# Supplementary material for: A comparative Proteomics Analysis Identified Differentially Expressed Proteins in Pancreatic Cancer–Associated Stellate Cell Small Extracellular Vesicles
Source: Mol Cell Proteomics. 2022 Nov 2;21(12):100438. doi: 10.1016/j.mcpro.2022.100438 (PMC9792568; doi:10.1016/j.mcpro.2022.100438)
Supplement: Table S2 [file mmc4.xlsx]

## Sheet: uniprot_membrane_mapping_flemin
From	Entry	Reviewed	Entry Name	Protein names	Gene Names	Organism	Length	Intramembrane	Transmembrane
Q6E0U4	Q6E0U4	reviewed	DMKN_HUMAN	Dermokine (Epidermis-specific secreted protein SK30/SK89)	DMKN UNQ729/PRO1411	Homo sapiens (Human)	476
P55060	P55060	reviewed	XPO2_HUMAN	Exportin-2, Exp2 (Cellular apoptosis susceptibility protein) (Chromosome segregation 1-like protein) (Importin-alpha re-exporter)	CSE1L CAS XPO2	Homo sapiens (Human)	971
Q99878	Q99878	reviewed	H2A1J_HUMAN	Histone H2A type 1-J (Histone H2A/e)	H2AC14 H2AFE HIST1H2AJ	Homo sapiens (Human)	128
O75367	O75367	reviewed	H2AY_HUMAN	Core histone macro-H2A.1, Histone macroH2A1, mH2A1 (Histone H2A.y, H2A/y) (Medulloblastoma antigen MU-MB-50.205)	MACROH2A1 H2AFY	Homo sapiens (Human)	372
Q71UI9	Q71UI9	reviewed	H2AV_HUMAN	Histone H2A.V (H2A.F/Z) (H2A.Z variant histone 2)	H2AZ2 H2AFV H2AV	Homo sapiens (Human)	128
P68431	P68431	reviewed	H31_HUMAN	Histone H3.1 (Histone H3/a) (Histone H3/b) (Histone H3/c) (Histone H3/d) (Histone H3/f) (Histone H3/h) (Histone H3/i) (Histone H3/j) (Histone H3/k) (Histone H3/l)	H3C1 H3FA HIST1H3A; H3C2 H3FL HIST1H3B; H3C3 H3FC HIST1H3C; H3C4 H3FB HIST1H3D; H3C6 H3FD HIST1H3E; H3C7 H3FI HIST1H3F; H3C8 H3FH HIST1H3G; H3C10 H3FK HIST1H3H; H3C11 H3FF HIST1H3I; H3C12 H3FJ HIST1H3J	Homo sapiens (Human)	136
P04259	P04259	reviewed	K2C6B_HUMAN	Keratin, type II cytoskeletal 6B (Cytokeratin-6B, CK-6B) (Keratin-6B, K6B) (Type-II keratin Kb10)	KRT6B K6B KRTL1	Homo sapiens (Human)	564
Q93077	Q93077	reviewed	H2A1C_HUMAN	Histone H2A type 1-C (H2A-clustered histone 6) (Histone H2A/l)	H2AC6 H2AFL HIST1H2AC	Homo sapiens (Human)	130
P16401	P16401	reviewed	H15_HUMAN	Histone H1.5 (Histone H1a) (Histone H1b) (Histone H1s-3)	H1-5 H1F5 HIST1H1B	Homo sapiens (Human)	226
Q99879	Q99879	reviewed	H2B1M_HUMAN	Histone H2B type 1-M (Histone H2B.e, H2B/e)	H2BC14 H2BFE HIST1H2BM	Homo sapiens (Human)	126
P62805	P62805	reviewed	H4_HUMAN	Histone H4	H4C1 H4/A H4FA HIST1H4A; H4C2 H4/I H4FI HIST1H4B; H4C3 H4/G H4FG HIST1H4C; H4C4 H4/B H4FB HIST1H4D; H4C5 H4/J H4FJ HIST1H4E; H4C6 H4/C H4FC HIST1H4F; H4C8 H4/H H4FH HIST1H4H; H4C9 H4/M H4FM HIST1H4I; H4C11 H4/E H4FE HIST1H4J; H4C12 H4/D H4FD HIST1H4K; H4C13 H4/K H4FK HIST1H4L; H4C14 H4/N H4F2 H4FN HIST2H4 HIST2H4A; H4C15 H4/O H4FO HIST2H4B; H4-16 HIST4H4	Homo sapiens (Human)	103
Q5SSJ5	Q5SSJ5	reviewed	HP1B3_HUMAN	Heterochromatin protein 1-binding protein 3 (Protein HP1-BP74)	HP1BP3	Homo sapiens (Human)	553
Q92522	Q92522	reviewed	H1X_HUMAN	Histone H1.10 (Histone H1x)	H1-10 H1FX	Homo sapiens (Human)	213
P10412	P10412	reviewed	H14_HUMAN	Histone H1.4 (Histone H1b) (Histone H1s-4)	H1-4 H1F4 HIST1H1E	Homo sapiens (Human)	219
P19013	P19013	reviewed	K2C4_HUMAN	Keratin, type II cytoskeletal 4 (Cytokeratin-4, CK-4) (Keratin-4, K4) (Type-II keratin Kb4)	KRT4 CYK4	Homo sapiens (Human)	520
P20930	P20930	reviewed	FILA_HUMAN	Filaggrin	FLG	Homo sapiens (Human)	4061
Q96FN4	Q96FN4	reviewed	CPNE2_HUMAN	Copine-2 (Copine II)	CPNE2	Homo sapiens (Human)	548
P78386	P78386	reviewed	KRT85_HUMAN	Keratin, type II cuticular Hb5 (Hair keratin K2.12) (Keratin-85, K85) (Type II hair keratin Hb5) (Type-II keratin Kb25)	KRT85 KRTHB5	Homo sapiens (Human)	507
O75531	O75531	reviewed	BAF_HUMAN	Barrier-to-autointegration factor (Breakpoint cluster region protein 1) [Cleaved into: Barrier-to-autointegration factor, N-terminally processed ]	BANF1 BAF BCRG1	Homo sapiens (Human)	89
Q86YZ3	Q86YZ3	reviewed	HORN_HUMAN	Hornerin	HRNR S100A18	Homo sapiens (Human)	2850
P13010	P13010	reviewed	XRCC5_HUMAN	X-ray repair cross-complementing protein 5, EC 3.6.4.- (86 kDa subunit of Ku antigen) (ATP-dependent DNA helicase 2 subunit 2) (ATP-dependent DNA helicase II 80 kDa subunit) (CTC box-binding factor 85 kDa subunit, CTC85, CTCBF) (DNA repair protein XRCC5) (Ku80) (Ku86) (Lupus Ku autoantigen protein p86) (Nuclear factor IV) (Thyroid-lupus autoantigen, TLAA) (X-ray repair complementing defective rep…	XRCC5 G22P2	Homo sapiens (Human)	732
Q53EZ4	Q53EZ4	reviewed	CEP55_HUMAN	Centrosomal protein of 55 kDa, Cep55 (Up-regulated in colon cancer 6)	CEP55 C10orf3 URCC6	Homo sapiens (Human)	464
Q5D862	Q5D862	reviewed	FILA2_HUMAN	Filaggrin-2, FLG-2 (Intermediate filament-associated and psoriasis-susceptibility protein, Ifapsoriasin)	FLG2 IFPS	Homo sapiens (Human)	2391
Q9NSB2	Q9NSB2	reviewed	KRT84_HUMAN	Keratin, type II cuticular Hb4 (Keratin-84, K84) (Type II hair keratin Hb4) (Type-II keratin Kb24)	KRT84 KRTHB4	Homo sapiens (Human)	600
Q6KB66	Q6KB66	reviewed	K2C80_HUMAN	Keratin, type II cytoskeletal 80 (Cytokeratin-80, CK-80) (Keratin-80, K80) (Type-II keratin Kb20)	KRT80 KB20	Homo sapiens (Human)	452
Q8N1N4	Q8N1N4	reviewed	K2C78_HUMAN	Keratin, type II cytoskeletal 78 (Cytokeratin-78, CK-78) (Keratin-5b) (Keratin-78, K78) (Type-II keratin Kb40)	KRT78 K5B KB40	Homo sapiens (Human)	520
P10909	P10909	reviewed	CLUS_HUMAN	Clusterin (Aging-associated gene 4 protein) (Apolipoprotein J, Apo-J) (Complement cytolysis inhibitor, CLI) (Complement-associated protein SP-40,40) (Ku70-binding protein 1) (NA1/NA2) (Sulfated glycoprotein 2, SGP-2) (Testosterone-repressed prostate message 2, TRPM-2) [Cleaved into: Clusterin beta chain (ApoJalpha) (Complement cytolysis inhibitor a chain); Clusterin alpha chain (ApoJbeta) (Comple…	CLU APOJ CLI KUB1 AAG4	Homo sapiens (Human)	449
A1L4H1	A1L4H1	reviewed	SRCRL_HUMAN	Soluble scavenger receptor cysteine-rich domain-containing protein SSC5D (Soluble scavenger protein with 5 SRCR domains, SSc5D)	SSC5D	Homo sapiens (Human)	1573
A3KN83	A3KN83	reviewed	SBNO1_HUMAN	Protein strawberry notch homolog 1 (Monocyte protein 3, MOP-3)	SBNO1 MOP3	Homo sapiens (Human)	1393
P11387	P11387	reviewed	TOP1_HUMAN	DNA topoisomerase 1, EC 5.6.2.1 (DNA topoisomerase I)	TOP1	Homo sapiens (Human)	765
P31944	P31944	reviewed	CASPE_HUMAN	Caspase-14, CASP-14, EC 3.4.22.- [Cleaved into: Caspase-14 subunit p17, mature form; Caspase-14 subunit p10, mature form; Caspase-14 subunit p20, intermediate form; Caspase-14 subunit p8, intermediate form ]	CASP14	Homo sapiens (Human)	242
C9J7I0	C9J7I0	reviewed	UMAD1_HUMAN	UBAP1-MVB12-associated (UMA)-domain containing protein 1 (RPA3 antisense RNA 1) (RPA3 opposite strand)	UMAD1 RPA3-AS1 RPA3OS	Homo sapiens (Human)	137
Q5VW32	Q5VW32	reviewed	BROX_HUMAN	BRO1 domain-containing protein BROX (BRO1 domain- and CAAX motif-containing protein)	BROX BROFTI C1orf58	Homo sapiens (Human)	411
P12956	P12956	reviewed	XRCC6_HUMAN	X-ray repair cross-complementing protein 6, EC 3.6.4.-, EC 4.2.99.- (5'-deoxyribose-5-phosphate lyase Ku70, 5'-dRP lyase Ku70) (70 kDa subunit of Ku antigen) (ATP-dependent DNA helicase 2 subunit 1) (ATP-dependent DNA helicase II 70 kDa subunit) (CTC box-binding factor 75 kDa subunit, CTC75, CTCBF) (DNA repair protein XRCC6) (Lupus Ku autoantigen protein p70, Ku70) (Thyroid-lupus autoantigen, TLA…	XRCC6 G22P1	Homo sapiens (Human)	609
Q8WV92	Q8WV92	reviewed	MITD1_HUMAN	MIT domain-containing protein 1	MITD1	Homo sapiens (Human)	249
P05089	P05089	reviewed	ARGI1_HUMAN	Arginase-1, EC 3.5.3.1 (Liver-type arginase) (Type I arginase)	ARG1	Homo sapiens (Human)	322
Q00839	Q00839	reviewed	HNRPU_HUMAN	Heterogeneous nuclear ribonucleoprotein U, hnRNP U (GRIP120) (Nuclear p120 ribonucleoprotein) (Scaffold-attachment factor A, SAF-A) (p120) (pp120)	HNRNPU C1orf199 HNRPU SAFA U21.1	Homo sapiens (Human)	825
P02768	P02768	reviewed	ALBU_HUMAN	Albumin	ALB GIG20 GIG42 PRO0903 PRO1708 PRO2044 PRO2619 PRO2675 UNQ696/PRO1341	Homo sapiens (Human)	609
P37837	P37837	reviewed	TALDO_HUMAN	Transaldolase, EC 2.2.1.2	TALDO1 TAL TALDO TALDOR	Homo sapiens (Human)	337
O43143	O43143	reviewed	DHX15_HUMAN	ATP-dependent RNA helicase DHX15, EC 3.6.4.13 (ATP-dependent RNA helicase #46) (DEAH box protein 15) (Splicing factor Prp43, hPrp43)	DHX15 DBP1 DDX15	Homo sapiens (Human)	795
P48668	P48668	reviewed	K2C6C_HUMAN	Keratin, type II cytoskeletal 6C (Cytokeratin-6C, CK-6C) (Cytokeratin-6E, CK-6E) (Keratin K6h) (Keratin-6C, K6C) (Type-II keratin Kb12)	KRT6C KRT6E	Homo sapiens (Human)	564
P52597	P52597	reviewed	HNRPF_HUMAN	Heterogeneous nuclear ribonucleoprotein F, hnRNP F (Nucleolin-like protein mcs94-1) [Cleaved into: Heterogeneous nuclear ribonucleoprotein F, N-terminally processed ]	HNRNPF HNRPF	Homo sapiens (Human)	415
O00303	O00303	reviewed	EIF3F_HUMAN	Eukaryotic translation initiation factor 3 subunit F, eIF3f (Deubiquitinating enzyme eIF3f, EC 3.4.19.12) (Eukaryotic translation initiation factor 3 subunit 5) (eIF-3-epsilon) (eIF3 p47)	EIF3F EIF3S5	Homo sapiens (Human)	357
P50895	P50895	reviewed	BCAM_HUMAN	Basal cell adhesion molecule (Auberger B antigen) (B-CAM cell surface glycoprotein) (F8/G253 antigen) (Lutheran antigen) (Lutheran blood group glycoprotein) (CD antigen CD239)	BCAM LU MSK19	Homo sapiens (Human)	628		TRANSMEM 548..568 /note="Helical" /evidence="ECO:0000255"
P35527	P35527	reviewed	K1C9_HUMAN	Keratin, type I cytoskeletal 9 (Cytokeratin-9, CK-9) (Keratin-9, K9)	KRT9	Homo sapiens (Human)	623
O00461	O00461	reviewed	GOLI4_HUMAN	Golgi integral membrane protein 4 (Golgi integral membrane protein, cis, GIMPc) (Golgi phosphoprotein 4) (Golgi-localized phosphoprotein of 130 kDa, Golgi phosphoprotein of 130 kDa)	GOLIM4 GIMPC GOLPH4 GPP130	Homo sapiens (Human)	696		TRANSMEM 13..33 /note="Helical; Signal-anchor for type II membrane protein" /evidence="ECO:0000255"
O43390	O43390	reviewed	HNRPR_HUMAN	Heterogeneous nuclear ribonucleoprotein R, hnRNP R	HNRNPR HNRPR	Homo sapiens (Human)	633
P02533	P02533	reviewed	K1C14_HUMAN	Keratin, type I cytoskeletal 14 (Cytokeratin-14, CK-14) (Keratin-14, K14)	KRT14	Homo sapiens (Human)	472
P78410	P78410	reviewed	BT3A2_HUMAN	Butyrophilin subfamily 3 member A2	BTN3A2 BT3.2 BTF3 BTF4	Homo sapiens (Human)	334		TRANSMEM 249..269 /note="Helical" /evidence="ECO:0000255"
P16949	P16949	reviewed	STMN1_HUMAN	Stathmin (Leukemia-associated phosphoprotein p18) (Metablastin) (Oncoprotein 18, Op18) (Phosphoprotein p19, pp19) (Prosolin) (Protein Pr22) (pp17)	STMN1 C1orf215 LAP18 OP18	Homo sapiens (Human)	149
P31689	P31689	reviewed	DNJA1_HUMAN	DnaJ homolog subfamily A member 1 (DnaJ protein homolog 2) (HSDJ) (Heat shock 40 kDa protein 4) (Heat shock protein J2, HSJ-2) (Human DnaJ protein 2, hDj-2)	DNAJA1 DNAJ2 HDJ2 HSJ2 HSPF4	Homo sapiens (Human)	397
P13591	P13591	reviewed	NCAM1_HUMAN	Neural cell adhesion molecule 1, N-CAM-1, NCAM-1 (CD antigen CD56)	NCAM1 NCAM	Homo sapiens (Human)	858		TRANSMEM 719..739 /note="Helical" /evidence="ECO:0000255"
O00592	O00592	reviewed	PODXL_HUMAN	Podocalyxin (GCTM-2 antigen) (Gp200) (Podocalyxin-like protein 1, PC, PCLP-1)	PODXL PCLP PCLP1	Homo sapiens (Human)	558		TRANSMEM 462..482 /note="Helical" /evidence="ECO:0000255"
P02538	P02538	reviewed	K2C6A_HUMAN	Keratin, type II cytoskeletal 6A (Cytokeratin-6A, CK-6A) (Cytokeratin-6D, CK-6D) (Keratin-6A, K6A) (Type-II keratin Kb6) (allergen Hom s 5)	KRT6A K6A KRT6D	Homo sapiens (Human)	564
O14558	O14558	reviewed	HSPB6_HUMAN	Heat shock protein beta-6, HspB6 (Heat shock 20 kDa-like protein p20)	HSPB6	Homo sapiens (Human)	160
O14617	O14617	reviewed	AP3D1_HUMAN	AP-3 complex subunit delta-1 (AP-3 complex subunit delta) (Adaptor-related protein complex 3 subunit delta-1) (Delta-adaptin)	AP3D1 PRO0039	Homo sapiens (Human)	1153
P13647	P13647	reviewed	K2C5_HUMAN	Keratin, type II cytoskeletal 5 (58 kDa cytokeratin) (Cytokeratin-5, CK-5) (Keratin-5, K5) (Type-II keratin Kb5)	KRT5	Homo sapiens (Human)	590
Q02413	Q02413	reviewed	DSG1_HUMAN	Desmoglein-1 (Cadherin family member 4) (Desmosomal glycoprotein 1, DG1, DGI) (Pemphigus foliaceus antigen)	DSG1 CDHF4	Homo sapiens (Human)	1049		TRANSMEM 549..569 /note="Helical" /evidence="ECO:0000255"
P01893	P01893	reviewed	HLAH_HUMAN	Putative HLA class I histocompatibility antigen, alpha chain H (HLA-12.4) (HLA-AR) (MHC class I antigen H)	HLA-H HLAH	Homo sapiens (Human)	362		TRANSMEM 309..332 /note="Helical" /evidence="ECO:0000255"
Q08211	Q08211	reviewed	DHX9_HUMAN	ATP-dependent RNA helicase A, EC 3.6.4.13 (DEAH box protein 9) (DExH-box helicase 9) (Leukophysin, LKP) (Nuclear DNA helicase II, NDH II) (RNA helicase A)	DHX9 DDX9 LKP NDH2	Homo sapiens (Human)	1270
Q9Y6C2	Q9Y6C2	reviewed	EMIL1_HUMAN	EMILIN-1 (Elastin microfibril interface-located protein 1, Elastin microfibril interfacer 1)	EMILIN1 EMI	Homo sapiens (Human)	1016
O14773	O14773	reviewed	TPP1_HUMAN	Tripeptidyl-peptidase 1, TPP-1, EC 3.4.14.9 (Cell growth-inhibiting gene 1 protein) (Lysosomal pepstatin-insensitive protease, LPIC) (Tripeptidyl aminopeptidase) (Tripeptidyl-peptidase I, TPP-I)	TPP1 CLN2 GIG1 UNQ267/PRO304	Homo sapiens (Human)	563
P09651	P09651	reviewed	ROA1_HUMAN	Heterogeneous nuclear ribonucleoprotein A1, hnRNP A1 (Helix-destabilizing protein) (Single-strand RNA-binding protein) (hnRNP core protein A1) [Cleaved into: Heterogeneous nuclear ribonucleoprotein A1, N-terminally processed ]	HNRNPA1 HNRPA1	Homo sapiens (Human)	372
P35908	P35908	reviewed	K22E_HUMAN	Keratin, type II cytoskeletal 2 epidermal (Cytokeratin-2e, CK-2e) (Epithelial keratin-2e) (Keratin-2 epidermis) (Keratin-2e, K2e) (Type-II keratin Kb2)	KRT2 KRT2A KRT2E	Homo sapiens (Human)	639
O43488	O43488	reviewed	ARK72_HUMAN	Aflatoxin B1 aldehyde reductase member 2, EC 1.1.1.n11 (AFB1 aldehyde reductase 1, AFB1-AR 1) (Aldoketoreductase 7) (Succinic semialdehyde reductase, SSA reductase)	AKR7A2 AFAR AFAR1 AKR7	Homo sapiens (Human)	359
P03956	P03956	reviewed	MMP1_HUMAN	Interstitial collagenase, EC 3.4.24.7 (Fibroblast collagenase) (Matrix metalloproteinase-1, MMP-1) [Cleaved into: 22 kDa interstitial collagenase; 27 kDa interstitial collagenase ]	MMP1 CLG	Homo sapiens (Human)	469
O14929	O14929	reviewed	HAT1_HUMAN	Histone acetyltransferase type B catalytic subunit, EC 2.3.1.48 (Histone acetyltransferase 1)	HAT1 KAT1	Homo sapiens (Human)	419
Q15063	Q15063	reviewed	POSTN_HUMAN	Periostin, PN (Osteoblast-specific factor 2, OSF-2)	POSTN OSF2	Homo sapiens (Human)	836
P04264	P04264	reviewed	K2C1_HUMAN	Keratin, type II cytoskeletal 1 (67 kDa cytokeratin) (Cytokeratin-1, CK-1) (Hair alpha protein) (Keratin-1, K1) (Type-II keratin Kb1)	KRT1 KRTA	Homo sapiens (Human)	644
Q13425	Q13425	reviewed	SNTB2_HUMAN	Beta-2-syntrophin (59 kDa dystrophin-associated protein A1 basic component 2) (Syntrophin-3, SNT3) (Syntrophin-like, SNTL)	SNTB2 D16S2531E SNT2B2 SNTL	Homo sapiens (Human)	540
O14974	O14974	reviewed	MYPT1_HUMAN	Protein phosphatase 1 regulatory subunit 12A (Myosin phosphatase-targeting subunit 1, Myosin phosphatase target subunit 1) (Protein phosphatase myosin-binding subunit)	PPP1R12A MBS MYPT1	Homo sapiens (Human)	1030
O14979	O14979	reviewed	HNRDL_HUMAN	Heterogeneous nuclear ribonucleoprotein D-like, hnRNP D-like, hnRNP DL (AU-rich element RNA-binding factor) (JKT41-binding protein) (Protein laAUF1)	HNRNPDL HNRPDL JKTBP	Homo sapiens (Human)	420
O14980	O14980	reviewed	XPO1_HUMAN	Exportin-1, Exp1 (Chromosome region maintenance 1 protein homolog)	XPO1 CRM1	Homo sapiens (Human)	1071
Q92982	Q92982	reviewed	NINJ1_HUMAN	Ninjurin-1 (Nerve injury-induced protein 1) [Cleaved into: Secreted ninjurin-1 (Soluble ninjurin-1) ]	NINJ1	Homo sapiens (Human)	152		TRANSMEM 81..101 /note="Helical" /evidence="ECO:0000255"; TRANSMEM 121..141 /note="Helical" /evidence="ECO:0000255"
P61769	P61769	reviewed	B2MG_HUMAN	Beta-2-microglobulin [Cleaved into: Beta-2-microglobulin form pI 5.3 ]	B2M CDABP0092 HDCMA22P	Homo sapiens (Human)	119
Q9NZZ3	Q9NZZ3	reviewed	CHMP5_HUMAN	Charged multivesicular body protein 5 (Chromatin-modifying protein 5) (SNF7 domain-containing protein 2) (Vacuolar protein sorting-associated protein 60, Vps60, hVps60)	CHMP5 C9orf83 SNF7DC2 CGI-34 HSPC177 PNAS-114 PNAS-2	Homo sapiens (Human)	219
O15127	O15127	reviewed	SCAM2_HUMAN	Secretory carrier-associated membrane protein 2, Secretory carrier membrane protein 2	SCAMP2	Homo sapiens (Human)	329		TRANSMEM 154..174 /note="Helical" /evidence="ECO:0000255"; TRANSMEM 182..202 /note="Helical" /evidence="ECO:0000255"; TRANSMEM 219..239 /note="Helical" /evidence="ECO:0000255"; TRANSMEM 263..283 /note="Helical" /evidence="ECO:0000255"
Q6UVK1	Q6UVK1	reviewed	CSPG4_HUMAN	Chondroitin sulfate proteoglycan 4 (Chondroitin sulfate proteoglycan NG2) (Melanoma chondroitin sulfate proteoglycan) (Melanoma-associated chondroitin sulfate proteoglycan)	CSPG4 MCSP	Homo sapiens (Human)	2322		TRANSMEM 2225..2245 /note="Helical" /evidence="ECO:0000255"
O43633	O43633	reviewed	CHM2A_HUMAN	Charged multivesicular body protein 2a (Chromatin-modifying protein 2a, CHMP2a) (Putative breast adenocarcinoma marker BC-2) (Vacuolar protein sorting-associated protein 2-1, Vps2-1, hVps2-1)	CHMP2A BC2 CHMP2	Homo sapiens (Human)	222
Q16629	Q16629	reviewed	SRSF7_HUMAN	Serine/arginine-rich splicing factor 7 (Splicing factor 9G8) (Splicing factor, arginine/serine-rich 7)	SRSF7 SFRS7	Homo sapiens (Human)	238
Q15599	Q15599	reviewed	NHRF2_HUMAN	Na(+)/H(+) exchange regulatory cofactor NHE-RF2, NHERF-2 (NHE3 kinase A regulatory protein E3KARP) (SRY-interacting protein 1, SIP-1) (Sodium-hydrogen exchanger regulatory factor 2) (Solute carrier family 9 isoform A3 regulatory factor 2) (Tyrosine kinase activator protein 1, TKA-1)	SLC9A3R2 NHERF2	Homo sapiens (Human)	337
Q02241	Q02241	reviewed	KIF23_HUMAN	Kinesin-like protein KIF23 (Kinesin-like protein 5) (Mitotic kinesin-like protein 1)	KIF23 KNSL5 MKLP1	Homo sapiens (Human)	960
Q5T749	Q5T749	reviewed	KPRP_HUMAN	Keratinocyte proline-rich protein, hKPRP	KPRP C1orf45	Homo sapiens (Human)	579
Q99715	Q99715	reviewed	COCA1_HUMAN	Collagen alpha-1(XII) chain	COL12A1 COL12A1L	Homo sapiens (Human)	3063
P08779	P08779	reviewed	K1C16_HUMAN	Keratin, type I cytoskeletal 16 (Cytokeratin-16, CK-16) (Keratin-16, K16)	KRT16 KRT16A	Homo sapiens (Human)	473
P01889	P01889	reviewed	HLAB_HUMAN	HLA class I histocompatibility antigen, B alpha chain (Human leukocyte antigen B, HLA-B)	HLA-B HLAB	Homo sapiens (Human)	362		TRANSMEM 310..333 /note="Helical" /evidence="ECO:0000255"
Q9H444	Q9H444	reviewed	CHM4B_HUMAN	Charged multivesicular body protein 4b (Chromatin-modifying protein 4b, CHMP4b) (SNF7 homolog associated with Alix 1) (SNF7-2, hSnf7-2) (Vacuolar protein sorting-associated protein 32-2, Vps32-2, hVps32-2)	CHMP4B C20orf178 SHAX1	Homo sapiens (Human)	224
Q92567	Q92567	reviewed	F168A_HUMAN	Protein FAM168A (Tongue cancer chemotherapy resistance-associated protein 1)	FAM168A KIAA0280 TCRP1	Homo sapiens (Human)	244
P11586	P11586	reviewed	C1TC_HUMAN	C-1-tetrahydrofolate synthase, cytoplasmic, C1-THF synthase (Epididymis secretory sperm binding protein) [Cleaved into: C-1-tetrahydrofolate synthase, cytoplasmic, N-terminally processed ] [Includes: Methylenetetrahydrofolate dehydrogenase, EC 1.5.1.5; Methenyltetrahydrofolate cyclohydrolase, EC 3.5.4.9; Formyltetrahydrofolate synthetase, EC 6.3.4.3 ]	MTHFD1 MTHFC MTHFD	Homo sapiens (Human)	935
Q16270	Q16270	reviewed	IBP7_HUMAN	Insulin-like growth factor-binding protein 7, IBP-7, IGF-binding protein 7, IGFBP-7 (IGFBP-rP1) (MAC25 protein) (PGI2-stimulating factor) (Prostacyclin-stimulating factor) (Tumor-derived adhesion factor, TAF)	IGFBP7 MAC25 PSF	Homo sapiens (Human)	282
P84243	P84243	reviewed	H33_HUMAN	Histone H3.3	H3-3A H3.3A H3F3 H3F3A PP781; H3-3B H3.3B H3F3B	Homo sapiens (Human)	136
Q9P2B2	Q9P2B2	reviewed	FPRP_HUMAN	Prostaglandin F2 receptor negative regulator (CD9 partner 1, CD9P-1) (Glu-Trp-Ile EWI motif-containing protein F, EWI-F) (Prostaglandin F2-alpha receptor regulatory protein) (Prostaglandin F2-alpha receptor-associated protein) (CD antigen CD315)	PTGFRN CD9P1 EWIF FPRP KIAA1436	Homo sapiens (Human)	879		TRANSMEM 833..853 /note="Helical" /evidence="ECO:0000255"
P53999	P53999	reviewed	TCP4_HUMAN	Activated RNA polymerase II transcriptional coactivator p15 (Positive cofactor 4, PC4) (SUB1 homolog) (p14)	SUB1 PC4 RPO2TC1	Homo sapiens (Human)	127
O43157	O43157	reviewed	PLXB1_HUMAN	Plexin-B1 (Semaphorin receptor SEP)	PLXNB1 KIAA0407 PLXN5 SEP	Homo sapiens (Human)	2135		TRANSMEM 1491..1511 /note="Helical" /evidence="ECO:0000255"
P15924	P15924	reviewed	DESP_HUMAN	Desmoplakin, DP (250/210 kDa paraneoplastic pemphigus antigen)	DSP	Homo sapiens (Human)	2871
O43169	O43169	reviewed	CYB5B_HUMAN	Cytochrome b5 type B (Cytochrome b5 outer mitochondrial membrane isoform)	CYB5B CYB5M OMB5	Homo sapiens (Human)	150		TRANSMEM 123..140 /note="Helical" /evidence="ECO:0000255"
Q9BSJ8	Q9BSJ8	reviewed	ESYT1_HUMAN	Extended synaptotagmin-1, E-Syt1 (Membrane-bound C2 domain-containing protein)	ESYT1 FAM62A KIAA0747 MBC2	Homo sapiens (Human)	1104		TRANSMEM 39..59 /note="Helical" /evidence="ECO:0000255"; TRANSMEM 63..83 /note="Helical" /evidence="ECO:0000255"
O43196	O43196	reviewed	MSH5_HUMAN	MutS protein homolog 5, hMSH5	MSH5	Homo sapiens (Human)	834
Q02818	Q02818	reviewed	NUCB1_HUMAN	Nucleobindin-1 (CALNUC)	NUCB1 NUC	Homo sapiens (Human)	461
Q9NP79	Q9NP79	reviewed	VTA1_HUMAN	Vacuolar protein sorting-associated protein VTA1 homolog (Dopamine-responsive gene 1 protein, DRG-1) (LYST-interacting protein 5, LIP5) (SKD1-binding protein 1, SBP1)	VTA1 C6orf55 HSPC228 My012	Homo sapiens (Human)	307
Q14195	Q14195	reviewed	DPYL3_HUMAN	Dihydropyrimidinase-related protein 3, DRP-3 (Collapsin response mediator protein 4, CRMP-4) (Unc-33-like phosphoprotein 1, ULIP-1)	DPYSL3 CRMP4 DRP3 ULIP ULIP1	Homo sapiens (Human)	570
O43399	O43399	reviewed	TPD54_HUMAN	Tumor protein D54, hD54 (Tumor protein D52-like 2)	TPD52L2	Homo sapiens (Human)	206
P13645	P13645	reviewed	K1C10_HUMAN	Keratin, type I cytoskeletal 10 (Cytokeratin-10, CK-10) (Keratin-10, K10)	KRT10 KPP	Homo sapiens (Human)	584
P38646	P38646	reviewed	GRP75_HUMAN	Stress-70 protein, mitochondrial (75 kDa glucose-regulated protein, GRP-75) (Heat shock 70 kDa protein 9) (Mortalin, MOT) (Peptide-binding protein 74, PBP74)	HSPA9 GRP75 HSPA9B mt-HSP70	Homo sapiens (Human)	679
O43493	O43493	reviewed	TGON2_HUMAN	Trans-Golgi network integral membrane protein 2 (Trans-Golgi network glycoprotein 46, TGN38 homolog, hTGN46) (Trans-Golgi network glycoprotein 48, hTGN48) (Trans-Golgi network glycoprotein 51, hTGN51) (Trans-Golgi network protein 2)	TGOLN2 TGN46 TGN51	Homo sapiens (Human)	437		TRANSMEM 382..402 /note="Helical" /evidence="ECO:0000255"
P43686	P43686	reviewed	PRS6B_HUMAN	26S proteasome regulatory subunit 6B (26S proteasome AAA-ATPase subunit RPT3) (MB67-interacting protein) (MIP224) (Proteasome 26S subunit ATPase 4) (Tat-binding protein 7, TBP-7)	PSMC4 MIP224 TBP7	Homo sapiens (Human)	418
P10321	P10321	reviewed	HLAC_HUMAN	HLA class I histocompatibility antigen, C alpha chain, HLA-C (HLA-Cw) (Human leukocyte antigen C)	HLA-C HLAC	Homo sapiens (Human)	366		TRANSMEM 309..333 /note="Helical" /evidence="ECO:0000255"
Q96EY5	Q96EY5	reviewed	MB12A_HUMAN	Multivesicular body subunit 12A (CIN85/CD2AP family-binding protein) (ESCRT-I complex subunit MVB12A) (Protein FAM125A)	MVB12A CFBP FAM125A	Homo sapiens (Human)	273
Q9BXS4	Q9BXS4	reviewed	TMM59_HUMAN	Transmembrane protein 59 (Liver membrane-bound protein)	TMEM59 C1orf8 HSPC001 UNQ169/PRO195	Homo sapiens (Human)	323		TRANSMEM 239..259 /note="Helical" /evidence="ECO:0000255"
P33947	P33947	reviewed	ERD22_HUMAN	ER lumen protein-retaining receptor 2 (ERD2-like protein 1, ELP-1) (KDEL endoplasmic reticulum protein retention receptor 2, KDEL receptor 2)	KDELR2 ERD2.2	Homo sapiens (Human)	212		TRANSMEM 5..24 /note="Helical" /evidence="ECO:0000250|UniProtKB:Q5ZKX9"; TRANSMEM 33..52 /note="Helical" /evidence="ECO:0000250|UniProtKB:Q5ZKX9"; TRANSMEM 59..79 /note="Helical" /evidence="ECO:0000250|UniProtKB:Q5ZKX9"; TRANSMEM 93..110 /note="Helical" /evidence="ECO:0000250|UniProtKB:Q5ZKX9"; TRANSMEM 117..135 /note="Helical" /evidence="ECO:0000250|UniProtKB:Q5ZKX9"; TRANSMEM 150..168 /note="He…
Q9HD42	Q9HD42	reviewed	CHM1A_HUMAN	Charged multivesicular body protein 1a (Chromatin-modifying protein 1a, CHMP1a) (Vacuolar protein sorting-associated protein 46-1, Vps46-1, hVps46-1)	CHMP1A CHMP1 KIAA0047 PCOLN3 PRSM1	Homo sapiens (Human)	196
P07910	P07910	reviewed	HNRPC_HUMAN	Heterogeneous nuclear ribonucleoproteins C1/C2, hnRNP C1/C2	HNRNPC HNRPC	Homo sapiens (Human)	306
P46934	P46934	reviewed	NEDD4_HUMAN	E3 ubiquitin-protein ligase NEDD4, EC 2.3.2.26 (Cell proliferation-inducing gene 53 protein) (HECT-type E3 ubiquitin transferase NEDD4) (Neural precursor cell expressed developmentally down-regulated protein 4, NEDD-4)	NEDD4 KIAA0093 NEDD4-1 PIG53	Homo sapiens (Human)	1319
P06748	P06748	reviewed	NPM_HUMAN	Nucleophosmin, NPM (Nucleolar phosphoprotein B23) (Nucleolar protein NO38) (Numatrin)	NPM1 NPM	Homo sapiens (Human)	294
P00736	P00736	reviewed	C1R_HUMAN	Complement C1r subcomponent, EC 3.4.21.41 (Complement component 1 subcomponent r) [Cleaved into: Complement C1r subcomponent heavy chain; Complement C1r subcomponent light chain ]	C1R	Homo sapiens (Human)	705
P11908	P11908	reviewed	PRPS2_HUMAN	Ribose-phosphate pyrophosphokinase 2, EC 2.7.6.1 (PPRibP) (Phosphoribosyl pyrophosphate synthase II, PRS-II)	PRPS2	Homo sapiens (Human)	318
P04439	P04439	reviewed	HLAA_HUMAN	HLA class I histocompatibility antigen, A alpha chain (Human leukocyte antigen A, HLA-A)	HLA-A HLAA	Homo sapiens (Human)	365		TRANSMEM 309..332 /note="Helical" /evidence="ECO:0000255"
O43175	O43175	reviewed	SERA_HUMAN	D-3-phosphoglycerate dehydrogenase, 3-PGDH, EC 1.1.1.95 (2-oxoglutarate reductase, EC 1.1.1.399) (Malate dehydrogenase, EC 1.1.1.37)	PHGDH PGDH3	Homo sapiens (Human)	533
O60331	O60331	reviewed	PI51C_HUMAN	Phosphatidylinositol 4-phosphate 5-kinase type-1 gamma, PIP5K1gamma, PtdIns(4)P-5-kinase 1 gamma, EC 2.7.1.68 (Type I phosphatidylinositol 4-phosphate 5-kinase gamma)	PIP5K1C KIAA0589	Homo sapiens (Human)	668
P26583	P26583	reviewed	HMGB2_HUMAN	High mobility group protein B2 (High mobility group protein 2, HMG-2)	HMGB2 HMG2	Homo sapiens (Human)	209
P22626	P22626	reviewed	ROA2_HUMAN	Heterogeneous nuclear ribonucleoproteins A2/B1, hnRNP A2/B1	HNRNPA2B1 HNRPA2B1	Homo sapiens (Human)	353
P0DMV9	P0DMV9	reviewed	HS71B_HUMAN	Heat shock 70 kDa protein 1B (Heat shock 70 kDa protein 2, HSP70-2, HSP70.2)	HSPA1B HSP72	Homo sapiens (Human)	641
Q08554	Q08554	reviewed	DSC1_HUMAN	Desmocollin-1 (Cadherin family member 1) (Desmosomal glycoprotein 2/3, DG2/DG3)	DSC1 CDHF1	Homo sapiens (Human)	894		TRANSMEM 692..714 /note="Helical" /evidence="ECO:0000255"
P62318	P62318	reviewed	SMD3_HUMAN	Small nuclear ribonucleoprotein Sm D3, Sm-D3 (snRNP core protein D3)	SNRPD3	Homo sapiens (Human)	126
Q9UMS4	Q9UMS4	reviewed	PRP19_HUMAN	Pre-mRNA-processing factor 19, EC 2.3.2.27 (Nuclear matrix protein 200) (PRP19/PSO4 homolog, hPso4) (RING-type E3 ubiquitin transferase PRP19) (Senescence evasion factor)	PRPF19 NMP200 PRP19 SNEV	Homo sapiens (Human)	504
P14543	P14543	reviewed	NID1_HUMAN	Nidogen-1, NID-1 (Entactin)	NID1 NID	Homo sapiens (Human)	1247
Q15582	Q15582	reviewed	BGH3_HUMAN	Transforming growth factor-beta-induced protein ig-h3, Beta ig-h3 (Kerato-epithelin) (RGD-containing collagen-associated protein, RGD-CAP)	TGFBI BIGH3	Homo sapiens (Human)	683
P27694	P27694	reviewed	RFA1_HUMAN	Replication protein A 70 kDa DNA-binding subunit, RP-A p70 (Replication factor A protein 1, RF-A protein 1) (Single-stranded DNA-binding protein) [Cleaved into: Replication protein A 70 kDa DNA-binding subunit, N-terminally processed ]	RPA1 REPA1 RPA70	Homo sapiens (Human)	616
P34897	P34897	reviewed	GLYM_HUMAN	Serine hydroxymethyltransferase, mitochondrial, SHMT, EC 2.1.2.1 (Glycine hydroxymethyltransferase) (Serine methylase)	SHMT2	Homo sapiens (Human)	504
O60814	O60814	reviewed	H2B1K_HUMAN	Histone H2B type 1-K, H2B K (HIRA-interacting protein 1)	H2BC12 H2BFT HIRIP1 HIST1H2BK	Homo sapiens (Human)	126
Q9Y265	Q9Y265	reviewed	RUVB1_HUMAN	RuvB-like 1, EC 3.6.4.12 (49 kDa TATA box-binding protein-interacting protein, 49 kDa TBP-interacting protein) (54 kDa erythrocyte cytosolic protein, ECP-54) (INO80 complex subunit H) (Nuclear matrix protein 238, NMP 238) (Pontin 52) (TIP49a) (TIP60-associated protein 54-alpha, TAP54-alpha)	RUVBL1 INO80H NMP238 TIP49 TIP49A	Homo sapiens (Human)	456
Q15059	Q15059	reviewed	BRD3_HUMAN	Bromodomain-containing protein 3 (RING3-like protein)	BRD3 KIAA0043 RING3L	Homo sapiens (Human)	726
P49419	P49419	reviewed	AL7A1_HUMAN	Alpha-aminoadipic semialdehyde dehydrogenase, Alpha-AASA dehydrogenase, EC 1.2.1.31 (Aldehyde dehydrogenase family 7 member A1, EC 1.2.1.3) (Antiquitin-1) (Betaine aldehyde dehydrogenase, EC 1.2.1.8) (Delta1-piperideine-6-carboxylate dehydrogenase, P6c dehydrogenase)	ALDH7A1 ATQ1	Homo sapiens (Human)	539
Q12841	Q12841	reviewed	FSTL1_HUMAN	Follistatin-related protein 1 (Follistatin-like protein 1)	FSTL1 FRP	Homo sapiens (Human)	308
P61353	P61353	reviewed	RL27_HUMAN	60S ribosomal protein L27 (Large ribosomal subunit protein eL27)	RPL27	Homo sapiens (Human)	136
Q15233	Q15233	reviewed	NONO_HUMAN	Non-POU domain-containing octamer-binding protein, NonO protein (54 kDa nuclear RNA- and DNA-binding protein, p54(nrb), p54nrb) (55 kDa nuclear protein, NMT55) (DNA-binding p52/p100 complex, 52 kDa subunit)	NONO NRB54	Homo sapiens (Human)	471
Q7LBR1	Q7LBR1	reviewed	CHM1B_HUMAN	Charged multivesicular body protein 1b (CHMP1.5) (Chromatin-modifying protein 1b, CHMP1b) (Vacuolar protein sorting-associated protein 46-2, Vps46-2, hVps46-2)	CHMP1B C18orf2	Homo sapiens (Human)	199
O75223	O75223	reviewed	GGCT_HUMAN	Gamma-glutamylcyclotransferase, EC 4.3.2.9 (Cytochrome c-releasing factor 21)	GGCT C7orf24 CRF21	Homo sapiens (Human)	188
O75351	O75351	reviewed	VPS4B_HUMAN	Vacuolar protein sorting-associated protein 4B, EC 3.6.4.6 (Cell migration-inducing gene 1 protein) (Suppressor of K(+) transport growth defect 1, Protein SKD1)	VPS4B SKD1 VPS42 MIG1	Homo sapiens (Human)	444
P31431	P31431	reviewed	SDC4_HUMAN	Syndecan-4, SYND4 (Amphiglycan) (Ryudocan core protein)	SDC4	Homo sapiens (Human)	198		TRANSMEM 146..170 /note="Helical" /evidence="ECO:0000255"
O00151	O00151	reviewed	PDLI1_HUMAN	PDZ and LIM domain protein 1 (C-terminal LIM domain protein 1) (Elfin) (LIM domain protein CLP-36)	PDLIM1 CLIM1 CLP36	Homo sapiens (Human)	329
P53990	P53990	reviewed	IST1_HUMAN	IST1 homolog, hIST1 (Charged multivesicular body protein 8, CHMP8) (Putative MAPK-activating protein PM28)	IST1 KIAA0174	Homo sapiens (Human)	364
P98160	P98160	reviewed	PGBM_HUMAN	Basement membrane-specific heparan sulfate proteoglycan core protein, HSPG (Perlecan, PLC) [Cleaved into: Endorepellin; LG3 peptide ]	HSPG2	Homo sapiens (Human)	4391
P55209	P55209	reviewed	NP1L1_HUMAN	Nucleosome assembly protein 1-like 1 (NAP-1-related protein, hNRP)	NAP1L1 NRP	Homo sapiens (Human)	391
Q15102	Q15102	reviewed	PA1B3_HUMAN	Platelet-activating factor acetylhydrolase IB subunit alpha1, EC 3.1.1.47 (PAF acetylhydrolase 29 kDa subunit, PAF-AH 29 kDa subunit) (PAF-AH subunit gamma, PAFAH subunit gamma)	PAFAH1B3 PAFAHG	Homo sapiens (Human)	231
Q9BUJ2	Q9BUJ2	reviewed	HNRL1_HUMAN	Heterogeneous nuclear ribonucleoprotein U-like protein 1 (Adenovirus early region 1B-associated protein 5) (E1B-55 kDa-associated protein 5, E1B-AP5)	HNRNPUL1 E1BAP5 HNRPUL1	Homo sapiens (Human)	856
P51991	P51991	reviewed	ROA3_HUMAN	Heterogeneous nuclear ribonucleoprotein A3, hnRNP A3	HNRNPA3 HNRPA3	Homo sapiens (Human)	378
Q8N6Y2	Q8N6Y2	reviewed	LRC17_HUMAN	Leucine-rich repeat-containing protein 17 (p37NB)	LRRC17 P37NB UNQ3076/PRO9909	Homo sapiens (Human)	441
O75578	O75578	reviewed	ITA10_HUMAN	Integrin alpha-10	ITGA10 UNQ468/PRO827	Homo sapiens (Human)	1167		TRANSMEM 1123..1145 /note="Helical" /evidence="ECO:0000255"
P26641	P26641	reviewed	EF1G_HUMAN	Elongation factor 1-gamma, EF-1-gamma (eEF-1B gamma)	EEF1G EF1G PRO1608	Homo sapiens (Human)	437
Q96CS7	Q96CS7	reviewed	PKHB2_HUMAN	Pleckstrin homology domain-containing family B member 2, PH domain-containing family B member 2 (Evectin-2)	PLEKHB2 EVT2	Homo sapiens (Human)	222
P02545	P02545	reviewed	LMNA_HUMAN	Prelamin-A/C [Cleaved into: Lamin-A/C (70 kDa lamin) (Renal carcinoma antigen NY-REN-32) ]	LMNA LMN1	Homo sapiens (Human)	664
O75679	O75679	reviewed	RFPL3_HUMAN	Ret finger protein-like 3	RFPL3	Homo sapiens (Human)	317
P09104	P09104	reviewed	ENOG_HUMAN	Gamma-enolase, EC 4.2.1.11 (2-phospho-D-glycerate hydro-lyase) (Enolase 2) (Neural enolase) (Neuron-specific enolase, NSE)	ENO2	Homo sapiens (Human)	434
Q15008	Q15008	reviewed	PSMD6_HUMAN	26S proteasome non-ATPase regulatory subunit 6 (26S proteasome regulatory subunit RPN7) (26S proteasome regulatory subunit S10) (Breast cancer-associated protein SGA-113M) (Phosphonoformate immuno-associated protein 4) (Proteasome regulatory particle subunit p44S10) (p42A)	PSMD6 KIAA0107 PFAAP4	Homo sapiens (Human)	389
P49189	P49189	reviewed	AL9A1_HUMAN	4-trimethylaminobutyraldehyde dehydrogenase, TMABA-DH, TMABALDH, EC 1.2.1.47 (Aldehyde dehydrogenase E3 isozyme) (Aldehyde dehydrogenase family 9 member A1, EC 1.2.1.3) (Gamma-aminobutyraldehyde dehydrogenase, EC 1.2.1.19) (R-aminobutyraldehyde dehydrogenase) [Cleaved into: 4-trimethylaminobutyraldehyde dehydrogenase, N-terminally processed ]	ALDH9A1 ALDH4 ALDH7 ALDH9	Homo sapiens (Human)	494
O75915	O75915	reviewed	PRAF3_HUMAN	PRA1 family protein 3 (ADP-ribosylation factor-like protein 6-interacting protein 5, ARL-6-interacting protein 5, Aip-5) (Cytoskeleton-related vitamin A-responsive protein) (Dermal papilla-derived protein 11) (GTRAP3-18) (Glutamate transporter EAAC1-interacting protein) (JM5) (Prenylated Rab acceptor protein 2) (Protein JWa) (Putative MAPK-activating protein PM27)	ARL6IP5 DERP11 JWA PRA2 PRAF3 HSPC127	Homo sapiens (Human)	188		TRANSMEM 36..56 /note="Helical" /evidence="ECO:0000255"; TRANSMEM 57..77 /note="Helical" /evidence="ECO:0000255"; TRANSMEM 94..114 /note="Helical" /evidence="ECO:0000255"; TRANSMEM 115..135 /note="Helical" /evidence="ECO:0000255"
P29692	P29692	reviewed	EF1D_HUMAN	Elongation factor 1-delta, EF-1-delta (Antigen NY-CO-4)	EEF1D EF1D	Homo sapiens (Human)	281
P17252	P17252	reviewed	KPCA_HUMAN	Protein kinase C alpha type, PKC-A, PKC-alpha, EC 2.7.11.13	PRKCA PKCA PRKACA	Homo sapiens (Human)	672
O76054	O76054	reviewed	S14L2_HUMAN	SEC14-like protein 2 (Alpha-tocopherol-associated protein, TAP, hTAP) (Squalene transfer protein) (Supernatant protein factor, SPF)	SEC14L2 C22orf6 KIAA1186 KIAA1658	Homo sapiens (Human)	403
P50995	P50995	reviewed	ANX11_HUMAN	Annexin A11 (56 kDa autoantigen) (Annexin XI) (Annexin-11) (Calcyclin-associated annexin 50, CAP-50)	ANXA11 ANX11	Homo sapiens (Human)	505
Q99829	Q99829	reviewed	CPNE1_HUMAN	Copine-1 (Chromobindin 17) (Copine I)	CPNE1 CPN1	Homo sapiens (Human)	537
O94832	O94832	reviewed	MYO1D_HUMAN	Unconventional myosin-Id	MYO1D KIAA0727	Homo sapiens (Human)	1006
O60884	O60884	reviewed	DNJA2_HUMAN	DnaJ homolog subfamily A member 2 (Cell cycle progression restoration gene 3 protein) (Dnj3, Dj3) (HIRA-interacting protein 4) (Renal carcinoma antigen NY-REN-14)	DNAJA2 CPR3 HIRIP4	Homo sapiens (Human)	412
P40189	P40189	reviewed	IL6RB_HUMAN	Interleukin-6 receptor subunit beta, IL-6 receptor subunit beta, IL-6R subunit beta, IL-6R-beta, IL-6RB (CDw130) (Interleukin-6 signal transducer) (Membrane glycoprotein 130, gp130) (Oncostatin-M receptor subunit alpha) (CD antigen CD130)	IL6ST	Homo sapiens (Human)	918		TRANSMEM 620..641 /note="Helical" /evidence="ECO:0000255"
O60669	O60669	reviewed	MOT2_HUMAN	Monocarboxylate transporter 2, MCT 2 (Solute carrier family 16 member 7)	SLC16A7 MCT2	Homo sapiens (Human)	478		TRANSMEM 16..36 /note="Helical" /evidence="ECO:0000255"; TRANSMEM 60..80 /note="Helical" /evidence="ECO:0000255"; TRANSMEM 90..110 /note="Helical" /evidence="ECO:0000255"; TRANSMEM 116..136 /note="Helical" /evidence="ECO:0000255"; TRANSMEM 149..169 /note="Helical" /evidence="ECO:0000255"; TRANSMEM 174..194 /note="Helical" /evidence="ECO:0000255"; TRANSMEM 247..267 /note="Helical" /evidence="ECO:0…
P45973	P45973	reviewed	CBX5_HUMAN	Chromobox protein homolog 5 (Antigen p25) (Heterochromatin protein 1 homolog alpha, HP1 alpha)	CBX5 HP1A	Homo sapiens (Human)	191
O95159	O95159	reviewed	ZFPL1_HUMAN	Zinc finger protein-like 1 (Zinc finger protein MCG4)	ZFPL1	Homo sapiens (Human)	310		TRANSMEM 267..287 /note="Helical" /evidence="ECO:0000255"
Q14697	Q14697	reviewed	GANAB_HUMAN	Neutral alpha-glucosidase AB, EC 3.2.1.207 (Alpha-glucosidase 2) (Glucosidase II subunit alpha)	GANAB G2AN KIAA0088	Homo sapiens (Human)	944
P36405	P36405	reviewed	ARL3_HUMAN	ADP-ribosylation factor-like protein 3	ARL3 ARFL3	Homo sapiens (Human)	182
O95336	O95336	reviewed	6PGL_HUMAN	6-phosphogluconolactonase, 6PGL, EC 3.1.1.31	PGLS	Homo sapiens (Human)	258
P20645	P20645	reviewed	MPRD_HUMAN	Cation-dependent mannose-6-phosphate receptor, CD Man-6-P receptor, CD-MPR (46 kDa mannose 6-phosphate receptor, MPR 46)	M6PR MPR46 MPRD	Homo sapiens (Human)	277		TRANSMEM 186..210 /note="Helical" /evidence="ECO:0000255"
O75390	O75390	reviewed	CISY_HUMAN	Citrate synthase, mitochondrial, EC 2.3.3.1 (Citrate (Si)-synthase)	CS	Homo sapiens (Human)	466
O95373	O95373	reviewed	IPO7_HUMAN	Importin-7, Imp7 (Ran-binding protein 7, RanBP7)	IPO7 RANBP7	Homo sapiens (Human)	1038
O95394	O95394	reviewed	AGM1_HUMAN	Phosphoacetylglucosamine mutase, PAGM, EC 5.4.2.3 (Acetylglucosamine phosphomutase) (N-acetylglucosamine-phosphate mutase) (Phosphoglucomutase-3, PGM 3)	PGM3 AGM1	Homo sapiens (Human)	542
O95477	O95477	reviewed	ABCA1_HUMAN	Phospholipid-transporting ATPase ABCA1, EC 7.6.2.1 (ATP-binding cassette sub-family A member 1) (ATP-binding cassette transporter 1, ABC-1, ATP-binding cassette 1) (Cholesterol efflux regulatory protein)	ABCA1 ABC1 CERP	Homo sapiens (Human)	2261		TRANSMEM 22..42 /note="Helical" /evidence="ECO:0000255"; TRANSMEM 640..660 /note="Helical" /evidence="ECO:0000255"; TRANSMEM 683..703 /note="Helical" /evidence="ECO:0000255"; TRANSMEM 716..736 /note="Helical" /evidence="ECO:0000255"; TRANSMEM 745..765 /note="Helical" /evidence="ECO:0000255"; TRANSMEM 777..797 /note="Helical" /evidence="ECO:0000255"; TRANSMEM 827..847 /note="Helical" /evidence="EC…
O95490	O95490	reviewed	AGRL2_HUMAN	Adhesion G protein-coupled receptor L2 (Calcium-independent alpha-latrotoxin receptor 2, CIRL-2) (Latrophilin homolog 1) (Latrophilin-2) (Lectomedin-1)	ADGRL2 KIAA0786 LEC1 LPHH1 LPHN2	Homo sapiens (Human)	1459		TRANSMEM 852..872 /note="Helical; Name=1" /evidence="ECO:0000255"; TRANSMEM 881..901 /note="Helical; Name=2" /evidence="ECO:0000255"; TRANSMEM 908..928 /note="Helical; Name=3" /evidence="ECO:0000255"; TRANSMEM 953..973 /note="Helical; Name=4" /evidence="ECO:0000255"; TRANSMEM 991..1011 /note="Helical; Name=5" /evidence="ECO:0000255"; TRANSMEM 1038..1058 /note="Helical; Name=6" /evidence="ECO:0000…
O95573	O95573	reviewed	ACSL3_HUMAN	Fatty acid CoA ligase Acsl3 (Arachidonate--CoA ligase, EC 6.2.1.15) (Long-chain acyl-CoA synthetase 3, LACS 3) (Long-chain-fatty-acid--CoA ligase 3, EC 6.2.1.3) (Medium-chain acyl-CoA ligase Acsl3, EC 6.2.1.2)	ACSL3 ACS3 FACL3 LACS3	Homo sapiens (Human)	720		TRANSMEM 21..41 /note="Helical; Signal-anchor for type III membrane protein" /evidence="ECO:0000255"
Q9UN37	Q9UN37	reviewed	VPS4A_HUMAN	Vacuolar protein sorting-associated protein 4A, EC 3.6.4.6 (Protein SKD2) (VPS4-1, hVPS4)	VPS4A VPS4	Homo sapiens (Human)	437
P06493	P06493	reviewed	CDK1_HUMAN	Cyclin-dependent kinase 1, CDK1, EC 2.7.11.22, EC 2.7.11.23 (Cell division control protein 2 homolog) (Cell division protein kinase 1) (p34 protein kinase)	CDK1 CDC2 CDC28A CDKN1 P34CDC2	Homo sapiens (Human)	297
O95832	O95832	reviewed	CLD1_HUMAN	Claudin-1 (Senescence-associated epithelial membrane protein)	CLDN1 CLD1 SEMP1 UNQ481/PRO944	Homo sapiens (Human)	211		TRANSMEM 8..28 /note="Helical" /evidence="ECO:0000255"; TRANSMEM 82..102 /note="Helical" /evidence="ECO:0000255"; TRANSMEM 116..136 /note="Helical" /evidence="ECO:0000255"; TRANSMEM 164..184 /note="Helical" /evidence="ECO:0000255"
O95837	O95837	reviewed	GNA14_HUMAN	Guanine nucleotide-binding protein subunit alpha-14, G alpha-14, G-protein subunit alpha-14	GNA14	Homo sapiens (Human)	355
O75955	O75955	reviewed	FLOT1_HUMAN	Flotillin-1	FLOT1	Homo sapiens (Human)	427
Q14254	Q14254	reviewed	FLOT2_HUMAN	Flotillin-2 (Epidermal surface antigen, ESA) (Membrane component chromosome 17 surface marker 1)	FLOT2 ESA1 M17S1	Homo sapiens (Human)	428
Q9ULV4	Q9ULV4	reviewed	COR1C_HUMAN	Coronin-1C (Coronin-3) (hCRNN4)	CORO1C CRN2 CRNN4	Homo sapiens (Human)	474
Q07955	Q07955	reviewed	SRSF1_HUMAN	Serine/arginine-rich splicing factor 1 (Alternative-splicing factor 1, ASF-1) (Splicing factor, arginine/serine-rich 1) (pre-mRNA-splicing factor SF2, P33 subunit)	SRSF1 ASF SF2 SF2P33 SFRS1 OK/SW-cl.3	Homo sapiens (Human)	248
P36383	P36383	reviewed	CXG1_HUMAN	Gap junction gamma-1 protein (Connexin-45, Cx45) (Gap junction alpha-7 protein)	GJC1 GJA7	Homo sapiens (Human)	396		TRANSMEM 23..45 /note="Helical" /evidence="ECO:0000255"; TRANSMEM 76..95 /note="Helical" /evidence="ECO:0000255"; TRANSMEM 176..198 /note="Helical" /evidence="ECO:0000255"; TRANSMEM 229..248 /note="Helical" /evidence="ECO:0000255"
O00148	O00148	reviewed	DX39A_HUMAN	ATP-dependent RNA helicase DDX39A, EC 3.6.4.13 (DEAD box protein 39) (Nuclear RNA helicase URH49)	DDX39A DDX39	Homo sapiens (Human)	427
P00491	P00491	reviewed	PNPH_HUMAN	Purine nucleoside phosphorylase, PNP, EC 2.4.2.1 (Inosine phosphorylase) (Inosine-guanosine phosphorylase)	PNP NP	Homo sapiens (Human)	289
P19338	P19338	reviewed	NUCL_HUMAN	Nucleolin (Protein C23)	NCL	Homo sapiens (Human)	710
P22234	P22234	reviewed	PUR6_HUMAN	Bifunctional phosphoribosylaminoimidazole carboxylase/phosphoribosylaminoimidazole succinocarboxamide synthetase, PAICS [Includes: Phosphoribosylaminoimidazole carboxylase, EC 4.1.1.21 (AIR carboxylase, AIRC); Phosphoribosylaminoimidazole succinocarboxamide synthetase, EC 6.3.2.6 (SAICAR synthetase) ]	PAICS ADE2 AIRC PAIS	Homo sapiens (Human)	425
O75643	O75643	reviewed	U520_HUMAN	U5 small nuclear ribonucleoprotein 200 kDa helicase, EC 3.6.4.13 (Activating signal cointegrator 1 complex subunit 3-like 1) (BRR2 homolog) (U5 snRNP-specific 200 kDa protein, U5-200KD)	SNRNP200 ASCC3L1 HELIC2 KIAA0788	Homo sapiens (Human)	2136
P15559	P15559	reviewed	NQO1_HUMAN	NAD(P)H dehydrogenase [quinone] 1, EC 1.6.5.2 (Azoreductase) (DT-diaphorase, DTD) (Menadione reductase) (NAD(P)H:quinone oxidoreductase 1) (Phylloquinone reductase) (Quinone reductase 1, QR1)	NQO1 DIA4 NMOR1	Homo sapiens (Human)	274
P84103	P84103	reviewed	SRSF3_HUMAN	Serine/arginine-rich splicing factor 3 (Pre-mRNA-splicing factor SRP20) (Splicing factor, arginine/serine-rich 3)	SRSF3 SFRS3 SRP20	Homo sapiens (Human)	164
P50502	P50502	reviewed	F10A1_HUMAN	Hsc70-interacting protein, Hip (Aging-associated protein 2) (Progesterone receptor-associated p48 protein) (Protein FAM10A1) (Putative tumor suppressor ST13) (Renal carcinoma antigen NY-REN-33) (Suppression of tumorigenicity 13 protein)	ST13 AAG2 FAM10A1 HIP SNC6	Homo sapiens (Human)	369
P61978	P61978	reviewed	HNRPK_HUMAN	Heterogeneous nuclear ribonucleoprotein K, hnRNP K (Transformation up-regulated nuclear protein, TUNP)	HNRNPK HNRPK	Homo sapiens (Human)	463
P00750	P00750	reviewed	TPA_HUMAN	Tissue-type plasminogen activator, t-PA, t-plasminogen activator, tPA, EC 3.4.21.68 (Alteplase) (Reteplase) [Cleaved into: Tissue-type plasminogen activator chain A; Tissue-type plasminogen activator chain B ]	PLAT	Homo sapiens (Human)	562
Q9BY43	Q9BY43	reviewed	CHM4A_HUMAN	Charged multivesicular body protein 4a (Chromatin-modifying protein 4a, CHMP4a) (SNF7 homolog associated with Alix-2) (SNF7-1, hSnf-1) (Vacuolar protein sorting-associated protein 32-1, Vps32-1, hVps32-1)	CHMP4A C14orf123 SHAX2 CDA04 HSPC134	Homo sapiens (Human)	222
Q71DI3	Q71DI3	reviewed	H32_HUMAN	Histone H3.2 (H3-clustered histone 13) (H3-clustered histone 14) (H3-clustered histone 15) (Histone H3/m) (Histone H3/o)	H3C15 HIST2H3A; H3C14 H3F2 H3FM HIST2H3C; H3C13 HIST2H3D	Homo sapiens (Human)	136
P01034	P01034	reviewed	CYTC_HUMAN	Cystatin-C (Cystatin-3) (Gamma-trace) (Neuroendocrine basic polypeptide) (Post-gamma-globulin)	CST3	Homo sapiens (Human)	146
P01040	P01040	reviewed	CYTA_HUMAN	Cystatin-A (Cystatin-AS) (Stefin-A) [Cleaved into: Cystatin-A, N-terminally processed ]	CSTA STF1 STFA	Homo sapiens (Human)	98
P01111	P01111	reviewed	RASN_HUMAN	GTPase NRas, EC 3.6.5.2 (Transforming protein N-Ras)	NRAS HRAS1	Homo sapiens (Human)	189
O94907	O94907	reviewed	DKK1_HUMAN	Dickkopf-related protein 1, Dickkopf-1, Dkk-1, hDkk-1 (SK)	DKK1 UNQ492/PRO1008	Homo sapiens (Human)	266
Q01082	Q01082	reviewed	SPTB2_HUMAN	Spectrin beta chain, non-erythrocytic 1 (Beta-II spectrin) (Fodrin beta chain) (Spectrin, non-erythroid beta chain 1)	SPTBN1 SPTB2	Homo sapiens (Human)	2364
P06753	P06753	reviewed	TPM3_HUMAN	Tropomyosin alpha-3 chain (Gamma-tropomyosin) (Tropomyosin-3) (Tropomyosin-5, hTM5)	TPM3	Homo sapiens (Human)	285
P01308	P01308	reviewed	INS_HUMAN	Insulin [Cleaved into: Insulin B chain; Insulin A chain ]	INS	Homo sapiens (Human)	110
Q9Y678	Q9Y678	reviewed	COPG1_HUMAN	Coatomer subunit gamma-1 (Gamma-1-coat protein, Gamma-1-COP)	COPG1 COPG	Homo sapiens (Human)	874
P01709	P01709	reviewed	LV208_HUMAN	Immunoglobulin lambda variable 2-8 (Ig lambda chain V-II region BO) (Ig lambda chain V-II region MGC)	IGLV2-8	Homo sapiens (Human)	118
P62136	P62136	reviewed	PP1A_HUMAN	Serine/threonine-protein phosphatase PP1-alpha catalytic subunit, PP-1A, EC 3.1.3.16	PPP1CA PPP1A	Homo sapiens (Human)	330
P32119	P32119	reviewed	PRDX2_HUMAN	Peroxiredoxin-2, EC 1.11.1.24 (Natural killer cell-enhancing factor B, NKEF-B) (PRP) (Thiol-specific antioxidant protein, TSA) (Thioredoxin peroxidase 1) (Thioredoxin-dependent peroxide reductase 1) (Thioredoxin-dependent peroxiredoxin 2)	PRDX2 NKEFB TDPX1	Homo sapiens (Human)	198
P51153	P51153	reviewed	RAB13_HUMAN	Ras-related protein Rab-13 (Cell growth-inhibiting gene 4 protein)	RAB13 GIG4	Homo sapiens (Human)	203
Q01130	Q01130	reviewed	SRSF2_HUMAN	Serine/arginine-rich splicing factor 2 (Protein PR264) (Splicing component, 35 kDa) (Splicing factor SC35, SC-35) (Splicing factor, arginine/serine-rich 2)	SRSF2 SFRS2	Homo sapiens (Human)	221
P02462	P02462	reviewed	CO4A1_HUMAN	Collagen alpha-1(IV) chain [Cleaved into: Arresten ]	COL4A1	Homo sapiens (Human)	1669
Q04695	Q04695	reviewed	K1C17_HUMAN	Keratin, type I cytoskeletal 17 (39.1) (Cytokeratin-17, CK-17) (Keratin-17, K17)	KRT17	Homo sapiens (Human)	432
P51809	P51809	reviewed	VAMP7_HUMAN	Vesicle-associated membrane protein 7, VAMP-7 (Synaptobrevin-like protein 1) (Tetanus-insensitive VAMP, Ti-VAMP)	VAMP7 SYBL1	Homo sapiens (Human)	220		TRANSMEM 189..209 /note="Helical; Anchor for type IV membrane protein" /evidence="ECO:0000255"
P20073	P20073	reviewed	ANXA7_HUMAN	Annexin A7 (Annexin VII) (Annexin-7) (Synexin)	ANXA7 ANX7 SNX OK/SW-cl.95	Homo sapiens (Human)	488
P02753	P02753	reviewed	RET4_HUMAN	Retinol-binding protein 4 (Plasma retinol-binding protein, PRBP, RBP) [Cleaved into: Plasma retinol-binding protein(1-182); Plasma retinol-binding protein(1-181); Plasma retinol-binding protein(1-179); Plasma retinol-binding protein(1-176) ]	RBP4 PRO2222	Homo sapiens (Human)	201
Q9HC07	Q9HC07	reviewed	TM165_HUMAN	Transmembrane protein 165 (Transmembrane protein PT27) (Transmembrane protein TPARL)	TMEM165 TPARL	Homo sapiens (Human)	324		TRANSMEM 90..110 /note="Helical" /evidence="ECO:0000255"; TRANSMEM 127..147 /note="Helical" /evidence="ECO:0000255"; TRANSMEM 152..172 /note="Helical" /evidence="ECO:0000255"; TRANSMEM 229..249 /note="Helical" /evidence="ECO:0000255"; TRANSMEM 268..288 /note="Helical" /evidence="ECO:0000255"; TRANSMEM 300..320 /note="Helical" /evidence="ECO:0000255"
Q99961	Q99961	reviewed	SH3G1_HUMAN	Endophilin-A2 (EEN fusion partner of MLL) (Endophilin-2) (Extra eleven-nineteen leukemia fusion gene protein, EEN) (SH3 domain protein 2B) (SH3 domain-containing GRB2-like protein 1)	SH3GL1 CNSA1 SH3D2B	Homo sapiens (Human)	368
P28070	P28070	reviewed	PSB4_HUMAN	Proteasome subunit beta type-4 (26 kDa prosomal protein, HsBPROS26, PROS-26) (Macropain beta chain) (Multicatalytic endopeptidase complex beta chain) (Proteasome beta chain) (Proteasome chain 3, HsN3)	PSMB4 PROS26	Homo sapiens (Human)	264
P11117	P11117	reviewed	PPAL_HUMAN	Lysosomal acid phosphatase, LAP, EC 3.1.3.2	ACP2	Homo sapiens (Human)	423		TRANSMEM 381..401 /note="Helical" /evidence="ECO:0000255"
P06454	P06454	reviewed	PTMA_HUMAN	Prothymosin alpha [Cleaved into: Prothymosin alpha, N-terminally processed; Thymosin alpha-1 ]	PTMA TMSA	Homo sapiens (Human)	111
P04040	P04040	reviewed	CATA_HUMAN	Catalase, EC 1.11.1.6	CAT	Homo sapiens (Human)	527
Q86VE9	Q86VE9	reviewed	SERC5_HUMAN	Serine incorporator 5	SERINC5 C5orf12	Homo sapiens (Human)	423		TRANSMEM 37..57 /note="Helical" /evidence="ECO:0000255"; TRANSMEM 90..110 /note="Helical" /evidence="ECO:0000255"; TRANSMEM 125..145 /note="Helical" /evidence="ECO:0000255"; TRANSMEM 157..177 /note="Helical" /evidence="ECO:0000255"; TRANSMEM 199..219 /note="Helical" /evidence="ECO:0000255"; TRANSMEM 231..251 /note="Helical" /evidence="ECO:0000255"; TRANSMEM 259..279 /note="Helical" /evidence="ECO…
P04080	P04080	reviewed	CYTB_HUMAN	Cystatin-B (CPI-B) (Liver thiol proteinase inhibitor) (Stefin-B)	CSTB CST6 STFB	Homo sapiens (Human)	98
Q93070	Q93070	reviewed	NAR4_HUMAN	Ecto-ADP-ribosyltransferase 4, EC 2.4.2.31 (ADP-ribosyltransferase C2 and C3 toxin-like 4, ARTC4) (Dombrock blood group carrier molecule) (Mono(ADP-ribosyl)transferase 4) (NAD(P)(+)--arginine ADP-ribosyltransferase 4) (CD antigen CD297)	ART4 DO DOK1	Homo sapiens (Human)	314
P04114	P04114	reviewed	APOB_HUMAN	Apolipoprotein B-100, Apo B-100 [Cleaved into: Apolipoprotein B-48, Apo B-48 ]	APOB	Homo sapiens (Human)	4563
O15371	O15371	reviewed	EIF3D_HUMAN	Eukaryotic translation initiation factor 3 subunit D, eIF3d (Eukaryotic translation initiation factor 3 subunit 7) (eIF-3-zeta) (eIF3 p66)	EIF3D EIF3S7	Homo sapiens (Human)	548
P07437	P07437	reviewed	TBB5_HUMAN	Tubulin beta chain (Tubulin beta-5 chain)	TUBB TUBB5 OK/SW-cl.56	Homo sapiens (Human)	444
Q96F85	Q96F85	reviewed	CNRP1_HUMAN	CB1 cannabinoid receptor-interacting protein 1, CRIP-1	CNRIP1 C2orf32	Homo sapiens (Human)	164
P33993	P33993	reviewed	MCM7_HUMAN	DNA replication licensing factor MCM7, EC 3.6.4.12 (CDC47 homolog) (P1.1-MCM3)	MCM7 CDC47 MCM2	Homo sapiens (Human)	719
Q08380	Q08380	reviewed	LG3BP_HUMAN	Galectin-3-binding protein (Basement membrane autoantigen p105) (Lectin galactoside-binding soluble 3-binding protein) (Mac-2-binding protein, MAC2BP, Mac-2 BP) (Tumor-associated antigen 90K)	LGALS3BP M2BP	Homo sapiens (Human)	585
O43707	O43707	reviewed	ACTN4_HUMAN	Alpha-actinin-4 (Non-muscle alpha-actinin 4)	ACTN4	Homo sapiens (Human)	911
P55072	P55072	reviewed	TERA_HUMAN	Transitional endoplasmic reticulum ATPase, TER ATPase, EC 3.6.4.6 (15S Mg(2+)-ATPase p97 subunit) (Valosin-containing protein, VCP)	VCP	Homo sapiens (Human)	806
Q9BRG1	Q9BRG1	reviewed	VPS25_HUMAN	Vacuolar protein-sorting-associated protein 25, hVps25 (Dermal papilla-derived protein 9) (ELL-associated protein of 20 kDa) (ESCRT-II complex subunit VPS25)	VPS25 DERP9 EAP20	Homo sapiens (Human)	176
Q3ZCM7	Q3ZCM7	reviewed	TBB8_HUMAN	Tubulin beta-8 chain (Tubulin beta 8 class VIII)	TUBB8	Homo sapiens (Human)	444
P04843	P04843	reviewed	RPN1_HUMAN	Dolichyl-diphosphooligosaccharide--protein glycosyltransferase subunit 1 (Dolichyl-diphosphooligosaccharide--protein glycosyltransferase 67 kDa subunit) (Ribophorin I, RPN-I) (Ribophorin-1)	RPN1	Homo sapiens (Human)	607		TRANSMEM 439..457 /note="Helical" /evidence="ECO:0000255"
Q99497	Q99497	reviewed	PARK7_HUMAN	Parkinson disease protein 7 (Maillard deglycase) (Oncogene DJ1) (Parkinsonism-associated deglycase) (Protein DJ-1, DJ-1) (Protein/nucleic acid deglycase DJ-1, EC 3.1.2.-, EC 3.5.1.-, EC 3.5.1.124)	PARK7	Homo sapiens (Human)	189
A8MVW0	A8MVW0	reviewed	F1712_HUMAN	Protein FAM171A2	FAM171A2	Homo sapiens (Human)	826		TRANSMEM 316..336 /note="Helical" /evidence="ECO:0000255"
Q99873	Q99873	reviewed	ANM1_HUMAN	Protein arginine N-methyltransferase 1, EC 2.1.1.319 (Histone-arginine N-methyltransferase PRMT1) (Interferon receptor 1-bound protein 4)	PRMT1 HMT2 HRMT1L2 IR1B4	Homo sapiens (Human)	371
P04921	P04921	reviewed	GLPC_HUMAN	Glycophorin-C (Glycoconnectin) (Glycophorin-D, GPD) (Glycoprotein beta) (PAS-2') (Sialoglycoprotein D) (CD antigen CD236)	GYPC GLPC GPC	Homo sapiens (Human)	128		TRANSMEM 58..81 /note="Helical; Signal-anchor for type III membrane protein"
Q13347	Q13347	reviewed	EIF3I_HUMAN	Eukaryotic translation initiation factor 3 subunit I, eIF3i (Eukaryotic translation initiation factor 3 subunit 2) (TGF-beta receptor-interacting protein 1, TRIP-1) (eIF-3-beta) (eIF3 p36)	EIF3I EIF3S2 TRIP1	Homo sapiens (Human)	325
Q12873	Q12873	reviewed	CHD3_HUMAN	Chromodomain-helicase-DNA-binding protein 3, CHD-3, EC 3.6.4.12 (ATP-dependent helicase CHD3) (Mi-2 autoantigen 240 kDa protein) (Mi2-alpha) (Zinc finger helicase, hZFH)	CHD3	Homo sapiens (Human)	2000
Q9Y4K0	Q9Y4K0	reviewed	LOXL2_HUMAN	Lysyl oxidase homolog 2, EC 1.4.3.13 (Lysyl oxidase-like protein 2) (Lysyl oxidase-related protein 2) (Lysyl oxidase-related protein WS9-14)	LOXL2	Homo sapiens (Human)	774
O15230	O15230	reviewed	LAMA5_HUMAN	Laminin subunit alpha-5 (Laminin-10 subunit alpha) (Laminin-11 subunit alpha) (Laminin-15 subunit alpha)	LAMA5 KIAA0533 KIAA1907	Homo sapiens (Human)	3695
P22087	P22087	reviewed	FBRL_HUMAN	rRNA 2'-O-methyltransferase fibrillarin, EC 2.1.1.- (34 kDa nucleolar scleroderma antigen) (Histone-glutamine methyltransferase) (U6 snRNA 2'-O-methyltransferase fibrillarin)	FBL FIB1 FLRN	Homo sapiens (Human)	321
P12236	P12236	reviewed	ADT3_HUMAN	ADP/ATP translocase 3 (ADP,ATP carrier protein 3) (ADP,ATP carrier protein, isoform T2, ANT 2) (Adenine nucleotide translocator 3, ANT 3) (Solute carrier family 25 member 6) [Cleaved into: ADP/ATP translocase 3, N-terminally processed ]	SLC25A6 AAC3 ANT3 CDABP0051	Homo sapiens (Human)	298		TRANSMEM 8..37 /note="Helical; Name=1" /evidence="ECO:0000250|UniProtKB:P02722"; TRANSMEM 75..99 /note="Helical; Name=2" /evidence="ECO:0000250|UniProtKB:P02722"; TRANSMEM 110..130 /note="Helical; Name=3" /evidence="ECO:0000250|UniProtKB:P02722"; TRANSMEM 179..199 /note="Helical; Name=4" /evidence="ECO:0000250|UniProtKB:P02722"; TRANSMEM 211..231 /note="Helical; Name=5" /evidence="ECO:0000250|Uni…
P52272	P52272	reviewed	HNRPM_HUMAN	Heterogeneous nuclear ribonucleoprotein M, hnRNP M	HNRNPM HNRPM NAGR1	Homo sapiens (Human)	730
P05198	P05198	reviewed	IF2A_HUMAN	Eukaryotic translation initiation factor 2 subunit 1 (Eukaryotic translation initiation factor 2 subunit alpha, eIF-2-alpha, eIF-2A, eIF-2alpha)	EIF2S1 EIF2A	Homo sapiens (Human)	315
Q15323	Q15323	reviewed	K1H1_HUMAN	Keratin, type I cuticular Ha1 (Hair keratin, type I Ha1) (Keratin-31, K31)	KRT31 HHA1 HKA1 KRTHA1	Homo sapiens (Human)	416
P26639	P26639	reviewed	SYTC_HUMAN	Threonine--tRNA ligase 1, cytoplasmic, EC 6.1.1.3 (Threonyl-tRNA synthetase, ThrRS) (Threonyl-tRNA synthetase 1)	TARS1 TARS	Homo sapiens (Human)	723
Q14118	Q14118	reviewed	DAG1_HUMAN	Dystroglycan 1 (Dystroglycan) (Dystrophin-associated glycoprotein 1) [Cleaved into: Alpha-dystroglycan, Alpha-DG; Beta-dystroglycan, Beta-DG ]	DAG1	Homo sapiens (Human)	895		TRANSMEM 750..775 /note="Helical" /evidence="ECO:0000255"
P05386	P05386	reviewed	RLA1_HUMAN	60S acidic ribosomal protein P1 (Large ribosomal subunit protein P1)	RPLP1 RRP1	Homo sapiens (Human)	114
O00468	O00468	reviewed	AGRIN_HUMAN	Agrin [Cleaved into: Agrin N-terminal 110 kDa subunit; Agrin C-terminal 110 kDa subunit; Agrin C-terminal 90 kDa fragment, C90; Agrin C-terminal 22 kDa fragment, C22 ]	AGRN AGRIN	Homo sapiens (Human)	2068
Q9H8M9	Q9H8M9	reviewed	EVA1A_HUMAN	Protein eva-1 homolog A (Protein FAM176A) (Transmembrane protein 166)	EVA1A FAM176A TMEM166 SP24	Homo sapiens (Human)	152		TRANSMEM 35..55 /note="Helical" /evidence="ECO:0000255"
O00560	O00560	reviewed	SDCB1_HUMAN	Syntenin-1 (Melanoma differentiation-associated protein 9, MDA-9) (Pro-TGF-alpha cytoplasmic domain-interacting protein 18, TACIP18) (Scaffold protein Pbp1) (Syndecan-binding protein 1)	SDCBP MDA9 SYCL	Homo sapiens (Human)	298
P67936	P67936	reviewed	TPM4_HUMAN	Tropomyosin alpha-4 chain (TM30p1) (Tropomyosin-4)	TPM4	Homo sapiens (Human)	248
Q8IYT4	Q8IYT4	reviewed	KATL2_HUMAN	Katanin p60 ATPase-containing subunit A-like 2, Katanin p60 subunit A-like 2, EC 5.6.1.1 (p60 katanin-like 2)	KATNAL2	Homo sapiens (Human)	538
Q15366	Q15366	reviewed	PCBP2_HUMAN	Poly(rC)-binding protein 2 (Alpha-CP2) (Heterogeneous nuclear ribonucleoprotein E2, hnRNP E2)	PCBP2	Homo sapiens (Human)	365
Q9BQE3	Q9BQE3	reviewed	TBA1C_HUMAN	Tubulin alpha-1C chain (Alpha-tubulin 6) (Tubulin alpha-6 chain) [Cleaved into: Detyrosinated tubulin alpha-1C chain ]	TUBA1C TUBA6	Homo sapiens (Human)	449
Q15185	Q15185	reviewed	TEBP_HUMAN	Prostaglandin E synthase 3, EC 5.3.99.3 (Cytosolic prostaglandin E2 synthase, cPGES) (Hsp90 co-chaperone) (Progesterone receptor complex p23) (Telomerase-binding protein p23)	PTGES3 P23 TEBP	Homo sapiens (Human)	160
O14745	O14745	reviewed	NHRF1_HUMAN	Na(+)/H(+) exchange regulatory cofactor NHE-RF1, NHERF-1 (Ezrin-radixin-moesin-binding phosphoprotein 50, EBP50) (Regulatory cofactor of Na(+)/H(+) exchanger) (Sodium-hydrogen exchanger regulatory factor 1) (Solute carrier family 9 isoform A3 regulatory factor 1)	SLC9A3R1 NHERF NHERF1	Homo sapiens (Human)	358
P68371	P68371	reviewed	TBB4B_HUMAN	Tubulin beta-4B chain (Tubulin beta-2 chain) (Tubulin beta-2C chain)	TUBB4B TUBB2C	Homo sapiens (Human)	445
P62979	P62979	reviewed	RS27A_HUMAN	Ubiquitin-40S ribosomal protein S27a (Ubiquitin carboxyl extension protein 80) [Cleaved into: Ubiquitin; 40S ribosomal protein S27a (Small ribosomal subunit protein eS31) ]	RPS27A UBA80 UBCEP1	Homo sapiens (Human)	156
Q92896	Q92896	reviewed	GSLG1_HUMAN	Golgi apparatus protein 1 (CFR-1) (Cysteine-rich fibroblast growth factor receptor) (E-selectin ligand 1, ESL-1) (Golgi sialoglycoprotein MG-160)	GLG1 CFR1 ESL1 MG160	Homo sapiens (Human)	1179		TRANSMEM 1146..1166 /note="Helical" /evidence="ECO:0000255"
P08621	P08621	reviewed	RU17_HUMAN	U1 small nuclear ribonucleoprotein 70 kDa, U1 snRNP 70 kDa, U1-70K, snRNP70	SNRNP70 RNPU1Z RPU1 SNRP70 U1AP1	Homo sapiens (Human)	437
P10644	P10644	reviewed	KAP0_HUMAN	cAMP-dependent protein kinase type I-alpha regulatory subunit (Tissue-specific extinguisher 1, TSE1)	PRKAR1A PKR1 PRKAR1 TSE1	Homo sapiens (Human)	381
Q16531	Q16531	reviewed	DDB1_HUMAN	DNA damage-binding protein 1 (DDB p127 subunit) (DNA damage-binding protein a, DDBa) (Damage-specific DNA-binding protein 1) (HBV X-associated protein 1, XAP-1) (UV-damaged DNA-binding factor) (UV-damaged DNA-binding protein 1, UV-DDB 1) (XPE-binding factor, XPE-BF) (Xeroderma pigmentosum group E-complementing protein, XPCe)	DDB1 XAP1	Homo sapiens (Human)	1140
P02452	P02452	reviewed	CO1A1_HUMAN	Collagen alpha-1(I) chain (Alpha-1 type I collagen)	COL1A1	Homo sapiens (Human)	1464
P62314	P62314	reviewed	SMD1_HUMAN	Small nuclear ribonucleoprotein Sm D1, Sm-D1 (Sm-D autoantigen) (snRNP core protein D1)	SNRPD1	Homo sapiens (Human)	119
P11142	P11142	reviewed	HSP7C_HUMAN	Heat shock cognate 71 kDa protein, EC 3.6.4.10 (Heat shock 70 kDa protein 8) (Lipopolysaccharide-associated protein 1, LAP-1, LPS-associated protein 1)	HSPA8 HSC70 HSP73 HSPA10	Homo sapiens (Human)	646
O43491	O43491	reviewed	E41L2_HUMAN	Band 4.1-like protein 2 (Erythrocyte membrane protein band 4.1-like 2) (Generally expressed protein 4.1, 4.1G)	EPB41L2	Homo sapiens (Human)	1005
P07305	P07305	reviewed	H10_HUMAN	Histone H1.0 (Histone H1') (Histone H1(0)) [Cleaved into: Histone H1.0, N-terminally processed ]	H1-0 H1F0 H1FV	Homo sapiens (Human)	194
A5D8V6	A5D8V6	reviewed	VP37C_HUMAN	Vacuolar protein sorting-associated protein 37C, hVps37C (ESCRT-I complex subunit VPS37C)	VPS37C PML39	Homo sapiens (Human)	355
P07358	P07358	reviewed	CO8B_HUMAN	Complement component C8 beta chain (Complement component 8 subunit beta)	C8B	Homo sapiens (Human)	591
Q9UK41	Q9UK41	reviewed	VPS28_HUMAN	Vacuolar protein sorting-associated protein 28 homolog, H-Vps28 (ESCRT-I complex subunit VPS28)	VPS28	Homo sapiens (Human)	221
P55263	P55263	reviewed	ADK_HUMAN	Adenosine kinase, AK, EC 2.7.1.20 (Adenosine 5'-phosphotransferase)	ADK	Homo sapiens (Human)	362
P07602	P07602	reviewed	SAP_HUMAN	Prosaposin (Proactivator polypeptide) [Cleaved into: Saposin-A (Protein A); Saposin-B-Val; Saposin-B (Cerebroside sulfate activator, CSAct) (Dispersin) (Sphingolipid activator protein 1, SAP-1) (Sulfatide/GM1 activator); Saposin-C (A1 activator) (Co-beta-glucosidase) (Glucosylceramidase activator) (Sphingolipid activator protein 2, SAP-2); Saposin-D (Component C) (Protein C) ]	PSAP GLBA SAP1	Homo sapiens (Human)	524
P07686	P07686	reviewed	HEXB_HUMAN	Beta-hexosaminidase subunit beta, EC 3.2.1.52 (Beta-N-acetylhexosaminidase subunit beta, Hexosaminidase subunit B) (Cervical cancer proto-oncogene 7 protein, HCC-7) (N-acetyl-beta-glucosaminidase subunit beta) [Cleaved into: Beta-hexosaminidase subunit beta chain B; Beta-hexosaminidase subunit beta chain A ]	HEXB HCC7	Homo sapiens (Human)	556
Q06830	Q06830	reviewed	PRDX1_HUMAN	Peroxiredoxin-1, EC 1.11.1.24 (Natural killer cell-enhancing factor A, NKEF-A) (Proliferation-associated gene protein, PAG) (Thioredoxin peroxidase 2) (Thioredoxin-dependent peroxide reductase 2) (Thioredoxin-dependent peroxiredoxin 1)	PRDX1 PAGA PAGB TDPX2	Homo sapiens (Human)	199
P00492	P00492	reviewed	HPRT_HUMAN	Hypoxanthine-guanine phosphoribosyltransferase, HGPRT, HGPRTase, EC 2.4.2.8	HPRT1 HPRT	Homo sapiens (Human)	218
Q9H0U4	Q9H0U4	reviewed	RAB1B_HUMAN	Ras-related protein Rab-1B, EC 3.6.5.2	RAB1B	Homo sapiens (Human)	201
Q92743	Q92743	reviewed	HTRA1_HUMAN	Serine protease HTRA1, EC 3.4.21.- (High-temperature requirement A serine peptidase 1) (L56) (Serine protease 11)	HTRA1 HTRA PRSS11	Homo sapiens (Human)	480
P35442	P35442	reviewed	TSP2_HUMAN	Thrombospondin-2	THBS2 TSP2	Homo sapiens (Human)	1172
Q9Y570	Q9Y570	reviewed	PPME1_HUMAN	Protein phosphatase methylesterase 1, PME-1, EC 3.1.1.89	PPME1 PME1 PP2593 PRO0750	Homo sapiens (Human)	386
P10586	P10586	reviewed	PTPRF_HUMAN	Receptor-type tyrosine-protein phosphatase F, EC 3.1.3.48 (Leukocyte common antigen related, LAR)	PTPRF LAR	Homo sapiens (Human)	1907		TRANSMEM 1264..1284 /note="Helical" /evidence="ECO:0000255"
P68400	P68400	reviewed	CSK21_HUMAN	Casein kinase II subunit alpha, CK II alpha, EC 2.7.11.1	CSNK2A1 CK2A1	Homo sapiens (Human)	391
P07954	P07954	reviewed	FUMH_HUMAN	Fumarate hydratase, mitochondrial, Fumarase, HsFH, EC 4.2.1.2	FH	Homo sapiens (Human)	510
P35080	P35080	reviewed	PROF2_HUMAN	Profilin-2 (Profilin II)	PFN2	Homo sapiens (Human)	140
P35555	P35555	reviewed	FBN1_HUMAN	Fibrillin-1 [Cleaved into: Asprosin ]	FBN1 FBN	Homo sapiens (Human)	2871
Q9P206	Q9P206	reviewed	K1522_HUMAN	Uncharacterized protein KIAA1522	KIAA1522	Homo sapiens (Human)	1035
Q9Y3E7	Q9Y3E7	reviewed	CHMP3_HUMAN	Charged multivesicular body protein 3 (Chromatin-modifying protein 3) (Neuroendocrine differentiation factor) (Vacuolar protein sorting-associated protein 24, hVps24)	CHMP3 CGI149 NEDF VPS24 CGI-149	Homo sapiens (Human)	222
P02461	P02461	reviewed	CO3A1_HUMAN	Collagen alpha-1(III) chain	COL3A1	Homo sapiens (Human)	1466
Q9NR45	Q9NR45	reviewed	SIAS_HUMAN	Sialic acid synthase (N-acetylneuraminate synthase, EC 2.5.1.56) (N-acetylneuraminate-9-phosphate synthase, EC 2.5.1.57) (N-acetylneuraminic acid phosphate synthase) (N-acetylneuraminic acid synthase)	NANS SAS	Homo sapiens (Human)	359
P48735	P48735	reviewed	IDHP_HUMAN	Isocitrate dehydrogenase [NADP], mitochondrial, IDH, EC 1.1.1.42 (ICD-M) (IDP) (NADP(+)-specific ICDH) (Oxalosuccinate decarboxylase)	IDH2	Homo sapiens (Human)	452
P21333	P21333	reviewed	FLNA_HUMAN	Filamin-A, FLN-A (Actin-binding protein 280, ABP-280) (Alpha-filamin) (Endothelial actin-binding protein) (Filamin-1) (Non-muscle filamin)	FLNA FLN FLN1	Homo sapiens (Human)	2647
P38919	P38919	reviewed	IF4A3_HUMAN	Eukaryotic initiation factor 4A-III, eIF-4A-III, eIF4A-III, EC 3.6.4.13 (ATP-dependent RNA helicase DDX48) (ATP-dependent RNA helicase eIF4A-3) (DEAD box protein 48) (Eukaryotic initiation factor 4A-like NUK-34) (Eukaryotic translation initiation factor 4A isoform 3) (Nuclear matrix protein 265, NMP 265, hNMP 265) [Cleaved into: Eukaryotic initiation factor 4A-III, N-terminally processed ]	EIF4A3 DDX48 KIAA0111	Homo sapiens (Human)	411
P30085	P30085	reviewed	KCY_HUMAN	UMP-CMP kinase, EC 2.7.4.14 (Deoxycytidylate kinase, CK, dCMP kinase) (Nucleoside-diphosphate kinase, EC 2.7.4.6) (Uridine monophosphate/cytidine monophosphate kinase, UMP/CMP kinase, UMP/CMPK)	CMPK1 CMK CMPK UCK UMK UMPK	Homo sapiens (Human)	196
P08581	P08581	reviewed	MET_HUMAN	Hepatocyte growth factor receptor, HGF receptor, EC 2.7.10.1 (HGF/SF receptor) (Proto-oncogene c-Met) (Scatter factor receptor, SF receptor) (Tyrosine-protein kinase Met)	MET	Homo sapiens (Human)	1390		TRANSMEM 933..955 /note="Helical" /evidence="ECO:0000255"
P08582	P08582	reviewed	TRFM_HUMAN	Melanotransferrin (Melanoma-associated antigen p97) (CD antigen CD228)	MELTF MAP97 MFI2	Homo sapiens (Human)	738
Q9NV92	Q9NV92	reviewed	NFIP2_HUMAN	NEDD4 family-interacting protein 2 (NEDD4 WW domain-binding protein 5A) (Putative MAPK-activating protein PM04/PM05/PM06/PM07) (Putative NF-kappa-B-activating protein 413)	NDFIP2 KIAA1165 N4WBP5A	Homo sapiens (Human)	336		TRANSMEM 232..252 /note="Helical" /evidence="ECO:0000255"; TRANSMEM 258..278 /note="Helical" /evidence="ECO:0000255"; TRANSMEM 288..308 /note="Helical" /evidence="ECO:0000255"
P08865	P08865	reviewed	RSSA_HUMAN	40S ribosomal protein SA (37 kDa laminin receptor precursor, 37LRP) (37/67 kDa laminin receptor, LRP/LR) (67 kDa laminin receptor, 67LR) (Colon carcinoma laminin-binding protein) (Laminin receptor 1, LamR) (Laminin-binding protein precursor p40, LBP/p40) (Multidrug resistance-associated protein MGr1-Ag) (NEM/1CHD4) (Small ribosomal subunit protein uS2)	RPSA LAMBR LAMR1	Homo sapiens (Human)	295
O14964	O14964	reviewed	HGS_HUMAN	Hepatocyte growth factor-regulated tyrosine kinase substrate (Hrs) (Protein pp110)	HGS HRS	Homo sapiens (Human)	777
P49006	P49006	reviewed	MRP_HUMAN	MARCKS-related protein (MARCKS-like protein 1) (Macrophage myristoylated alanine-rich C kinase substrate, Mac-MARCKS, MacMARCKS)	MARCKSL1 MLP MRP	Homo sapiens (Human)	195
P40926	P40926	reviewed	MDHM_HUMAN	Malate dehydrogenase, mitochondrial, EC 1.1.1.37	MDH2	Homo sapiens (Human)	338
Q9UBV8	Q9UBV8	reviewed	PEF1_HUMAN	Peflin (PEF protein with a long N-terminal hydrophobic domain) (Penta-EF hand domain-containing protein 1)	PEF1 ABP32 UNQ1845/PRO3573	Homo sapiens (Human)	284
P35052	P35052	reviewed	GPC1_HUMAN	Glypican-1 [Cleaved into: Secreted glypican-1 ]	GPC1	Homo sapiens (Human)	558
P60228	P60228	reviewed	EIF3E_HUMAN	Eukaryotic translation initiation factor 3 subunit E, eIF3e (Eukaryotic translation initiation factor 3 subunit 6) (Viral integration site protein INT-6 homolog) (eIF-3 p48)	EIF3E EIF3S6 INT6	Homo sapiens (Human)	445
P13489	P13489	reviewed	RINI_HUMAN	Ribonuclease inhibitor (Placental ribonuclease inhibitor, Placental RNase inhibitor) (Ribonuclease/angiogenin inhibitor 1, RAI)	RNH1 PRI RNH	Homo sapiens (Human)	461
Q8IVM0	Q8IVM0	reviewed	CCD50_HUMAN	Coiled-coil domain-containing protein 50 (Protein Ymer)	CCDC50 C3orf6	Homo sapiens (Human)	306
P25311	P25311	reviewed	ZA2G_HUMAN	Zinc-alpha-2-glycoprotein, Zn-alpha-2-GP, Zn-alpha-2-glycoprotein	AZGP1 ZAG ZNGP1	Homo sapiens (Human)	298
Q00325	Q00325	reviewed	MPCP_HUMAN	Phosphate carrier protein, mitochondrial (Phosphate transport protein, PTP) (Solute carrier family 25 member 3)	SLC25A3 PHC OK/SW-cl.48	Homo sapiens (Human)	362		TRANSMEM 64..86 /note="Helical; Name=1" /evidence="ECO:0000255"; TRANSMEM 122..141 /note="Helical; Name=2" /evidence="ECO:0000255"; TRANSMEM 162..183 /note="Helical; Name=3" /evidence="ECO:0000255"; TRANSMEM 219..238 /note="Helical; Name=4" /evidence="ECO:0000255"; TRANSMEM 262..284 /note="Helical; Name=5" /evidence="ECO:0000255"; TRANSMEM 315..333 /note="Helical; Name=6" /evidence="ECO:0000255"
Q8WUW1	Q8WUW1	reviewed	BRK1_HUMAN	Protein BRICK1, BRK1	BRK1 C3orf10 HSPC300 MDS027	Homo sapiens (Human)	75
Q13530	Q13530	reviewed	SERC3_HUMAN	Serine incorporator 3 (Tumor differentially expressed protein 1)	SERINC3 DIFF33 TDE1 SBBI99	Homo sapiens (Human)	473		TRANSMEM 97..117 /note="Helical" /evidence="ECO:0000255"; TRANSMEM 133..153 /note="Helical" /evidence="ECO:0000255"; TRANSMEM 160..180 /note="Helical" /evidence="ECO:0000255"; TRANSMEM 204..224 /note="Helical" /evidence="ECO:0000255"; TRANSMEM 240..260 /note="Helical" /evidence="ECO:0000255"; TRANSMEM 330..350 /note="Helical" /evidence="ECO:0000255"; TRANSMEM 407..427 /note="Helical" /evidence="E…
O15523	O15523	reviewed	DDX3Y_HUMAN	ATP-dependent RNA helicase DDX3Y, EC 3.6.4.13 (DEAD box protein 3, Y-chromosomal)	DDX3Y DBY	Homo sapiens (Human)	660
P68363	P68363	reviewed	TBA1B_HUMAN	Tubulin alpha-1B chain (Alpha-tubulin ubiquitous) (Tubulin K-alpha-1) (Tubulin alpha-ubiquitous chain) [Cleaved into: Detyrosinated tubulin alpha-1B chain ]	TUBA1B	Homo sapiens (Human)	451
Q14240	Q14240	reviewed	IF4A2_HUMAN	Eukaryotic initiation factor 4A-II, eIF-4A-II, eIF4A-II, EC 3.6.4.13 (ATP-dependent RNA helicase eIF4A-2)	EIF4A2 DDX2B EIF4F	Homo sapiens (Human)	407
P22314	P22314	reviewed	UBA1_HUMAN	Ubiquitin-like modifier-activating enzyme 1, EC 6.2.1.45 (Protein A1S9) (Ubiquitin-activating enzyme E1)	UBA1 A1S9T UBE1	Homo sapiens (Human)	1058
Q9Y315	Q9Y315	reviewed	DEOC_HUMAN	Deoxyribose-phosphate aldolase, DERA, EC 4.1.2.4 (2-deoxy-D-ribose 5-phosphate aldolase) (Phosphodeoxyriboaldolase, Deoxyriboaldolase)	DERA CGI-26	Homo sapiens (Human)	318
O00154	O00154	reviewed	BACH_HUMAN	Cytosolic acyl coenzyme A thioester hydrolase, EC 3.1.2.2 (Acyl-CoA thioesterase 7) (Brain acyl-CoA hydrolase, BACH, hBACH) (CTE-IIa, CTE-II) (Long chain acyl-CoA thioester hydrolase)	ACOT7 BACH	Homo sapiens (Human)	380
P09972	P09972	reviewed	ALDOC_HUMAN	Fructose-bisphosphate aldolase C, EC 4.1.2.13 (Brain-type aldolase)	ALDOC ALDC	Homo sapiens (Human)	364
P0C0L4	P0C0L4	reviewed	CO4A_HUMAN	Complement C4-A (Acidic complement C4) (C3 and PZP-like alpha-2-macroglobulin domain-containing protein 2) [Cleaved into: Complement C4 beta chain; Complement C4-A alpha chain; C4a anaphylatoxin; C4b-A; C4d-A; Complement C4 gamma chain ]	C4A CO4 CPAMD2	Homo sapiens (Human)	1744
O00231	O00231	reviewed	PSD11_HUMAN	26S proteasome non-ATPase regulatory subunit 11 (26S proteasome regulatory subunit RPN6) (26S proteasome regulatory subunit S9) (26S proteasome regulatory subunit p44.5)	PSMD11	Homo sapiens (Human)	422
O43795	O43795	reviewed	MYO1B_HUMAN	Unconventional myosin-Ib (MYH-1c) (Myosin I alpha, MMI-alpha, MMIa)	MYO1B	Homo sapiens (Human)	1136
P0CW20	P0CW20	reviewed	LIMS4_HUMAN	LIM and senescent cell antigen-like-containing domain protein 4 (LIM and senescent cell antigen-like-containing domain protein 3-like)	LIMS4 LIMS3L	Homo sapiens (Human)	117
P0DJI9	P0DJI9	reviewed	SAA2_HUMAN	Serum amyloid A-2 protein, SAA2 [Cleaved into: Amyloid A2 protein, AA2 ]	SAA2	Homo sapiens (Human)	122
P0DMP2	P0DMP2	reviewed	SRG2B_HUMAN	SLIT-ROBO Rho GTPase-activating protein 2B (SLIT-ROBO Rho GTPase activating protein 2 pseudogene 2)	SRGAP2B SRGAP2P2	Homo sapiens (Human)	458
Q13547	Q13547	reviewed	HDAC1_HUMAN	Histone deacetylase 1, HD1, EC 3.5.1.98 (Protein deacetylase HDAC1, EC 3.5.1.-) (Protein decrotonylase HDAC1, EC 3.5.1.-)	HDAC1 RPD3L1	Homo sapiens (Human)	482
Q01081	Q01081	reviewed	U2AF1_HUMAN	Splicing factor U2AF 35 kDa subunit (U2 auxiliary factor 35 kDa subunit) (U2 small nuclear RNA auxiliary factor 1) (U2 snRNP auxiliary factor small subunit)	U2AF1 U2AF35 U2AFBP FP793	Homo sapiens (Human)	240
P55884	P55884	reviewed	EIF3B_HUMAN	Eukaryotic translation initiation factor 3 subunit B, eIF3b (Eukaryotic translation initiation factor 3 subunit 9) (Prt1 homolog, hPrt1) (eIF-3-eta) (eIF3 p110) (eIF3 p116)	EIF3B EIF3S9	Homo sapiens (Human)	814
P10124	P10124	reviewed	SRGN_HUMAN	Serglycin (Hematopoietic proteoglycan core protein) (Platelet proteoglycan core protein, P.PG) (Secretory granule proteoglycan core protein)	SRGN PRG PRG1	Homo sapiens (Human)	158
P46940	P46940	reviewed	IQGA1_HUMAN	Ras GTPase-activating-like protein IQGAP1 (p195)	IQGAP1 KIAA0051	Homo sapiens (Human)	1657
Q9Y266	Q9Y266	reviewed	NUDC_HUMAN	Nuclear migration protein nudC (Nuclear distribution protein C homolog)	NUDC	Homo sapiens (Human)	331
P08670	P08670	reviewed	VIME_HUMAN	Vimentin	VIM	Homo sapiens (Human)	466
Q9P273	Q9P273	reviewed	TEN3_HUMAN	Teneurin-3, Ten-3 (Protein Odd Oz/ten-m homolog 3) (Tenascin-M3, Ten-m3) (Teneurin transmembrane protein 3)	TENM3 KIAA1455 ODZ3 TNM3	Homo sapiens (Human)	2699		TRANSMEM 311..331 /note="Helical" /evidence="ECO:0000255"
Q99816	Q99816	reviewed	TS101_HUMAN	Tumor susceptibility gene 101 protein (ESCRT-I complex subunit TSG101)	TSG101	Homo sapiens (Human)	390
P61421	P61421	reviewed	VA0D1_HUMAN	V-type proton ATPase subunit d 1, V-ATPase subunit d 1 (32 kDa accessory protein) (V-ATPase 40 kDa accessory protein) (V-ATPase AC39 subunit, p39) (Vacuolar proton pump subunit d 1)	ATP6V0D1 ATP6D VPATPD	Homo sapiens (Human)	351
Q8IVF7	Q8IVF7	reviewed	FMNL3_HUMAN	Formin-like protein 3 (Formin homology 2 domain-containing protein 3) (WW domain-binding protein 3, WBP-3)	FMNL3 FHOD3 FRL2 KIAA2014 WBP3	Homo sapiens (Human)	1028
P07585	P07585	reviewed	PGS2_HUMAN	Decorin (Bone proteoglycan II) (PG-S2) (PG40)	DCN SLRR1B	Homo sapiens (Human)	359
P48960	P48960	reviewed	AGRE5_HUMAN	Adhesion G protein-coupled receptor E5 (Leukocyte antigen CD97) (CD antigen CD97) [Cleaved into: Adhesion G protein-coupled receptor E5 subunit alpha; Adhesion G protein-coupled receptor E5 subunit beta ]	ADGRE5 CD97	Homo sapiens (Human)	835		TRANSMEM 553..572 /note="Helical; Name=1" /evidence="ECO:0000255"; TRANSMEM 582..601 /note="Helical; Name=2" /evidence="ECO:0000255"; TRANSMEM 621..642 /note="Helical; Name=3" /evidence="ECO:0000255"; TRANSMEM 654..674 /note="Helical; Name=4" /evidence="ECO:0000255"; TRANSMEM 692..712 /note="Helical; Name=5" /evidence="ECO:0000255"; TRANSMEM 740..760 /note="Helical; Name=6" /evidence="ECO:0000255…
O00487	O00487	reviewed	PSDE_HUMAN	26S proteasome non-ATPase regulatory subunit 14, EC 3.4.19.- (26S proteasome regulatory subunit RPN11) (26S proteasome-associated PAD1 homolog 1)	PSMD14 POH1	Homo sapiens (Human)	310
O60565	O60565	reviewed	GREM1_HUMAN	Gremlin-1 (Cell proliferation-inducing gene 2 protein) (Cysteine knot superfamily 1, BMP antagonist 1) (DAN domain family member 2) (Down-regulated in Mos-transformed cells protein) (Increased in high glucose protein 2, IHG-2)	GREM1 CKTSF1B1 DAND2 DRM PIG2	Homo sapiens (Human)	184
P07951	P07951	reviewed	TPM2_HUMAN	Tropomyosin beta chain (Beta-tropomyosin) (Tropomyosin-2)	TPM2 TMSB	Homo sapiens (Human)	284
Q16181	Q16181	reviewed	SEPT7_HUMAN	Septin-7 (CDC10 protein homolog)	SEPTIN7 CDC10 SEPT7	Homo sapiens (Human)	437
P25786	P25786	reviewed	PSA1_HUMAN	Proteasome subunit alpha type-1 (30 kDa prosomal protein, PROS-30) (Macropain subunit C2) (Multicatalytic endopeptidase complex subunit C2) (Proteasome component C2) (Proteasome nu chain)	PSMA1 HC2 NU PROS30 PSC2	Homo sapiens (Human)	263
Q04941	Q04941	reviewed	PLP2_HUMAN	Proteolipid protein 2 (Differentiation-dependent protein A4) (Intestinal membrane A4 protein)	PLP2 A4	Homo sapiens (Human)	152		TRANSMEM 25..45 /note="Helical" /evidence="ECO:0000255"; TRANSMEM 48..68 /note="Helical" /evidence="ECO:0000255"; TRANSMEM 85..105 /note="Helical" /evidence="ECO:0000255"; TRANSMEM 112..132 /note="Helical" /evidence="ECO:0000255"
Q6IAA8	Q6IAA8	reviewed	LTOR1_HUMAN	Ragulator complex protein LAMTOR1 (Late endosomal/lysosomal adaptor and MAPK and MTOR activator 1) (Lipid raft adaptor protein p18) (Protein associated with DRMs and endosomes) (p27Kip1-releasing factor from RhoA, p27RF-Rho)	LAMTOR1 C11orf59 PDRO PP7157	Homo sapiens (Human)	161
Q9UNM6	Q9UNM6	reviewed	PSD13_HUMAN	26S proteasome non-ATPase regulatory subunit 13 (26S proteasome regulatory subunit RPN9) (26S proteasome regulatory subunit S11) (26S proteasome regulatory subunit p40.5)	PSMD13	Homo sapiens (Human)	376
P54687	P54687	reviewed	BCAT1_HUMAN	Branched-chain-amino-acid aminotransferase, cytosolic, BCAT(c), EC 2.6.1.42 (Protein ECA39)	BCAT1 BCT1 ECA39	Homo sapiens (Human)	386
Q15019	Q15019	reviewed	SEPT2_HUMAN	Septin-2 (Neural precursor cell expressed developmentally down-regulated protein 5, NEDD-5)	SEPTIN2 DIFF6 KIAA0158 NEDD5 SEPT2	Homo sapiens (Human)	361
P42892	P42892	reviewed	ECE1_HUMAN	Endothelin-converting enzyme 1, ECE-1, EC 3.4.24.71	ECE1	Homo sapiens (Human)	770		TRANSMEM 69..89 /note="Helical; Signal-anchor for type II membrane protein" /evidence="ECO:0000255"
Q99808	Q99808	reviewed	S29A1_HUMAN	Equilibrative nucleoside transporter 1 (Equilibrative nitrobenzylmercaptopurine riboside-sensitive nucleoside transporter, Equilibrative NBMPR-sensitive nucleoside transporter) (Nucleoside transporter, es-type) (Solute carrier family 29 member 1)	SLC29A1 ENT1	Homo sapiens (Human)	456		TRANSMEM 13..29 /note="Helical" /evidence="ECO:0000255"; TRANSMEM 83..107 /note="Helical" /evidence="ECO:0000255"; TRANSMEM 112..130 /note="Helical" /evidence="ECO:0000255"; TRANSMEM 139..157 /note="Helical" /evidence="ECO:0000255"; TRANSMEM 175..199 /note="Helical" /evidence="ECO:0000255"; TRANSMEM 207..227 /note="Helical" /evidence="ECO:0000255"; TRANSMEM 292..311 /note="Helical" /evidence="ECO…
P20908	P20908	reviewed	CO5A1_HUMAN	Collagen alpha-1(V) chain	COL5A1	Homo sapiens (Human)	1838
Q9Y3F4	Q9Y3F4	reviewed	STRAP_HUMAN	Serine-threonine kinase receptor-associated protein (MAP activator with WD repeats) (UNR-interacting protein) (WD-40 repeat protein PT-WD)	STRAP MAWD UNRIP	Homo sapiens (Human)	350
O15162	O15162	reviewed	PLS1_HUMAN	Phospholipid scramblase 1, PL scramblase 1 (Ca(2+)-dependent phospholipid scramblase 1) (Erythrocyte phospholipid scramblase) (Mg(2+)-dependent nuclease, EC 3.1.-.-) (MmTRA1b)	PLSCR1	Homo sapiens (Human)	318		TRANSMEM 289..305 /note="Helical" /evidence="ECO:0000269|PubMed:23590222"
P06733	P06733	reviewed	ENOA_HUMAN	Alpha-enolase, EC 4.2.1.11 (2-phospho-D-glycerate hydro-lyase) (C-myc promoter-binding protein) (Enolase 1) (MBP-1) (MPB-1) (Non-neural enolase, NNE) (Phosphopyruvate hydratase) (Plasminogen-binding protein)	ENO1 ENO1L1 MBPB1 MPB1	Homo sapiens (Human)	434
Q9UKS6	Q9UKS6	reviewed	PACN3_HUMAN	Protein kinase C and casein kinase substrate in neurons protein 3 (SH3 domain-containing protein 6511)	PACSIN3	Homo sapiens (Human)	424
P46531	P46531	reviewed	NOTC1_HUMAN	Neurogenic locus notch homolog protein 1, Notch 1, hN1 (Translocation-associated notch protein TAN-1) [Cleaved into: Notch 1 extracellular truncation, NEXT; Notch 1 intracellular domain, NICD ]	NOTCH1 TAN1	Homo sapiens (Human)	2555		TRANSMEM 1736..1756 /note="Helical" /evidence="ECO:0000269|PubMed:28439555, ECO:0000269|PubMed:30598546"
P12004	P12004	reviewed	PCNA_HUMAN	Proliferating cell nuclear antigen, PCNA (Cyclin)	PCNA	Homo sapiens (Human)	261
P63244	P63244	reviewed	RACK1_HUMAN	Receptor of activated protein C kinase 1 (Cell proliferation-inducing gene 21 protein) (Guanine nucleotide-binding protein subunit beta-2-like 1) (Guanine nucleotide-binding protein subunit beta-like protein 12.3) (Human lung cancer oncogene 7 protein, HLC-7) (Receptor for activated C kinase) (Small ribosomal subunit protein RACK1) [Cleaved into: Receptor of activated protein C kinase 1, N-termin…	RACK1 GNB2L1 HLC7 PIG21	Homo sapiens (Human)	317
P41221	P41221	reviewed	WNT5A_HUMAN	Protein Wnt-5a	WNT5A	Homo sapiens (Human)	380
Q99615	Q99615	reviewed	DNJC7_HUMAN	DnaJ homolog subfamily C member 7 (Tetratricopeptide repeat protein 2, TPR repeat protein 2)	DNAJC7 TPR2 TTC2	Homo sapiens (Human)	494
Q12907	Q12907	reviewed	LMAN2_HUMAN	Vesicular integral-membrane protein VIP36 (Glycoprotein GP36b) (Lectin mannose-binding 2) (Vesicular integral-membrane protein 36, VIP36)	LMAN2 C5orf8	Homo sapiens (Human)	356		TRANSMEM 323..345 /note="Helical" /evidence="ECO:0000255"
P12277	P12277	reviewed	KCRB_HUMAN	Creatine kinase B-type, EC 2.7.3.2 (Brain creatine kinase, B-CK) (Creatine kinase B chain) (Creatine phosphokinase B-type, CPK-B)	CKB CKBB	Homo sapiens (Human)	381
Q15334	Q15334	reviewed	L2GL1_HUMAN	Lethal(2) giant larvae protein homolog 1, LLGL (DLG4) (Hugl-1) (Human homolog to the D-lgl gene protein)	LLGL1 DLG4 HUGL HUGL1	Homo sapiens (Human)	1064
Q8WUM4	Q8WUM4	reviewed	PDC6I_HUMAN	Programmed cell death 6-interacting protein, PDCD6-interacting protein (ALG-2-interacting protein 1) (ALG-2-interacting protein X) (Hp95)	PDCD6IP AIP1 ALIX KIAA1375	Homo sapiens (Human)	868
P21399	P21399	reviewed	ACOHC_HUMAN	Cytoplasmic aconitate hydratase, Aconitase, EC 4.2.1.3 (Citrate hydro-lyase) (Ferritin repressor protein) (Iron regulatory protein 1, IRP1) (Iron-responsive element-binding protein 1, IRE-BP 1)	ACO1 IREB1	Homo sapiens (Human)	889
P09525	P09525	reviewed	ANXA4_HUMAN	Annexin A4 (35-beta calcimedin) (Annexin IV) (Annexin-4) (Carbohydrate-binding protein p33/p41) (Chromobindin-4) (Endonexin I) (Lipocortin IV) (P32.5) (PP4-X) (Placental anticoagulant protein II, PAP-II) (Protein II)	ANXA4 ANX4	Homo sapiens (Human)	319
P67775	P67775	reviewed	PP2AA_HUMAN	Serine/threonine-protein phosphatase 2A catalytic subunit alpha isoform, PP2A-alpha, EC 3.1.3.16 (Replication protein C, RP-C)	PPP2CA	Homo sapiens (Human)	309
Q00610	Q00610	reviewed	CLH1_HUMAN	Clathrin heavy chain 1 (Clathrin heavy chain on chromosome 17, CLH-17)	CLTC CLH17 CLTCL2 KIAA0034	Homo sapiens (Human)	1675
P08708	P08708	reviewed	RS17_HUMAN	40S ribosomal protein S17 (Small ribosomal subunit protein eS17)	RPS17 RPS17L	Homo sapiens (Human)	135
P61106	P61106	reviewed	RAB14_HUMAN	Ras-related protein Rab-14	RAB14	Homo sapiens (Human)	215
Q9UL25	Q9UL25	reviewed	RAB21_HUMAN	Ras-related protein Rab-21	RAB21 KIAA0118	Homo sapiens (Human)	225
Q6UVY6	Q6UVY6	reviewed	MOXD1_HUMAN	DBH-like monooxygenase protein 1, EC 1.14.17.- (Monooxygenase X)	MOXD1 MOX UNQ2493/PRO5780	Homo sapiens (Human)	613		TRANSMEM 593..613 /note="Helical" /evidence="ECO:0000255"
P53801	P53801	reviewed	PTTG_HUMAN	Pituitary tumor-transforming gene 1 protein-interacting protein (Pituitary tumor-transforming gene protein-binding factor, PBF, PTTG-binding factor)	PTTG1IP C21orf1 C21orf3	Homo sapiens (Human)	180		TRANSMEM 97..117 /note="Helical" /evidence="ECO:0000255"
Q14974	Q14974	reviewed	IMB1_HUMAN	Importin subunit beta-1 (Importin-90) (Karyopherin subunit beta-1) (Nuclear factor p97) (Pore targeting complex 97 kDa subunit, PTAC97)	KPNB1 NTF97	Homo sapiens (Human)	876
P13674	P13674	reviewed	P4HA1_HUMAN	Prolyl 4-hydroxylase subunit alpha-1, 4-PH alpha-1, EC 1.14.11.2 (Procollagen-proline,2-oxoglutarate-4-dioxygenase subunit alpha-1)	P4HA1 P4HA	Homo sapiens (Human)	534
P17302	P17302	reviewed	CXA1_HUMAN	Gap junction alpha-1 protein (Connexin-43, Cx43) (Gap junction 43 kDa heart protein)	GJA1 GJAL	Homo sapiens (Human)	382		TRANSMEM 24..44 /note="Helical" /evidence="ECO:0000255"; TRANSMEM 77..97 /note="Helical" /evidence="ECO:0000255"; TRANSMEM 156..176 /note="Helical" /evidence="ECO:0000255"; TRANSMEM 208..228 /note="Helical" /evidence="ECO:0000255"
P25705	P25705	reviewed	ATPA_HUMAN	ATP synthase subunit alpha, mitochondrial (ATP synthase F1 subunit alpha)	ATP5F1A ATP5A ATP5A1 ATP5AL2 ATPM	Homo sapiens (Human)	553
P11940	P11940	reviewed	PABP1_HUMAN	Polyadenylate-binding protein 1, PABP-1, Poly(A)-binding protein 1	PABPC1 PAB1 PABP PABP1 PABPC2	Homo sapiens (Human)	636
O94760	O94760	reviewed	DDAH1_HUMAN	N(G),N(G)-dimethylarginine dimethylaminohydrolase 1, DDAH-1, Dimethylarginine dimethylaminohydrolase 1, EC 3.5.3.18 (DDAHI) (Dimethylargininase-1)	DDAH1 DDAH	Homo sapiens (Human)	285
P02786	P02786	reviewed	TFR1_HUMAN	Transferrin receptor protein 1, TR, TfR, TfR1, Trfr (T9) (p90) (CD antigen CD71) [Cleaved into: Transferrin receptor protein 1, serum form, sTfR ]	TFRC	Homo sapiens (Human)	760		TRANSMEM 68..88 /note="Helical; Signal-anchor for type II membrane protein" /evidence="ECO:0000255"
P30044	P30044	reviewed	PRDX5_HUMAN	Peroxiredoxin-5, mitochondrial, EC 1.11.1.24 (Alu corepressor 1) (Antioxidant enzyme B166, AOEB166) (Liver tissue 2D-page spot 71B) (PLP) (Peroxiredoxin V, Prx-V) (Peroxisomal antioxidant enzyme) (TPx type VI) (Thioredoxin peroxidase PMP20) (Thioredoxin-dependent peroxiredoxin 5)	PRDX5 ACR1 SBBI10	Homo sapiens (Human)	214
Q53TN4	Q53TN4	reviewed	CYBR1_HUMAN	Plasma membrane ascorbate-dependent reductase CYBRD1, EC 7.2.1.3 (Cytochrome b reductase 1) (Duodenal cytochrome b) (Ferric-chelate reductase 3)	CYBRD1 DCYTB FRRS3	Homo sapiens (Human)	286		TRANSMEM 8..32 /note="Helical; Name=1" /evidence="ECO:0000269|PubMed:30272000, ECO:0007744|PDB:5ZLE, ECO:0007744|PDB:5ZLG"; TRANSMEM 48..69 /note="Helical; Name=2" /evidence="ECO:0000269|PubMed:30272000, ECO:0007744|PDB:5ZLE, ECO:0007744|PDB:5ZLG"; TRANSMEM 79..105 /note="Helical; Name=3" /evidence="ECO:0000269|PubMed:30272000, ECO:0007744|PDB:5ZLE, ECO:0007744|PDB:5ZLG"; TRANSMEM 119..144 /note=…
Q15293	Q15293	reviewed	RCN1_HUMAN	Reticulocalbin-1	RCN1 RCN	Homo sapiens (Human)	331
O14818	O14818	reviewed	PSA7_HUMAN	Proteasome subunit alpha type-7 (Proteasome subunit RC6-1) (Proteasome subunit XAPC7)	PSMA7 HSPC	Homo sapiens (Human)	248
P07477	P07477	reviewed	TRY1_HUMAN	Serine protease 1, EC 3.4.21.4 (Anionic trypsin I) (Anionic trypsin-I) (Beta-trypsin) (Cationic trypsinogen) (Pretrypsinogen I) (Trypsin I) (Trypsin-1) [Cleaved into: Alpha-trypsin chain 1; Alpha-trypsin chain 2 ]	PRSS1 TRP1 TRY1 TRYP1	Homo sapiens (Human)	247
O00159	O00159	reviewed	MYO1C_HUMAN	Unconventional myosin-Ic (Myosin I beta, MMI-beta, MMIb)	MYO1C	Homo sapiens (Human)	1063
P14384	P14384	reviewed	CBPM_HUMAN	Carboxypeptidase M, CPM, EC 3.4.17.12	CPM	Homo sapiens (Human)	443
Q9HD45	Q9HD45	reviewed	TM9S3_HUMAN	Transmembrane 9 superfamily member 3 (EP70-P-iso) (SM-11044-binding protein)	TM9SF3 SMBP UNQ245/PRO282	Homo sapiens (Human)	589		TRANSMEM 224..244 /note="Helical" /evidence="ECO:0000255"; TRANSMEM 294..314 /note="Helical" /evidence="ECO:0000255"; TRANSMEM 328..348 /note="Helical" /evidence="ECO:0000255"; TRANSMEM 360..380 /note="Helical" /evidence="ECO:0000255"; TRANSMEM 389..409 /note="Helical" /evidence="ECO:0000255"; TRANSMEM 449..469 /note="Helical" /evidence="ECO:0000255"; TRANSMEM 482..502 /note="Helical" /evidence="…
Q13308	Q13308	reviewed	PTK7_HUMAN	Inactive tyrosine-protein kinase 7 (Colon carcinoma kinase 4, CCK-4) (Protein-tyrosine kinase 7) (Pseudo tyrosine kinase receptor 7) (Tyrosine-protein kinase-like 7)	PTK7 CCK4	Homo sapiens (Human)	1070		TRANSMEM 705..725 /note="Helical" /evidence="ECO:0000255"
O43776	O43776	reviewed	SYNC_HUMAN	Asparagine--tRNA ligase, cytoplasmic, EC 6.1.1.22 (Asparaginyl-tRNA synthetase, AsnRS) (Asparaginyl-tRNA synthetase 1)	NARS1 NARS NRS	Homo sapiens (Human)	548
O60291	O60291	reviewed	MGRN1_HUMAN	E3 ubiquitin-protein ligase MGRN1, EC 2.3.2.27 (Mahogunin RING finger protein 1) (RING finger protein 156) (RING-type E3 ubiquitin transferase MGRN1)	MGRN1 KIAA0544 RNF156	Homo sapiens (Human)	552
O43166	O43166	reviewed	SI1L1_HUMAN	Signal-induced proliferation-associated 1-like protein 1, SIPA1-like protein 1 (High-risk human papilloma viruses E6 oncoproteins targeted protein 1, E6-targeted protein 1)	SIPA1L1 E6TP1 KIAA0440	Homo sapiens (Human)	1804
P16152	P16152	reviewed	CBR1_HUMAN	Carbonyl reductase [NADPH] 1, EC 1.1.1.184 (15-hydroxyprostaglandin dehydrogenase [NADP(+)], EC 1.1.1.196, EC 1.1.1.197) (20-beta-hydroxysteroid dehydrogenase) (Alcohol dehydrogenase [NAD(P)+] CBR1, EC 1.1.1.71) (NADPH-dependent carbonyl reductase 1) (Prostaglandin 9-ketoreductase, PG-9-KR) (Prostaglandin-E(2) 9-reductase, EC 1.1.1.189) (Short chain dehydrogenase/reductase family 21C member 1)	CBR1 CBR CRN SDR21C1	Homo sapiens (Human)	277
Q9NVA2	Q9NVA2	reviewed	SEP11_HUMAN	Septin-11	SEPTIN11 SEPT11	Homo sapiens (Human)	429
P50570	P50570	reviewed	DYN2_HUMAN	Dynamin-2, EC 3.6.5.5	DNM2 DYN2	Homo sapiens (Human)	870
O95340	O95340	reviewed	PAPS2_HUMAN	Bifunctional 3'-phosphoadenosine 5'-phosphosulfate synthase 2, PAPS synthase 2, PAPSS 2 (Sulfurylase kinase 2, SK 2, SK2) [Includes: Sulfate adenylyltransferase, EC 2.7.7.4 (ATP-sulfurylase) (Sulfate adenylate transferase, SAT); Adenylyl-sulfate kinase, EC 2.7.1.25 (3'-phosphoadenosine-5'-phosphosulfate synthase) (APS kinase) (Adenosine-5'-phosphosulfate 3'-phosphotransferase) (Adenylylsulfate 3'…	PAPSS2 ATPSK2	Homo sapiens (Human)	614
O75340	O75340	reviewed	PDCD6_HUMAN	Programmed cell death protein 6 (Apoptosis-linked gene 2 protein homolog, ALG-2)	PDCD6 ALG2	Homo sapiens (Human)	191
P15291	P15291	reviewed	B4GT1_HUMAN	Beta-1,4-galactosyltransferase 1, Beta-1,4-GalTase 1, Beta4Gal-T1, b4Gal-T1, EC 2.4.1.- (Beta-N-acetylglucosaminyl-glycolipid beta-1,4-galactosyltransferase) (Beta-N-acetylglucosaminylglycopeptide beta-1,4-galactosyltransferase, EC 2.4.1.38) (Lactose synthase A protein, EC 2.4.1.22) (N-acetyllactosamine synthase, EC 2.4.1.90) (Nal synthase) (Neolactotriaosylceramide beta-1,4-galactosyltransferase…	B4GALT1 GGTB2	Homo sapiens (Human)	398		TRANSMEM 25..44 /note="Helical; Signal-anchor for type II membrane protein" /evidence="ECO:0000255"
P16615	P16615	reviewed	AT2A2_HUMAN	Sarcoplasmic/endoplasmic reticulum calcium ATPase 2, SERCA2, SR Ca(2+)-ATPase 2, EC 7.2.2.10 (Calcium pump 2) (Calcium-transporting ATPase sarcoplasmic reticulum type, slow twitch skeletal muscle isoform) (Endoplasmic reticulum class 1/2 Ca(2+) ATPase)	ATP2A2 ATP2B	Homo sapiens (Human)	1042		TRANSMEM 49..69 /note="Helical; Name=1" /evidence="ECO:0000250|UniProtKB:P04191"; TRANSMEM 90..110 /note="Helical; Name=2" /evidence="ECO:0000250|UniProtKB:P04191"; TRANSMEM 254..273 /note="Helical; Name=3" /evidence="ECO:0000250|UniProtKB:P04191"; TRANSMEM 296..313 /note="Helical; Name=4" /evidence="ECO:0000250|UniProtKB:P04191"; TRANSMEM 757..776 /note="Helical; Name=5" /evidence="ECO:0000250|U…
P15374	P15374	reviewed	UCHL3_HUMAN	Ubiquitin carboxyl-terminal hydrolase isozyme L3, UCH-L3, EC 3.4.19.12 (Ubiquitin thioesterase L3)	UCHL3	Homo sapiens (Human)	230
Q9NZT1	Q9NZT1	reviewed	CALL5_HUMAN	Calmodulin-like protein 5 (Calmodulin-like skin protein)	CALML5 CLSP	Homo sapiens (Human)	146
P31948	P31948	reviewed	STIP1_HUMAN	Stress-induced-phosphoprotein 1, STI1 (Hsc70/Hsp90-organizing protein, Hop) (Renal carcinoma antigen NY-REN-11) (Transformation-sensitive protein IEF SSP 3521)	STIP1	Homo sapiens (Human)	543
P61970	P61970	reviewed	NTF2_HUMAN	Nuclear transport factor 2, NTF-2 (Placental protein 15, PP15)	NUTF2 NTF2	Homo sapiens (Human)	127
Q7Z7H5	Q7Z7H5	reviewed	TMED4_HUMAN	Transmembrane emp24 domain-containing protein 4 (Endoplasmic reticulum stress-response protein 25, ERS25) (GMP25iso) (Putative NF-kappa-B-activating protein 156) (p24 family protein alpha-3, p24alpha3)	TMED4 ERS25	Homo sapiens (Human)	227		TRANSMEM 195..212 /note="Helical" /evidence="ECO:0000255"
P60903	P60903	reviewed	S10AA_HUMAN	Protein S100-A10 (Calpactin I light chain) (Calpactin-1 light chain) (Cellular ligand of annexin II) (S100 calcium-binding protein A10) (p10 protein) (p11)	S100A10 ANX2LG CAL1L CLP11	Homo sapiens (Human)	97
P08133	P08133	reviewed	ANXA6_HUMAN	Annexin A6 (67 kDa calelectrin) (Annexin VI) (Annexin-6) (Calphobindin-II, CPB-II) (Chromobindin-20) (Lipocortin VI) (Protein III) (p68) (p70)	ANXA6 ANX6	Homo sapiens (Human)	673
P15927	P15927	reviewed	RFA2_HUMAN	Replication protein A 32 kDa subunit, RP-A p32 (Replication factor A protein 2, RF-A protein 2) (Replication protein A 34 kDa subunit, RP-A p34)	RPA2 REPA2 RPA32 RPA34	Homo sapiens (Human)	270
P11279	P11279	reviewed	LAMP1_HUMAN	Lysosome-associated membrane glycoprotein 1, LAMP-1, Lysosome-associated membrane protein 1 (CD107 antigen-like family member A) (CD antigen CD107a)	LAMP1	Homo sapiens (Human)	417		TRANSMEM 383..405 /note="Helical" /evidence="ECO:0000255|PROSITE-ProRule:PRU00740"
P61020	P61020	reviewed	RAB5B_HUMAN	Ras-related protein Rab-5B, EC 3.6.5.2	RAB5B	Homo sapiens (Human)	215
P09486	P09486	reviewed	SPRC_HUMAN	SPARC (Basement-membrane protein 40, BM-40) (Osteonectin, ON) (Secreted protein acidic and rich in cysteine)	SPARC ON	Homo sapiens (Human)	303
P27449	P27449	reviewed	VATL_HUMAN	V-type proton ATPase 16 kDa proteolipid subunit c, V-ATPase 16 kDa proteolipid subunit c (Vacuolar proton pump 16 kDa proteolipid subunit c)	ATP6V0C ATP6C ATP6L ATPL	Homo sapiens (Human)	155		TRANSMEM 11..33 /note="Helical" /evidence="ECO:0000255"; TRANSMEM 56..76 /note="Helical" /evidence="ECO:0000255"; TRANSMEM 93..114 /note="Helical" /evidence="ECO:0000255"; TRANSMEM 132..152 /note="Helical" /evidence="ECO:0000255"
P16284	P16284	reviewed	PECA1_HUMAN	Platelet endothelial cell adhesion molecule, PECAM-1 (EndoCAM) (GPIIA') (PECA1) (CD antigen CD31)	PECAM1	Homo sapiens (Human)	738		TRANSMEM 602..620 /note="Helical" /evidence="ECO:0000255"
Q9Y6B6	Q9Y6B6	reviewed	SAR1B_HUMAN	GTP-binding protein SAR1b (GTP-binding protein B, GTBPB)	SAR1B SARA2 SARB	Homo sapiens (Human)	198
P47755	P47755	reviewed	CAZA2_HUMAN	F-actin-capping protein subunit alpha-2 (CapZ alpha-2)	CAPZA2	Homo sapiens (Human)	286
Q92973	Q92973	reviewed	TNPO1_HUMAN	Transportin-1 (Importin beta-2) (Karyopherin beta-2) (M9 region interaction protein, MIP)	TNPO1 KPNB2 MIP1 TRN	Homo sapiens (Human)	898
P16930	P16930	reviewed	FAAA_HUMAN	Fumarylacetoacetase, FAA, EC 3.7.1.2 (Beta-diketonase) (Fumarylacetoacetate hydrolase)	FAH	Homo sapiens (Human)	419
P62913	P62913	reviewed	RL11_HUMAN	60S ribosomal protein L11 (CLL-associated antigen KW-12) (Large ribosomal subunit protein uL5)	RPL11	Homo sapiens (Human)	178
P60660	P60660	reviewed	MYL6_HUMAN	Myosin light polypeptide 6 (17 kDa myosin light chain, LC17) (Myosin light chain 3, MLC-3) (Myosin light chain alkali 3, Myosin light chain A3) (Smooth muscle and nonmuscle myosin light chain alkali 6)	MYL6	Homo sapiens (Human)	151
Q8NFJ5	Q8NFJ5	reviewed	RAI3_HUMAN	Retinoic acid-induced protein 3 (G-protein coupled receptor family C group 5 member A) (Phorbol ester induced gene 1, PEIG-1) (Retinoic acid-induced gene 1 protein, RAIG-1)	GPRC5A GPCR5A RAI3 RAIG1	Homo sapiens (Human)	357		TRANSMEM 34..54 /note="Helical; Name=1" /evidence="ECO:0000255"; TRANSMEM 69..89 /note="Helical; Name=2" /evidence="ECO:0000255"; TRANSMEM 98..118 /note="Helical; Name=3" /evidence="ECO:0000255"; TRANSMEM 130..150 /note="Helical; Name=4" /evidence="ECO:0000255"; TRANSMEM 177..197 /note="Helical; Name=5" /evidence="ECO:0000255"; TRANSMEM 213..233 /note="Helical; Name=6" /evidence="ECO:0000255"; TR…
P09496	P09496	reviewed	CLCA_HUMAN	Clathrin light chain A, Lca	CLTA	Homo sapiens (Human)	248
P52209	P52209	reviewed	6PGD_HUMAN	6-phosphogluconate dehydrogenase, decarboxylating, EC 1.1.1.44	PGD PGDH	Homo sapiens (Human)	483
Q7Z2W4	Q7Z2W4	reviewed	ZCCHV_HUMAN	Zinc finger CCCH-type antiviral protein 1 (ADP-ribosyltransferase diphtheria toxin-like 13, ARTD13) (Inactive Poly [ADP-ribose] polymerase 13, PARP13) (Zinc finger CCCH domain-containing protein 2) (Zinc finger antiviral protein, ZAP)	ZC3HAV1 ZC3HDC2 PRO1677	Homo sapiens (Human)	902
P04083	P04083	reviewed	ANXA1_HUMAN	Annexin A1 (Annexin I) (Annexin-1) (Calpactin II) (Calpactin-2) (Chromobindin-9) (Lipocortin I) (Phospholipase A2 inhibitory protein) (p35) [Cleaved into: Annexin Ac2-26 ]	ANXA1 ANX1 LPC1	Homo sapiens (Human)	346
Q68D85	Q68D85	reviewed	NR3L1_HUMAN	Natural cytotoxicity triggering receptor 3 ligand 1 (B7 homolog 6, B7-H6)	NCR3LG1 B7H6	Homo sapiens (Human)	454		TRANSMEM 263..283 /note="Helical" /evidence="ECO:0000255"
P17844	P17844	reviewed	DDX5_HUMAN	Probable ATP-dependent RNA helicase DDX5, EC 3.6.4.13 (DEAD box protein 5) (RNA helicase p68)	DDX5 G17P1 HELR HLR1	Homo sapiens (Human)	614
P17858	P17858	reviewed	PFKAL_HUMAN	ATP-dependent 6-phosphofructokinase, liver type, ATP-PFK, PFK-L, EC 2.7.1.11 (6-phosphofructokinase type B) (Phosphofructo-1-kinase isozyme B, PFK-B) (Phosphohexokinase)	PFKL	Homo sapiens (Human)	780
P04156	P04156	reviewed	PRIO_HUMAN	Major prion protein, PrP (ASCR) (PrP27-30) (PrP33-35C) (CD antigen CD230)	PRNP ALTPRP PRIP PRP	Homo sapiens (Human)	253
Q15436	Q15436	reviewed	SC23A_HUMAN	Protein transport protein Sec23A, hSec23A (SEC23-related protein A)	SEC23A	Homo sapiens (Human)	765
P00568	P00568	reviewed	KAD1_HUMAN	Adenylate kinase isoenzyme 1, AK 1, EC 2.7.4.3, EC 2.7.4.6 (ATP-AMP transphosphorylase 1) (ATP:AMP phosphotransferase) (Adenylate monophosphate kinase) (Myokinase)	AK1	Homo sapiens (Human)	194
Q99613	Q99613	reviewed	EIF3C_HUMAN	Eukaryotic translation initiation factor 3 subunit C, eIF3c (Eukaryotic translation initiation factor 3 subunit 8) (eIF3 p110)	EIF3C EIF3S8	Homo sapiens (Human)	913
P60900	P60900	reviewed	PSA6_HUMAN	Proteasome subunit alpha type-6 (27 kDa prosomal protein, PROS-27, p27K) (Macropain iota chain) (Multicatalytic endopeptidase complex iota chain) (Proteasome iota chain)	PSMA6 PROS27	Homo sapiens (Human)	246
P48643	P48643	reviewed	TCPE_HUMAN	T-complex protein 1 subunit epsilon, TCP-1-epsilon (CCT-epsilon)	CCT5 CCTE KIAA0098	Homo sapiens (Human)	541
P28482	P28482	reviewed	MK01_HUMAN	Mitogen-activated protein kinase 1, MAP kinase 1, MAPK 1, EC 2.7.11.24 (ERT1) (Extracellular signal-regulated kinase 2, ERK-2) (MAP kinase isoform p42, p42-MAPK) (Mitogen-activated protein kinase 2, MAP kinase 2, MAPK 2)	MAPK1 ERK2 PRKM1 PRKM2	Homo sapiens (Human)	360
P12814	P12814	reviewed	ACTN1_HUMAN	Alpha-actinin-1 (Alpha-actinin cytoskeletal isoform) (F-actin cross-linking protein) (Non-muscle alpha-actinin-1)	ACTN1	Homo sapiens (Human)	892
Q16563	Q16563	reviewed	SYPL1_HUMAN	Synaptophysin-like protein 1 (Pantophysin)	SYPL1 SYPL	Homo sapiens (Human)	259		TRANSMEM 34..54 /note="Helical" /evidence="ECO:0000255"; TRANSMEM 117..137 /note="Helical" /evidence="ECO:0000255"; TRANSMEM 151..171 /note="Helical" /evidence="ECO:0000255"; TRANSMEM 213..233 /note="Helical" /evidence="ECO:0000255"
P30153	P30153	reviewed	2AAA_HUMAN	Serine/threonine-protein phosphatase 2A 65 kDa regulatory subunit A alpha isoform (Medium tumor antigen-associated 61 kDa protein) (PP2A subunit A isoform PR65-alpha) (PP2A subunit A isoform R1-alpha)	PPP2R1A	Homo sapiens (Human)	589
Q13683	Q13683	reviewed	ITA7_HUMAN	Integrin alpha-7 [Cleaved into: Integrin alpha-7 heavy chain; Integrin alpha-7 light chain; Integrin alpha-7 70 kDa form ]	ITGA7 UNQ406/PRO768	Homo sapiens (Human)	1181		TRANSMEM 1083..1103 /note="Helical" /evidence="ECO:0000255"
Q92544	Q92544	reviewed	TM9S4_HUMAN	Transmembrane 9 superfamily member 4 (Tumor cannibalism associated protein 1)	TM9SF4 KIAA0255 TUCAP1	Homo sapiens (Human)	642		TRANSMEM 282..302 /note="Helical" /evidence="ECO:0000255"; TRANSMEM 347..367 /note="Helical" /evidence="ECO:0000255"; TRANSMEM 377..397 /note="Helical" /evidence="ECO:0000255"; TRANSMEM 417..437 /note="Helical" /evidence="ECO:0000255"; TRANSMEM 450..470 /note="Helical" /evidence="ECO:0000255"; TRANSMEM 502..522 /note="Helical" /evidence="ECO:0000255"; TRANSMEM 536..556 /note="Helical" /evidence="…
P18827	P18827	reviewed	SDC1_HUMAN	Syndecan-1, SYND1 (CD antigen CD138)	SDC1 SDC	Homo sapiens (Human)	310		TRANSMEM 255..275 /note="Helical" /evidence="ECO:0000255"
P78527	P78527	reviewed	PRKDC_HUMAN	DNA-dependent protein kinase catalytic subunit, DNA-PK catalytic subunit, DNA-PKcs, EC 2.7.11.1 (DNPK1) (p460)	PRKDC HYRC HYRC1	Homo sapiens (Human)	4128
P49411	P49411	reviewed	EFTU_HUMAN	Elongation factor Tu, mitochondrial, EF-Tu (P43)	TUFM	Homo sapiens (Human)	452
P21796	P21796	reviewed	VDAC1_HUMAN	Voltage-dependent anion-selective channel protein 1, VDAC-1, hVDAC1 (Outer mitochondrial membrane protein porin 1) (Plasmalemmal porin) (Porin 31HL) (Porin 31HM)	VDAC1 VDAC	Homo sapiens (Human)	283		TRANSMEM 26..35 /note="Beta stranded" /evidence="ECO:0000269|PubMed:18755977, ECO:0000269|PubMed:18832158"; TRANSMEM 39..47 /note="Beta stranded" /evidence="ECO:0000269|PubMed:18755977, ECO:0000269|PubMed:18832158"; TRANSMEM 54..64 /note="Beta stranded" /evidence="ECO:0000269|PubMed:18755977, ECO:0000269|PubMed:18832158"; TRANSMEM 69..76 /note="Beta stranded" /evidence="ECO:0000269|PubMed:1875597…
Q9H4B7	Q9H4B7	reviewed	TBB1_HUMAN	Tubulin beta-1 chain	TUBB1	Homo sapiens (Human)	451
O43657	O43657	reviewed	TSN6_HUMAN	Tetraspanin-6, Tspan-6 (A15 homolog) (Putative NF-kappa-B-activating protein 321) (T245 protein) (Tetraspanin TM4-D) (Transmembrane 4 superfamily member 6)	TSPAN6 TM4SF6 UNQ767/PRO1560	Homo sapiens (Human)	245		TRANSMEM 20..40 /note="Helical" /evidence="ECO:0000255"; TRANSMEM 60..80 /note="Helical" /evidence="ECO:0000255"; TRANSMEM 94..114 /note="Helical" /evidence="ECO:0000255"; TRANSMEM 209..229 /note="Helical" /evidence="ECO:0000255"
Q92536	Q92536	reviewed	YLAT2_HUMAN	Y+L amino acid transporter 2 (Cationic amino acid transporter, y+ system) (Solute carrier family 7 member 6) (y(+)L-type amino acid transporter 2, Y+LAT2, y+LAT-2)	SLC7A6 KIAA0245	Homo sapiens (Human)	515		TRANSMEM 45..65 /note="Helical" /evidence="ECO:0000255"; TRANSMEM 79..99 /note="Helical" /evidence="ECO:0000255"; TRANSMEM 115..135 /note="Helical" /evidence="ECO:0000255"; TRANSMEM 168..188 /note="Helical" /evidence="ECO:0000255"; TRANSMEM 195..215 /note="Helical" /evidence="ECO:0000255"; TRANSMEM 236..256 /note="Helical" /evidence="ECO:0000255"; TRANSMEM 267..287 /note="Helical" /evidence="ECO:…
P35556	P35556	reviewed	FBN2_HUMAN	Fibrillin-2 [Cleaved into: Placensin ]	FBN2	Homo sapiens (Human)	2912
P39656	P39656	reviewed	OST48_HUMAN	Dolichyl-diphosphooligosaccharide--protein glycosyltransferase 48 kDa subunit, DDOST 48 kDa subunit, Oligosaccharyl transferase 48 kDa subunit	DDOST KIAA0115 OST48 OK/SW-cl.45	Homo sapiens (Human)	456		TRANSMEM 428..447 /note="Helical" /evidence="ECO:0000255"
O76013	O76013	reviewed	KRT36_HUMAN	Keratin, type I cuticular Ha6 (Hair keratin, type I Ha6) (Keratin-36, K36)	KRT36 HHA6 HKA6 KRTHA6	Homo sapiens (Human)	467
Q15365	Q15365	reviewed	PCBP1_HUMAN	Poly(rC)-binding protein 1 (Alpha-CP1) (Heterogeneous nuclear ribonucleoprotein E1, hnRNP E1) (Nucleic acid-binding protein SUB2.3)	PCBP1	Homo sapiens (Human)	356
Q53S08	Q53S08	reviewed	RAB6D_HUMAN	Ras-related protein Rab-6D (Rab6-like protein WTH3DI)	RAB6D WTH3DI	Homo sapiens (Human)	254
P20700	P20700	reviewed	LMNB1_HUMAN	Lamin-B1	LMNB1 LMN2 LMNB	Homo sapiens (Human)	586
Q58FF6	Q58FF6	reviewed	H90B4_HUMAN	Putative heat shock protein HSP 90-beta 4	HSP90AB4P	Homo sapiens (Human)	505
P20962	P20962	reviewed	PTMS_HUMAN	Parathymosin	PTMS	Homo sapiens (Human)	102
P21266	P21266	reviewed	GSTM3_HUMAN	Glutathione S-transferase Mu 3, EC 2.5.1.18 (GST class-mu 3) (GSTM3-3, hGSTM3-3)	GSTM3 GST5	Homo sapiens (Human)	225
Q9BWD1	Q9BWD1	reviewed	THIC_HUMAN	Acetyl-CoA acetyltransferase, cytosolic, EC 2.3.1.9 (Acetyl-CoA transferase-like protein) (Cytosolic acetoacetyl-CoA thiolase)	ACAT2 ACTL	Homo sapiens (Human)	397
P23526	P23526	reviewed	SAHH_HUMAN	Adenosylhomocysteinase, AdoHcyase, EC 3.3.1.1 (S-adenosyl-L-homocysteine hydrolase)	AHCY SAHH	Homo sapiens (Human)	432
Q8IZP0	Q8IZP0	reviewed	ABI1_HUMAN	Abl interactor 1 (Abelson interactor 1, Abi-1) (Abl-binding protein 4, AblBP4) (Eps8 SH3 domain-binding protein, Eps8-binding protein) (Nap1-binding protein, Nap1BP) (Spectrin SH3 domain-binding protein 1) (e3B1)	ABI1 SSH3BP1	Homo sapiens (Human)	508
O95084	O95084	reviewed	PRS23_HUMAN	Serine protease 23, EC 3.4.21.- (Putative secreted protein Zsig13)	PRSS23 ZSIG13 UNQ270/PRO307	Homo sapiens (Human)	383
Q9UKK3	Q9UKK3	reviewed	PARP4_HUMAN	Protein mono-ADP-ribosyltransferase PARP4, EC 2.4.2.- (193 kDa vault protein) (ADP-ribosyltransferase diphtheria toxin-like 4, ARTD4) (PARP-related/IalphaI-related H5/proline-rich, PH5P) (Poly [ADP-ribose] polymerase 4, PARP-4) (Vault poly(ADP-ribose) polymerase, VPARP)	PARP4 ADPRTL1 KIAA0177 PARPL	Homo sapiens (Human)	1724
P21741	P21741	reviewed	MK_HUMAN	Midkine, MK (Amphiregulin-associated protein, ARAP) (Midgestation and kidney protein) (Neurite outgrowth-promoting factor 2) (Neurite outgrowth-promoting protein)	MDK MK1 NEGF2	Homo sapiens (Human)	143
P46777	P46777	reviewed	RL5_HUMAN	60S ribosomal protein L5 (Large ribosomal subunit protein uL18)	RPL5 MSTP030	Homo sapiens (Human)	297
Q9UIQ6	Q9UIQ6	reviewed	LCAP_HUMAN	Leucyl-cystinyl aminopeptidase, Cystinyl aminopeptidase, EC 3.4.11.3 (Insulin-regulated membrane aminopeptidase) (Insulin-responsive aminopeptidase, IRAP) (Oxytocinase, OTase) (Placental leucine aminopeptidase, P-LAP) [Cleaved into: Leucyl-cystinyl aminopeptidase, pregnancy serum form ]	LNPEP OTASE	Homo sapiens (Human)	1025		TRANSMEM 111..131 /note="Helical; Signal-anchor for type II membrane protein" /evidence="ECO:0000255"
Q15012	Q15012	reviewed	LAP4A_HUMAN	Lysosomal-associated transmembrane protein 4A (Golgi 4-transmembrane-spanning transporter MTP)	LAPTM4A KIAA0108 LAPTM4 MBNT MTRP UNQ1846/PRO3574	Homo sapiens (Human)	233		TRANSMEM 29..49 /note="Helical" /evidence="ECO:0000255"; TRANSMEM 82..102 /note="Helical" /evidence="ECO:0000255"; TRANSMEM 108..128 /note="Helical" /evidence="ECO:0000255"; TRANSMEM 160..180 /note="Helical" /evidence="ECO:0000255"
P21980	P21980	reviewed	TGM2_HUMAN	Protein-glutamine gamma-glutamyltransferase 2, EC 2.3.2.13 (Erythrocyte transglutaminase) (Heart G alpha(h), hhG alpha(h)) (Isopeptidase TGM2, EC 3.4.-.-) (Protein G alpha(h), G(h)) (Protein-glutamine deamidase TGM2, EC 3.5.1.44) (Protein-glutamine dopaminyltransferase TGM2, EC 2.3.1.-) (Protein-glutamine histaminyltransferase TGM2, EC 2.3.1.-) (Protein-glutamine noradrenalinyltransferase TGM2, E…	TGM2	Homo sapiens (Human)	687
P11047	P11047	reviewed	LAMC1_HUMAN	Laminin subunit gamma-1 (Laminin B2 chain) (Laminin-1 subunit gamma) (Laminin-10 subunit gamma) (Laminin-11 subunit gamma) (Laminin-2 subunit gamma) (Laminin-3 subunit gamma) (Laminin-4 subunit gamma) (Laminin-6 subunit gamma) (Laminin-7 subunit gamma) (Laminin-8 subunit gamma) (Laminin-9 subunit gamma) (S-laminin subunit gamma, S-LAM gamma)	LAMC1 LAMB2	Homo sapiens (Human)	1609
Q07954	Q07954	reviewed	LRP1_HUMAN	Prolow-density lipoprotein receptor-related protein 1, LRP-1 (Alpha-2-macroglobulin receptor, A2MR) (Apolipoprotein E receptor, APOER) (CD antigen CD91) [Cleaved into: Low-density lipoprotein receptor-related protein 1 85 kDa subunit, LRP-85; Low-density lipoprotein receptor-related protein 1 515 kDa subunit, LRP-515; Low-density lipoprotein receptor-related protein 1 intracellular domain, LRPICD…	LRP1 A2MR APR	Homo sapiens (Human)	4544		TRANSMEM 4420..4444 /note="Helical" /evidence="ECO:0000255"
P22090	P22090	reviewed	RS4Y1_HUMAN	40S ribosomal protein S4, Y isoform 1 (Small ribosomal subunit protein eS4)	RPS4Y1 RPS4Y PRO2646	Homo sapiens (Human)	263
Q9Y230	Q9Y230	reviewed	RUVB2_HUMAN	RuvB-like 2, EC 3.6.4.12 (48 kDa TATA box-binding protein-interacting protein, 48 kDa TBP-interacting protein) (51 kDa erythrocyte cytosolic protein, ECP-51) (INO80 complex subunit J) (Repressing pontin 52, Reptin 52) (TIP49b) (TIP60-associated protein 54-beta, TAP54-beta)	RUVBL2 INO80J TIP48 TIP49B CGI-46	Homo sapiens (Human)	463
Q8IZ83	Q8IZ83	reviewed	A16A1_HUMAN	Aldehyde dehydrogenase family 16 member A1	ALDH16A1	Homo sapiens (Human)	802
P15514	P15514	reviewed	AREG_HUMAN	Amphiregulin, AR (Colorectum cell-derived growth factor, CRDGF)	AREG AREGB SDGF	Homo sapiens (Human)	252		TRANSMEM 199..221 /note="Helical" /evidence="ECO:0000255"
P05976	P05976	reviewed	MYL1_HUMAN	Myosin light chain 1/3, skeletal muscle isoform, MLC1/MLC3, MLC1F/MLC3F (Myosin light chain alkali 1/2, Myosin light chain A1/A2)	MYL1	Homo sapiens (Human)	194
Q58FF8	Q58FF8	reviewed	H90B2_HUMAN	Putative heat shock protein HSP 90-beta 2 (Heat shock protein 90-beta b, Heat shock protein 90Bb)	HSP90AB2P HSP90BB	Homo sapiens (Human)	381
P22692	P22692	reviewed	IBP4_HUMAN	Insulin-like growth factor-binding protein 4, IBP-4, IGF-binding protein 4, IGFBP-4	IGFBP4 IBP4	Homo sapiens (Human)	258
P14618	P14618	reviewed	KPYM_HUMAN	Pyruvate kinase PKM, EC 2.7.1.40 (Cytosolic thyroid hormone-binding protein, CTHBP) (Opa-interacting protein 3, OIP-3) (Pyruvate kinase 2/3) (Pyruvate kinase muscle isozyme) (Threonine-protein kinase PKM2, EC 2.7.11.1) (Thyroid hormone-binding protein 1, THBP1) (Tumor M2-PK) (Tyrosine-protein kinase PKM2, EC 2.7.10.2) (p58)	PKM OIP3 PK2 PK3 PKM2	Homo sapiens (Human)	531
P23246	P23246	reviewed	SFPQ_HUMAN	Splicing factor, proline- and glutamine-rich (100 kDa DNA-pairing protein, hPOMp100) (DNA-binding p52/p100 complex, 100 kDa subunit) (Polypyrimidine tract-binding protein-associated-splicing factor, PSF, PTB-associated-splicing factor)	SFPQ PSF	Homo sapiens (Human)	707
P08567	P08567	reviewed	PLEK_HUMAN	Pleckstrin (Platelet 47 kDa protein, p47)	PLEK P47	Homo sapiens (Human)	350
P12268	P12268	reviewed	IMDH2_HUMAN	Inosine-5'-monophosphate dehydrogenase 2, IMP dehydrogenase 2, IMPD 2, IMPDH 2, EC 1.1.1.205 (Inosine-5'-monophosphate dehydrogenase type II, IMP dehydrogenase II, IMPDH-II)	IMPDH2 IMPD2	Homo sapiens (Human)	514
P43487	P43487	reviewed	RANG_HUMAN	Ran-specific GTPase-activating protein (Ran-binding protein 1, RanBP1)	RANBP1	Homo sapiens (Human)	201
Q16739	Q16739	reviewed	CEGT_HUMAN	Ceramide glucosyltransferase, EC 2.4.1.80 (GLCT-1) (Glucosylceramide synthase, GCS) (Glycosylceramide synthase) (UDP-glucose ceramide glucosyltransferase) (UDP-glucose:N-acylsphingosine D-glucosyltransferase)	UGCG	Homo sapiens (Human)	394		TRANSMEM 11..32 /note="Helical" /evidence="ECO:0000255"; TRANSMEM 196..215 /note="Helical" /evidence="ECO:0000255"; TRANSMEM 288..304 /note="Helical" /evidence="ECO:0000255"; TRANSMEM 310..328 /note="Helical" /evidence="ECO:0000255"; TRANSMEM 349..369 /note="Helical" /evidence="ECO:0000255"
P23470	P23470	reviewed	PTPRG_HUMAN	Receptor-type tyrosine-protein phosphatase gamma, Protein-tyrosine phosphatase gamma, R-PTP-gamma, EC 3.1.3.48	PTPRG PTPG	Homo sapiens (Human)	1445		TRANSMEM 737..762 /note="Helical" /evidence="ECO:0000255"
Q9H0B3	Q9H0B3	reviewed	IQCN_HUMAN	IQ domain-containing protein N	IQCN KIAA1683	Homo sapiens (Human)	1180
Q9NRQ2	Q9NRQ2	reviewed	PLS4_HUMAN	Phospholipid scramblase 4, PL scramblase 4 (Ca(2+)-dependent phospholipid scramblase 4) (Cell growth-inhibiting gene 43 protein) (TRA1)	PLSCR4 GIG43	Homo sapiens (Human)	329		TRANSMEM 304..320 /note="Helical" /evidence="ECO:0000255"
Q16778	Q16778	reviewed	H2B2E_HUMAN	Histone H2B type 2-E (H2B-clustered histone 21) (Histone H2B-GL105) (Histone H2B.q, H2B/q)	H2BC21 H2BFQ HIST2H2BE	Homo sapiens (Human)	126
Q9NYB9	Q9NYB9	reviewed	ABI2_HUMAN	Abl interactor 2 (Abelson interactor 2, Abi-2) (Abl-binding protein 3, AblBP3) (Arg-binding protein 1, ArgBP1)	ABI2 ARGBPIA	Homo sapiens (Human)	513
P17980	P17980	reviewed	PRS6A_HUMAN	26S proteasome regulatory subunit 6A (26S proteasome AAA-ATPase subunit RPT5) (Proteasome 26S subunit ATPase 3) (Proteasome subunit P50) (Tat-binding protein 1, TBP-1)	PSMC3 TBP1	Homo sapiens (Human)	439
P23921	P23921	reviewed	RIR1_HUMAN	Ribonucleoside-diphosphate reductase large subunit, EC 1.17.4.1 (Ribonucleoside-diphosphate reductase subunit M1) (Ribonucleotide reductase large subunit)	RRM1 RR1	Homo sapiens (Human)	792
P24821	P24821	reviewed	TENA_HUMAN	Tenascin, TN (Cytotactin) (GMEM) (GP 150-225) (Glioma-associated-extracellular matrix antigen) (Hexabrachion) (JI) (Myotendinous antigen) (Neuronectin) (Tenascin-C, TN-C)	TNC HXB	Homo sapiens (Human)	2201
Q9H223	Q9H223	reviewed	EHD4_HUMAN	EH domain-containing protein 4 (Hepatocellular carcinoma-associated protein 10/11) (PAST homolog 4)	EHD4 HCA10 HCA11 PAST4 FKSG7	Homo sapiens (Human)	541
P04216	P04216	reviewed	THY1_HUMAN	Thy-1 membrane glycoprotein (CDw90) (Thy-1 antigen) (CD antigen CD90)	THY1	Homo sapiens (Human)	161
P25325	P25325	reviewed	THTM_HUMAN	3-mercaptopyruvate sulfurtransferase, MST, EC 2.8.1.2	MPST TST2	Homo sapiens (Human)	297
P13861	P13861	reviewed	KAP2_HUMAN	cAMP-dependent protein kinase type II-alpha regulatory subunit	PRKAR2A PKR2 PRKAR2	Homo sapiens (Human)	404
Q9UHA4	Q9UHA4	reviewed	LTOR3_HUMAN	Ragulator complex protein LAMTOR3 (Late endosomal/lysosomal adaptor and MAPK and MTOR activator 3) (MEK-binding partner 1, Mp1) (Mitogen-activated protein kinase kinase 1-interacting protein 1) (Mitogen-activated protein kinase scaffold protein 1)	LAMTOR3 MAP2K1IP1 MAPKSP1 PRO2783	Homo sapiens (Human)	124
P07858	P07858	reviewed	CATB_HUMAN	Cathepsin B, EC 3.4.22.1 (APP secretase, APPS) (Cathepsin B1) [Cleaved into: Cathepsin B light chain; Cathepsin B heavy chain ]	CTSB CPSB	Homo sapiens (Human)	339
Q9UL15	Q9UL15	reviewed	BAG5_HUMAN	BAG family molecular chaperone regulator 5, BAG-5 (Bcl-2-associated athanogene 5)	BAG5 KIAA0873	Homo sapiens (Human)	447
P19256	P19256	reviewed	LFA3_HUMAN	Lymphocyte function-associated antigen 3, Ag3 (Surface glycoprotein LFA-3) (CD antigen CD58)	CD58 LFA3	Homo sapiens (Human)	250		TRANSMEM 216..238 /note="Helical" /evidence="ECO:0000255"
Q9H9H4	Q9H9H4	reviewed	VP37B_HUMAN	Vacuolar protein sorting-associated protein 37B, hVps37B (ESCRT-I complex subunit VPS37B)	VPS37B	Homo sapiens (Human)	285
Q15181	Q15181	reviewed	IPYR_HUMAN	Inorganic pyrophosphatase, EC 3.6.1.1 (Pyrophosphate phospho-hydrolase, PPase)	PPA1 IOPPP PP	Homo sapiens (Human)	289
Q99460	Q99460	reviewed	PSMD1_HUMAN	26S proteasome non-ATPase regulatory subunit 1 (26S proteasome regulatory subunit RPN2) (26S proteasome regulatory subunit S1) (26S proteasome subunit p112)	PSMD1	Homo sapiens (Human)	953
P36871	P36871	reviewed	PGM1_HUMAN	Phosphoglucomutase-1, PGM 1, EC 5.4.2.2 (Glucose phosphomutase 1)	PGM1	Homo sapiens (Human)	562
Q7L576	Q7L576	reviewed	CYFP1_HUMAN	Cytoplasmic FMR1-interacting protein 1 (Specifically Rac1-associated protein 1, Sra-1) (p140sra-1)	CYFIP1 KIAA0068	Homo sapiens (Human)	1253
P26232	P26232	reviewed	CTNA2_HUMAN	Catenin alpha-2 (Alpha N-catenin) (Alpha-catenin-related protein)	CTNNA2 CAPR	Homo sapiens (Human)	953
P50990	P50990	reviewed	TCPQ_HUMAN	T-complex protein 1 subunit theta, TCP-1-theta (CCT-theta) (Chaperonin containing T-complex polypeptide 1 subunit 8) (Renal carcinoma antigen NY-REN-15)	CCT8 C21orf112 CCTQ KIAA0002	Homo sapiens (Human)	548
Q14847	Q14847	reviewed	LASP1_HUMAN	LIM and SH3 domain protein 1, LASP-1 (Metastatic lymph node gene 50 protein, MLN 50)	LASP1 MLN50	Homo sapiens (Human)	261
P35241	P35241	reviewed	RADI_HUMAN	Radixin	RDX	Homo sapiens (Human)	583
P13497	P13497	reviewed	BMP1_HUMAN	Bone morphogenetic protein 1, BMP-1, EC 3.4.24.19 (Mammalian tolloid protein, mTld) (Procollagen C-proteinase, PCP)	BMP1 PCOLC	Homo sapiens (Human)	986
Q07812	Q07812	reviewed	BAX_HUMAN	Apoptosis regulator BAX (Bcl-2-like protein 4, Bcl2-L-4)	BAX BCL2L4	Homo sapiens (Human)	192		TRANSMEM 172..192 /note="Helical" /evidence="ECO:0000255"
Q969P0	Q969P0	reviewed	IGSF8_HUMAN	Immunoglobulin superfamily member 8, IgSF8 (CD81 partner 3) (Glu-Trp-Ile EWI motif-containing protein 2, EWI-2) (Keratinocytes-associated transmembrane protein 4, KCT-4) (LIR-D1) (Prostaglandin regulatory-like protein, PGRL) (CD antigen CD316)	IGSF8 CD81P3 EWI2 KCT4	Homo sapiens (Human)	613		TRANSMEM 580..600 /note="Helical" /evidence="ECO:0000255"
P43007	P43007	reviewed	SATT_HUMAN	Neutral amino acid transporter A (Alanine/serine/cysteine/threonine transporter 1, ASCT-1) (Solute carrier family 1 member 4)	SLC1A4 ASCT1 SATT	Homo sapiens (Human)	532		TRANSMEM 42..62 /note="Helical" /evidence="ECO:0000255"; TRANSMEM 88..108 /note="Helical" /evidence="ECO:0000255"; TRANSMEM 119..139 /note="Helical" /evidence="ECO:0000255"; TRANSMEM 217..237 /note="Helical" /evidence="ECO:0000255"; TRANSMEM 257..277 /note="Helical" /evidence="ECO:0000255"; TRANSMEM 298..318 /note="Helical" /evidence="ECO:0000255"; TRANSMEM 328..348 /note="Helical" /evidence="ECO…
Q9UL46	Q9UL46	reviewed	PSME2_HUMAN	Proteasome activator complex subunit 2 (11S regulator complex subunit beta, REG-beta) (Activator of multicatalytic protease subunit 2) (Proteasome activator 28 subunit beta, PA28b, PA28beta)	PSME2	Homo sapiens (Human)	239
Q9Y287	Q9Y287	reviewed	ITM2B_HUMAN	Integral membrane protein 2B (Immature BRI2, imBRI2) (Protein E25B) (Transmembrane protein BRI, Bri) [Cleaved into: BRI2, membrane form (Mature BRI2, mBRI2); BRI2 intracellular domain, BRI2 ICD; BRI2C, soluble form; Bri23 peptide, Bri2-23 (ABri23) (C-terminal peptide) (P23 peptide) ]	ITM2B BRI BRI2	Homo sapiens (Human)	266		TRANSMEM 55..75 /note="Helical; Signal-anchor for type II membrane protein" /evidence="ECO:0000255"
P49773	P49773	reviewed	HINT1_HUMAN	Adenosine 5'-monophosphoramidase HINT1, EC 3.9.1.- (Desumoylating isopeptidase HINT1, EC 3.4.22.-) (Histidine triad nucleotide-binding protein 1) (Protein kinase C inhibitor 1) (Protein kinase C-interacting protein 1, PKCI-1)	HINT1 HINT PKCI1 PRKCNH1	Homo sapiens (Human)	126
Q86W92	Q86W92	reviewed	LIPB1_HUMAN	Liprin-beta-1 (Protein tyrosine phosphatase receptor type f polypeptide-interacting protein-binding protein 1, PTPRF-interacting protein-binding protein 1) (hSGT2)	PPFIBP1 KIAA1230	Homo sapiens (Human)	1011
O75608	O75608	reviewed	LYPA1_HUMAN	Acyl-protein thioesterase 1, APT-1, hAPT1, EC 3.1.2.- (Lysophospholipase 1) (Lysophospholipase I, LPL-I, LysoPLA I) (Palmitoyl-protein hydrolase, EC 3.1.2.22)	LYPLA1 APT1 LPL1	Homo sapiens (Human)	230
P78324	P78324	reviewed	SHPS1_HUMAN	Tyrosine-protein phosphatase non-receptor type substrate 1, SHP substrate 1, SHPS-1 (Brain Ig-like molecule with tyrosine-based activation motifs, Bit) (CD172 antigen-like family member A) (Inhibitory receptor SHPS-1) (Macrophage fusion receptor) (MyD-1 antigen) (Signal-regulatory protein alpha-1, Sirp-alpha-1) (Signal-regulatory protein alpha-2, Sirp-alpha-2) (Signal-regulatory protein alpha-3, …	SIRPA BIT MFR MYD1 PTPNS1 SHPS1 SIRP	Homo sapiens (Human)	504		TRANSMEM 374..394 /note="Helical" /evidence="ECO:0000255"
P08758	P08758	reviewed	ANXA5_HUMAN	Annexin A5 (Anchorin CII) (Annexin V) (Annexin-5) (Calphobindin I, CPB-I) (Endonexin II) (Lipocortin V) (Placental anticoagulant protein 4, PP4) (Placental anticoagulant protein I, PAP-I) (Thromboplastin inhibitor) (Vascular anticoagulant-alpha, VAC-alpha)	ANXA5 ANX5 ENX2 PP4	Homo sapiens (Human)	320
P60866	P60866	reviewed	RS20_HUMAN	40S ribosomal protein S20 (Small ribosomal subunit protein uS10)	RPS20	Homo sapiens (Human)	119
P31153	P31153	reviewed	METK2_HUMAN	S-adenosylmethionine synthase isoform type-2, AdoMet synthase 2, EC 2.5.1.6 (Methionine adenosyltransferase 2, MAT 2) (Methionine adenosyltransferase II, MAT-II)	MAT2A AMS2 MATA2	Homo sapiens (Human)	395
Q8IUW5	Q8IUW5	reviewed	RELL1_HUMAN	RELT-like protein 1	RELL1 PSEC0162	Homo sapiens (Human)	271		TRANSMEM 58..78 /note="Helical" /evidence="ECO:0000255"
Q13442	Q13442	reviewed	HAP28_HUMAN	28 kDa heat- and acid-stable phosphoprotein (PDGF-associated protein, PAP) (PDGFA-associated protein 1, PAP1)	PDAP1 HASPP28	Homo sapiens (Human)	181
Q9NZN4	Q9NZN4	reviewed	EHD2_HUMAN	EH domain-containing protein 2 (PAST homolog 2)	EHD2 PAST2	Homo sapiens (Human)	543
P07195	P07195	reviewed	LDHB_HUMAN	L-lactate dehydrogenase B chain, LDH-B, EC 1.1.1.27 (LDH heart subunit, LDH-H) (Renal carcinoma antigen NY-REN-46)	LDHB	Homo sapiens (Human)	334
P61163	P61163	reviewed	ACTZ_HUMAN	Alpha-centractin, Centractin (ARP1) (Actin-RPV) (Centrosome-associated actin homolog)	ACTR1A CTRN1	Homo sapiens (Human)	376
P29218	P29218	reviewed	IMPA1_HUMAN	Inositol monophosphatase 1, IMP 1, IMPase 1, EC 3.1.3.25 (D-galactose 1-phosphate phosphatase, EC 3.1.3.94) (Inositol-1(or 4)-monophosphatase 1) (Lithium-sensitive myo-inositol monophosphatase A1)	IMPA1 IMPA	Homo sapiens (Human)	277
P42766	P42766	reviewed	RL35_HUMAN	60S ribosomal protein L35 (Large ribosomal subunit protein uL29)	RPL35	Homo sapiens (Human)	123
P28799	P28799	reviewed	GRN_HUMAN	Progranulin, PGRN (Acrogranin) (Epithelin precursor) (Glycoprotein of 88 Kda, GP88, Glycoprotein 88) (Granulin precursor) (PC cell-derived growth factor, PCDGF) (Proepithelin, PEPI) [Cleaved into: Paragranulin; Granulin-1 (Granulin G); Granulin-2 (Granulin F); Granulin-3 (Epithelin-2) (Granulin B); Granulin-4 (Epithelin-1) (Granulin A); Granulin-5 (Granulin C); Granulin-6 (Granulin D); Granulin-7…	GRN	Homo sapiens (Human)	593
O43504	O43504	reviewed	LTOR5_HUMAN	Ragulator complex protein LAMTOR5 (Hepatitis B virus X-interacting protein, HBV X-interacting protein, HBX-interacting protein) (Late endosomal/lysosomal adaptor and MAPK and MTOR activator 5)	LAMTOR5 HBXIP XIP	Homo sapiens (Human)	91
Q13277	Q13277	reviewed	STX3_HUMAN	Syntaxin-3	STX3 STX3A	Homo sapiens (Human)	289		TRANSMEM 264..284 /note="Helical; Anchor for type IV membrane protein" /evidence="ECO:0000255"
P60842	P60842	reviewed	IF4A1_HUMAN	Eukaryotic initiation factor 4A-I, eIF-4A-I, eIF4A-I, EC 3.6.4.13 (ATP-dependent RNA helicase eIF4A-1)	EIF4A1 DDX2A EIF4A	Homo sapiens (Human)	406
P40121	P40121	reviewed	CAPG_HUMAN	Macrophage-capping protein (Actin regulatory protein CAP-G)	CAPG AFCP MCP	Homo sapiens (Human)	348
Q10471	Q10471	reviewed	GALT2_HUMAN	Polypeptide N-acetylgalactosaminyltransferase 2, EC 2.4.1.41 (Polypeptide GalNAc transferase 2, GalNAc-T2, pp-GaNTase 2) (Protein-UDP acetylgalactosaminyltransferase 2) (UDP-GalNAc:polypeptide N-acetylgalactosaminyltransferase 2) [Cleaved into: Polypeptide N-acetylgalactosaminyltransferase 2 soluble form ]	GALNT2	Homo sapiens (Human)	571		TRANSMEM 7..24 /note="Helical; Signal-anchor for type II membrane protein" /evidence="ECO:0000255"
O75368	O75368	reviewed	SH3L1_HUMAN	SH3 domain-binding glutamic acid-rich-like protein	SH3BGRL	Homo sapiens (Human)	114
P20020	P20020	reviewed	AT2B1_HUMAN	Plasma membrane calcium-transporting ATPase 1, EC 7.2.2.10 (Plasma membrane calcium ATPase isoform 1, PMCA1) (Plasma membrane calcium pump isoform 1)	ATP2B1 PMCA1	Homo sapiens (Human)	1220		TRANSMEM 106..126 /note="Helical" /evidence="ECO:0000269|PubMed:30190470"; TRANSMEM 155..175 /note="Helical" /evidence="ECO:0000269|PubMed:30190470"; TRANSMEM 367..386 /note="Helical" /evidence="ECO:0000269|PubMed:30190470"; TRANSMEM 419..439 /note="Helical" /evidence="ECO:0000255"; TRANSMEM 856..876 /note="Helical" /evidence="ECO:0000255"; TRANSMEM 883..903 /note="Helical" /evidence="ECO:0000255…
Q16555	Q16555	reviewed	DPYL2_HUMAN	Dihydropyrimidinase-related protein 2, DRP-2 (Collapsin response mediator protein 2, CRMP-2) (N2A3) (Unc-33-like phosphoprotein 2, ULIP-2)	DPYSL2 CRMP2 ULIP2	Homo sapiens (Human)	572
P35998	P35998	reviewed	PRS7_HUMAN	26S proteasome regulatory subunit 7 (26S proteasome AAA-ATPase subunit RPT1) (Proteasome 26S subunit ATPase 2)	PSMC2 MSS1	Homo sapiens (Human)	433
P56537	P56537	reviewed	IF6_HUMAN	Eukaryotic translation initiation factor 6, eIF-6 (B(2)GCN homolog) (B4 integrin interactor) (CAB) (p27(BBP))	EIF6 EIF3A ITGB4BP OK/SW-cl.27	Homo sapiens (Human)	245
Q16363	Q16363	reviewed	LAMA4_HUMAN	Laminin subunit alpha-4 (Laminin-14 subunit alpha) (Laminin-8 subunit alpha) (Laminin-9 subunit alpha)	LAMA4	Homo sapiens (Human)	1823
Q9NY26	Q9NY26	reviewed	S39A1_HUMAN	Zinc transporter ZIP1 (Solute carrier family 39 member 1) (Zinc-iron-regulated transporter-like) (Zrt- and Irt-like protein 1, ZIP-1, hZIP1)	SLC39A1 IRT1 ZIP1 ZIRTL CGI-08 CGI-71	Homo sapiens (Human)	324		TRANSMEM 31..51 /note="Helical" /evidence="ECO:0000255"; TRANSMEM 69..89 /note="Helical" /evidence="ECO:0000255"; TRANSMEM 105..125 /note="Helical" /evidence="ECO:0000255"; TRANSMEM 180..200 /note="Helical" /evidence="ECO:0000255"; TRANSMEM 207..227 /note="Helical" /evidence="ECO:0000255"; TRANSMEM 238..258 /note="Helical" /evidence="ECO:0000255"; TRANSMEM 273..293 /note="Helical" /evidence="ECO:…
P27105	P27105	reviewed	STOM_HUMAN	Stomatin (Erythrocyte band 7 integral membrane protein) (Erythrocyte membrane protein band 7.2) (Protein 7.2b)	STOM BND7 EPB72	Homo sapiens (Human)	288	INTRAMEM 26..54 /evidence="ECO:0000255"
P30411	P30411	reviewed	BKRB2_HUMAN	B2 bradykinin receptor, B2R, BK-2 receptor	BDKRB2 BKR2	Homo sapiens (Human)	391		TRANSMEM 61..84 /note="Helical; Name=1" /evidence="ECO:0000255"; TRANSMEM 94..118 /note="Helical; Name=2" /evidence="ECO:0000255"; TRANSMEM 132..153 /note="Helical; Name=3" /evidence="ECO:0000255"; TRANSMEM 176..198 /note="Helical; Name=4" /evidence="ECO:0000255"; TRANSMEM 222..248 /note="Helical; Name=5" /evidence="ECO:0000255"; TRANSMEM 268..292 /note="Helical; Name=6" /evidence="ECO:0000255"; …
P30419	P30419	reviewed	NMT1_HUMAN	Glycylpeptide N-tetradecanoyltransferase 1, EC 2.3.1.97 (Myristoyl-CoA:protein N-myristoyltransferase 1, HsNMT1, NMT 1, Type I N-myristoyltransferase) (Peptide N-myristoyltransferase 1) (Protein-lysine myristoyltransferase NMT1, EC 2.3.1.-)	NMT1 NMT	Homo sapiens (Human)	496
P30530	P30530	reviewed	UFO_HUMAN	Tyrosine-protein kinase receptor UFO, EC 2.7.10.1 (AXL oncogene)	AXL UFO	Homo sapiens (Human)	894		TRANSMEM 452..472 /note="Helical" /evidence="ECO:0000255"
P50991	P50991	reviewed	TCPD_HUMAN	T-complex protein 1 subunit delta, TCP-1-delta (CCT-delta) (Stimulator of TAR RNA-binding)	CCT4 CCTD SRB	Homo sapiens (Human)	539
P13807	P13807	reviewed	GYS1_HUMAN	Glycogen [starch] synthase, muscle, EC 2.4.1.11	GYS1 GYS	Homo sapiens (Human)	737
Q92734	Q92734	reviewed	TFG_HUMAN	Protein TFG (TRK-fused gene protein)	TFG	Homo sapiens (Human)	400
P31040	P31040	reviewed	SDHA_HUMAN	Succinate dehydrogenase [ubiquinone] flavoprotein subunit, mitochondrial, EC 1.3.5.1 (Flavoprotein subunit of complex II, Fp)	SDHA SDH2 SDHF	Homo sapiens (Human)	664
P31146	P31146	reviewed	COR1A_HUMAN	Coronin-1A (Coronin-like protein A, Clipin-A) (Coronin-like protein p57) (Tryptophan aspartate-containing coat protein, TACO)	CORO1A CORO1	Homo sapiens (Human)	461
Q15286	Q15286	reviewed	RAB35_HUMAN	Ras-related protein Rab-35 (GTP-binding protein RAY) (Ras-related protein Rab-1C)	RAB35 RAB1C RAY	Homo sapiens (Human)	201
P25788	P25788	reviewed	PSA3_HUMAN	Proteasome subunit alpha type-3 (Macropain subunit C8) (Multicatalytic endopeptidase complex subunit C8) (Proteasome component C8)	PSMA3 HC8 PSC8	Homo sapiens (Human)	255
Q96J02	Q96J02	reviewed	ITCH_HUMAN	E3 ubiquitin-protein ligase Itchy homolog, Itch, EC 2.3.2.26 (Atrophin-1-interacting protein 4, AIP4) (HECT-type E3 ubiquitin transferase Itchy homolog) (NFE2-associated polypeptide 1, NAPP1)	ITCH	Homo sapiens (Human)	903
P04844	P04844	reviewed	RPN2_HUMAN	Dolichyl-diphosphooligosaccharide--protein glycosyltransferase subunit 2 (Dolichyl-diphosphooligosaccharide--protein glycosyltransferase 63 kDa subunit) (RIBIIR) (Ribophorin II, RPN-II) (Ribophorin-2)	RPN2	Homo sapiens (Human)	631		TRANSMEM 541..561 /note="Helical" /evidence="ECO:0000255"; TRANSMEM 572..592 /note="Helical" /evidence="ECO:0000255"; TRANSMEM 597..617 /note="Helical" /evidence="ECO:0000255"
Q14964	Q14964	reviewed	RB39A_HUMAN	Ras-related protein Rab-39A, Rab-39	RAB39A RAB39	Homo sapiens (Human)	217
P31943	P31943	reviewed	HNRH1_HUMAN	Heterogeneous nuclear ribonucleoprotein H, hnRNP H [Cleaved into: Heterogeneous nuclear ribonucleoprotein H, N-terminally processed ]	HNRNPH1 HNRPH HNRPH1	Homo sapiens (Human)	449
P14868	P14868	reviewed	SYDC_HUMAN	Aspartate--tRNA ligase, cytoplasmic, EC 6.1.1.12 (Aspartyl-tRNA synthetase, AspRS) (Cell proliferation-inducing gene 40 protein)	DARS1 DARS PIG40	Homo sapiens (Human)	501
P04792	P04792	reviewed	HSPB1_HUMAN	Heat shock protein beta-1, HspB1 (28 kDa heat shock protein) (Estrogen-regulated 24 kDa protein) (Heat shock 27 kDa protein, HSP 27) (Stress-responsive protein 27, SRP27)	HSPB1 HSP27 HSP28	Homo sapiens (Human)	205
P30101	P30101	reviewed	PDIA3_HUMAN	Protein disulfide-isomerase A3, EC 5.3.4.1 (58 kDa glucose-regulated protein) (58 kDa microsomal protein, p58) (Disulfide isomerase ER-60) (Endoplasmic reticulum resident protein 57, ER protein 57, ERp57) (Endoplasmic reticulum resident protein 60, ER protein 60, ERp60)	PDIA3 ERP57 ERP60 GRP58	Homo sapiens (Human)	505
Q9Y6N7	Q9Y6N7	reviewed	ROBO1_HUMAN	Roundabout homolog 1 (Deleted in U twenty twenty) (H-Robo-1)	ROBO1 DUTT1	Homo sapiens (Human)	1651		TRANSMEM 898..918 /note="Helical" /evidence="ECO:0000255"
P62140	P62140	reviewed	PP1B_HUMAN	Serine/threonine-protein phosphatase PP1-beta catalytic subunit, PP-1B, PPP1CD, EC 3.1.3.16, EC 3.1.3.53	PPP1CB	Homo sapiens (Human)	327
Q15758	Q15758	reviewed	AAAT_HUMAN	Neutral amino acid transporter B(0), ATB(0) (Baboon M7 virus receptor) (RD114/simian type D retrovirus receptor) (Sodium-dependent neutral amino acid transporter type 2) (Solute carrier family 1 member 5)	SLC1A5 ASCT2 M7V1 RDR RDRC	Homo sapiens (Human)	541	INTRAMEM 334..364 /note="Discontinuously helical" /evidence="ECO:0000305|PubMed:29872227"; INTRAMEM 414..447 /note="Discontinuously helical" /evidence="ECO:0000305|PubMed:29872227"	TRANSMEM 52..81 /note="Helical; Name=1" /evidence="ECO:0000305|PubMed:29872227"; TRANSMEM 95..116 /note="Helical; Name=2" /evidence="ECO:0000305|PubMed:29872227"; TRANSMEM 131..153 /note="Helical; Name=3" /evidence="ECO:0000305|PubMed:29872227"; TRANSMEM 225..248 /note="Helical; Name=4" /evidence="ECO:0000305|PubMed:29872227"; TRANSMEM 258..285 /note="Helical; Name=5" /evidence="ECO:0000305|PubMe…
P32969	P32969	reviewed	RL9_HUMAN	60S ribosomal protein L9 (Large ribosomal subunit protein uL6)	RPL9 OK/SW-cl.103; RPL9P7; RPL9P8; RPL9P9	Homo sapiens (Human)	192
P11166	P11166	reviewed	GTR1_HUMAN	Solute carrier family 2, facilitated glucose transporter member 1 (Glucose transporter type 1, erythrocyte/brain, GLUT-1) (HepG2 glucose transporter)	SLC2A1 GLUT1	Homo sapiens (Human)	492		TRANSMEM 12..33 /note="Helical; Name=1"; TRANSMEM 67..87 /note="Helical; Name=2"; TRANSMEM 91..112 /note="Helical; Name=3"; TRANSMEM 121..144 /note="Helical; Name=4"; TRANSMEM 156..176 /note="Helical; Name=5"; TRANSMEM 186..206 /note="Helical; Name=6"; TRANSMEM 272..293 /note="Helical; Name=7"; TRANSMEM 307..328 /note="Helical; Name=8"; TRANSMEM 335..355 /note="Helical; Name=9"; TRANSMEM 366..388…
Q96KP4	Q96KP4	reviewed	CNDP2_HUMAN	Cytosolic non-specific dipeptidase, EC 3.4.13.18 (CNDP dipeptidase 2) (Glutamate carboxypeptidase-like protein 1) (Peptidase A) (Threonyl dipeptidase)	CNDP2 CN2 CPGL HEL-S-13 PEPA	Homo sapiens (Human)	475
P33992	P33992	reviewed	MCM5_HUMAN	DNA replication licensing factor MCM5, EC 3.6.4.12 (CDC46 homolog) (P1-CDC46)	MCM5 CDC46	Homo sapiens (Human)	734
P62195	P62195	reviewed	PRS8_HUMAN	26S proteasome regulatory subunit 8 (26S proteasome AAA-ATPase subunit RPT6) (Proteasome 26S subunit ATPase 5) (Proteasome subunit p45) (Thyroid hormone receptor-interacting protein 1, TRIP1) (p45/SUG)	PSMC5 SUG1	Homo sapiens (Human)	406
Q8TCT8	Q8TCT8	reviewed	SPP2A_HUMAN	Signal peptide peptidase-like 2A, SPP-like 2A, SPPL2a, EC 3.4.23.- (Intramembrane protease 3, IMP-3) (Presenilin-like protein 2)	SPPL2A IMP3 PSL2 PSEC0147	Homo sapiens (Human)	520		TRANSMEM 173..193 /note="Helical" /evidence="ECO:0000255"; TRANSMEM 221..241 /note="Helical" /evidence="ECO:0000255"; TRANSMEM 248..268 /note="Helical" /evidence="ECO:0000255"; TRANSMEM 286..306 /note="Helical" /evidence="ECO:0000255"; TRANSMEM 312..332 /note="Helical" /evidence="ECO:0000255"; TRANSMEM 341..361 /note="Helical" /evidence="ECO:0000255"; TRANSMEM 400..420 /note="Helical" /evidence="…
Q01581	Q01581	reviewed	HMCS1_HUMAN	Hydroxymethylglutaryl-CoA synthase, cytoplasmic, HMG-CoA synthase, EC 2.3.3.10 (3-hydroxy-3-methylglutaryl coenzyme A synthase)	HMGCS1 HMGCS	Homo sapiens (Human)	520
P30559	P30559	reviewed	OXYR_HUMAN	Oxytocin receptor, OT-R	OXTR	Homo sapiens (Human)	389		TRANSMEM 39..63 /note="Helical; Name=1" /evidence="ECO:0000255"; TRANSMEM 75..97 /note="Helical; Name=2" /evidence="ECO:0000255"; TRANSMEM 114..135 /note="Helical; Name=3" /evidence="ECO:0000255"; TRANSMEM 155..175 /note="Helical; Name=4" /evidence="ECO:0000255"; TRANSMEM 203..225 /note="Helical; Name=5" /evidence="ECO:0000255"; TRANSMEM 276..294 /note="Helical; Name=6" /evidence="ECO:0000255"; T…
P50454	P50454	reviewed	SERPH_HUMAN	Serpin H1 (47 kDa heat shock protein) (Arsenic-transactivated protein 3, AsTP3) (Cell proliferation-inducing gene 14 protein) (Collagen-binding protein, Colligin) (Rheumatoid arthritis-related antigen RA-A47)	SERPINH1 CBP1 CBP2 HSP47 SERPINH2 PIG14	Homo sapiens (Human)	418
Q9Y6W5	Q9Y6W5	reviewed	WASF2_HUMAN	Wiskott-Aldrich syndrome protein family member 2, WASP family protein member 2 (Protein WAVE-2) (Verprolin homology domain-containing protein 2)	WASF2 WAVE2	Homo sapiens (Human)	498
Q9Y3I0	Q9Y3I0	reviewed	RTCB_HUMAN	RNA-splicing ligase RtcB homolog, EC 6.5.1.8 (3'-phosphate/5'-hydroxy nucleic acid ligase)	RTCB C22orf28 HSPC117	Homo sapiens (Human)	505
Q8TF66	Q8TF66	reviewed	LRC15_HUMAN	Leucine-rich repeat-containing protein 15 (Leucine-rich repeat protein induced by beta-amyloid homolog, hLib)	LRRC15 LIB	Homo sapiens (Human)	581		TRANSMEM 539..559 /note="Helical" /evidence="ECO:0000255"
P18669	P18669	reviewed	PGAM1_HUMAN	Phosphoglycerate mutase 1, EC 5.4.2.11, EC 5.4.2.4 (BPG-dependent PGAM 1) (Phosphoglycerate mutase isozyme B, PGAM-B)	PGAM1 PGAMA CDABP0006	Homo sapiens (Human)	254
P08238	P08238	reviewed	HS90B_HUMAN	Heat shock protein HSP 90-beta, HSP 90 (Heat shock 84 kDa, HSP 84, HSP84)	HSP90AB1 HSP90B HSPC2 HSPCB	Homo sapiens (Human)	724
P49368	P49368	reviewed	TCPG_HUMAN	T-complex protein 1 subunit gamma, TCP-1-gamma (CCT-gamma) (hTRiC5)	CCT3 CCTG TRIC5	Homo sapiens (Human)	545
Q63HR2	Q63HR2	reviewed	TNS2_HUMAN	Tensin-2, EC 3.1.3.48 (C1 domain-containing phosphatase and tensin homolog, C1-TEN) (Tensin-like C1 domain-containing phosphatase)	TNS2 KIAA1075 TENC1	Homo sapiens (Human)	1409
P78371	P78371	reviewed	TCPB_HUMAN	T-complex protein 1 subunit beta, TCP-1-beta (CCT-beta)	CCT2 99D8.1 CCTB	Homo sapiens (Human)	535
P04350	P04350	reviewed	TBB4A_HUMAN	Tubulin beta-4A chain (Tubulin 5 beta) (Tubulin beta-4 chain)	TUBB4A TUBB4 TUBB5	Homo sapiens (Human)	444
Q8N5I2	Q8N5I2	reviewed	ARRD1_HUMAN	Arrestin domain-containing protein 1 (Alpha-arrestin 1)	ARRDC1	Homo sapiens (Human)	433
P02656	P02656	reviewed	APOC3_HUMAN	Apolipoprotein C-III, Apo-CIII, ApoC-III (Apolipoprotein C3)	APOC3	Homo sapiens (Human)	99
P35606	P35606	reviewed	COPB2_HUMAN	Coatomer subunit beta' (Beta'-coat protein, Beta'-COP) (p102)	COPB2	Homo sapiens (Human)	906
P54852	P54852	reviewed	EMP3_HUMAN	Epithelial membrane protein 3, EMP-3 (Hematopoietic neural membrane protein 1, HNMP-1) (Protein YMP)	EMP3 YMP	Homo sapiens (Human)	163		TRANSMEM 4..24 /note="Helical" /evidence="ECO:0000255"; TRANSMEM 66..86 /note="Helical" /evidence="ECO:0000255"; TRANSMEM 100..120 /note="Helical" /evidence="ECO:0000255"; TRANSMEM 139..159 /note="Helical" /evidence="ECO:0000255"
P37802	P37802	reviewed	TAGL2_HUMAN	Transgelin-2 (Epididymis tissue protein Li 7e) (SM22-alpha homolog)	TAGLN2 KIAA0120 CDABP0035	Homo sapiens (Human)	199
P35659	P35659	reviewed	DEK_HUMAN	Protein DEK	DEK	Homo sapiens (Human)	375
P41091	P41091	reviewed	IF2G_HUMAN	Eukaryotic translation initiation factor 2 subunit 3, EC 3.6.5.3 (Eukaryotic translation initiation factor 2 subunit gamma X, eIF-2-gamma X, eIF-2gX)	EIF2S3 EIF2G	Homo sapiens (Human)	472
P11413	P11413	reviewed	G6PD_HUMAN	Glucose-6-phosphate 1-dehydrogenase, G6PD, EC 1.1.1.49	G6PD	Homo sapiens (Human)	515
Q9Y2A7	Q9Y2A7	reviewed	NCKP1_HUMAN	Nck-associated protein 1, NAP 1 (Membrane-associated protein HEM-2) (p125Nap1)	NCKAP1 HEM2 KIAA0587 NAP1	Homo sapiens (Human)	1128		TRANSMEM 995..1015 /note="Helical" /evidence="ECO:0000255"
P36269	P36269	reviewed	GGT5_HUMAN	Glutathione hydrolase 5 proenzyme, EC 3.4.19.13 (Gamma-glutamyl transpeptidase-related enzyme, GGT-rel) (Gamma-glutamyltransferase 5, GGT 5, EC 2.3.2.2) (Gamma-glutamyltransferase-like activity 1) (Gamma-glutamyltranspeptidase 5) (Leukotriene-C4 hydrolase, EC 3.4.19.14) [Cleaved into: Glutathione hydrolase 5 heavy chain; Glutathione hydrolase 5 light chain ]	GGT5 GGTLA1	Homo sapiens (Human)	586		TRANSMEM 9..29 /note="Helical; Signal-anchor for type II membrane protein" /evidence="ECO:0000250|UniProtKB:Q9Z2A9"
Q6YHK3	Q6YHK3	reviewed	CD109_HUMAN	CD109 antigen (150 kDa TGF-beta-1-binding protein) (C3 and PZP-like alpha-2-macroglobulin domain-containing protein 7) (Platelet-specific Gov antigen) (p180) (r150) (CD antigen CD109)	CD109 CPAMD7	Homo sapiens (Human)	1445
P35268	P35268	reviewed	RL22_HUMAN	60S ribosomal protein L22 (EBER-associated protein, EAP) (Epstein-Barr virus small RNA-associated protein) (Heparin-binding protein HBp15) (Large ribosomal subunit protein eL22)	RPL22	Homo sapiens (Human)	128
P09429	P09429	reviewed	HMGB1_HUMAN	High mobility group protein B1 (High mobility group protein 1, HMG-1)	HMGB1 HMG1	Homo sapiens (Human)	215
Q9UJ72	Q9UJ72	reviewed	ANX10_HUMAN	Annexin A10 (Annexin-10) (Annexin-14)	ANXA10 ANX14	Homo sapiens (Human)	324
P20618	P20618	reviewed	PSB1_HUMAN	Proteasome subunit beta type-1 (Macropain subunit C5) (Multicatalytic endopeptidase complex subunit C5) (Proteasome component C5) (Proteasome gamma chain)	PSMB1 PSC5	Homo sapiens (Human)	241
P36873	P36873	reviewed	PP1G_HUMAN	Serine/threonine-protein phosphatase PP1-gamma catalytic subunit, PP-1G, EC 3.1.3.16 (Protein phosphatase 1C catalytic subunit)	PPP1CC	Homo sapiens (Human)	323
P07737	P07737	reviewed	PROF1_HUMAN	Profilin-1 (Epididymis tissue protein Li 184a) (Profilin I)	PFN1	Homo sapiens (Human)	140
P63261	P63261	reviewed	ACTG_HUMAN	Actin, cytoplasmic 2 (Gamma-actin) [Cleaved into: Actin, cytoplasmic 2, N-terminally processed ]	ACTG1 ACTG	Homo sapiens (Human)	375
Q92597	Q92597	reviewed	NDRG1_HUMAN	Protein NDRG1 (Differentiation-related gene 1 protein, DRG-1) (N-myc downstream-regulated gene 1 protein) (Nickel-specific induction protein Cap43) (Reducing agents and tunicamycin-responsive protein, RTP) (Rit42)	NDRG1 CAP43 DRG1 RTP	Homo sapiens (Human)	394
P55786	P55786	reviewed	PSA_HUMAN	Puromycin-sensitive aminopeptidase, PSA, EC 3.4.11.14 (Cytosol alanyl aminopeptidase, AAP-S)	NPEPPS PSA	Homo sapiens (Human)	919
Q12974	Q12974	reviewed	TP4A2_HUMAN	Protein tyrosine phosphatase type IVA 2, EC 3.1.3.48 (HU-PP-1) (OV-1) (PTP(CAAXII)) (Protein-tyrosine phosphatase 4a2) (Protein-tyrosine phosphatase of regenerating liver 2, PRL-2)	PTP4A2 PRL2 PTPCAAX2 BM-008	Homo sapiens (Human)	167
Q13501	Q13501	reviewed	SQSTM_HUMAN	Sequestosome-1 (EBI3-associated protein of 60 kDa, EBIAP, p60) (Phosphotyrosine-independent ligand for the Lck SH2 domain of 62 kDa) (Ubiquitin-binding protein p62)	SQSTM1 ORCA OSIL	Homo sapiens (Human)	440
P40925	P40925	reviewed	MDHC_HUMAN	Malate dehydrogenase, cytoplasmic, EC 1.1.1.37 (Cytosolic malate dehydrogenase) (Diiodophenylpyruvate reductase, EC 1.1.1.96)	MDH1 MDHA	Homo sapiens (Human)	334
P39060	P39060	reviewed	COIA1_HUMAN	Collagen alpha-1(XVIII) chain [Cleaved into: Endostatin; Non-collagenous domain 1, NC1 ]	COL18A1	Homo sapiens (Human)	1754
O15431	O15431	reviewed	COPT1_HUMAN	High affinity copper uptake protein 1 (Copper transporter 1, hCTR1) (Solute carrier family 31 member 1)	SLC31A1 COPT1 CTR1	Homo sapiens (Human)	190		TRANSMEM 62..82 /note="Helical" /evidence="ECO:0000255"; TRANSMEM 133..153 /note="Helical" /evidence="ECO:0000255"; TRANSMEM 157..177 /note="Helical" /evidence="ECO:0000255"
Q05682	Q05682	reviewed	CALD1_HUMAN	Caldesmon, CDM	CALD1 CAD CDM	Homo sapiens (Human)	793
Q9NZH0	Q9NZH0	reviewed	GPC5B_HUMAN	G-protein coupled receptor family C group 5 member B (A-69G12.1) (Retinoic acid-induced gene 2 protein, RAIG-2)	GPRC5B RAIG2	Homo sapiens (Human)	403		TRANSMEM 57..77 /note="Helical; Name=1" /evidence="ECO:0000255"; TRANSMEM 95..115 /note="Helical; Name=2" /evidence="ECO:0000255"; TRANSMEM 127..147 /note="Helical; Name=3" /evidence="ECO:0000255"; TRANSMEM 163..183 /note="Helical; Name=4" /evidence="ECO:0000255"; TRANSMEM 200..220 /note="Helical; Name=5" /evidence="ECO:0000255"; TRANSMEM 235..255 /note="Helical; Name=6" /evidence="ECO:0000255"; …
Q9C099	Q9C099	reviewed	LRCC1_HUMAN	Leucine-rich repeat and coiled-coil domain-containing protein 1 (Centrosomal leucine-rich repeat and coiled-coil domain-containing protein)	LRRCC1 CLERC KIAA1764	Homo sapiens (Human)	1032
Q9GZU7	Q9GZU7	reviewed	CTDS1_HUMAN	Carboxy-terminal domain RNA polymerase II polypeptide A small phosphatase 1, EC 3.1.3.16 (Nuclear LIM interactor-interacting factor 3, NLI-IF, NLI-interacting factor 3) (Small C-terminal domain phosphatase 1, SCP1, Small CTD phosphatase 1)	CTDSP1 NIF3 NLIIF SCP1	Homo sapiens (Human)	261
P07942	P07942	reviewed	LAMB1_HUMAN	Laminin subunit beta-1 (Laminin B1 chain) (Laminin-1 subunit beta) (Laminin-10 subunit beta) (Laminin-12 subunit beta) (Laminin-2 subunit beta) (Laminin-6 subunit beta) (Laminin-8 subunit beta)	LAMB1	Homo sapiens (Human)	1786
P42677	P42677	reviewed	RS27_HUMAN	40S ribosomal protein S27 (Metallopan-stimulin 1, MPS-1) (Small ribosomal subunit protein eS27)	RPS27 MPS1	Homo sapiens (Human)	84
Q9UNX3	Q9UNX3	reviewed	RL26L_HUMAN	60S ribosomal protein L26-like 1 (Large ribosomal subunit protein uL24-like 1)	RPL26L1 RPL26P1	Homo sapiens (Human)	145
P62937	P62937	reviewed	PPIA_HUMAN	Peptidyl-prolyl cis-trans isomerase A, PPIase A, EC 5.2.1.8 (Cyclophilin A) (Cyclosporin A-binding protein) (Rotamase A) [Cleaved into: Peptidyl-prolyl cis-trans isomerase A, N-terminally processed ]	PPIA CYPA	Homo sapiens (Human)	165
P41217	P41217	reviewed	OX2G_HUMAN	OX-2 membrane glycoprotein (CD antigen CD200)	CD200 MOX1 MOX2 My033	Homo sapiens (Human)	278		TRANSMEM 233..259 /note="Helical" /evidence="ECO:0000255"
Q08431	Q08431	reviewed	MFGM_HUMAN	Lactadherin (Breast epithelial antigen BA46) (HMFG) (MFGM) (Milk fat globule-EGF factor 8, MFG-E8) (SED1) [Cleaved into: Lactadherin short form; Medin ]	MFGE8	Homo sapiens (Human)	387
Q8IWA5	Q8IWA5	reviewed	CTL2_HUMAN	Choline transporter-like protein 2 (Solute carrier family 44 member 2)	SLC44A2 CTL2 PSEC0210	Homo sapiens (Human)	706		TRANSMEM 34..54 /note="Helical" /evidence="ECO:0000255"; TRANSMEM 233..253 /note="Helical" /evidence="ECO:0000255"; TRANSMEM 257..277 /note="Helical" /evidence="ECO:0000255"; TRANSMEM 316..336 /note="Helical" /evidence="ECO:0000255"; TRANSMEM 365..385 /note="Helical" /evidence="ECO:0000255"; TRANSMEM 458..480 /note="Helical" /evidence="ECO:0000255"; TRANSMEM 505..525 /note="Helical" /evidence="EC…
P05026	P05026	reviewed	AT1B1_HUMAN	Sodium/potassium-transporting ATPase subunit beta-1 (Sodium/potassium-dependent ATPase subunit beta-1)	ATP1B1 ATP1B	Homo sapiens (Human)	303		TRANSMEM 35..62 /note="Helical; Signal-anchor for type II membrane protein" /evidence="ECO:0000255"
P36507	P36507	reviewed	MP2K2_HUMAN	Dual specificity mitogen-activated protein kinase kinase 2, MAP kinase kinase 2, MAPKK 2, EC 2.7.12.2 (ERK activator kinase 2) (MAPK/ERK kinase 2, MEK 2)	MAP2K2 MEK2 MKK2 PRKMK2	Homo sapiens (Human)	400
Q99805	Q99805	reviewed	TM9S2_HUMAN	Transmembrane 9 superfamily member 2 (p76)	TM9SF2	Homo sapiens (Human)	663		TRANSMEM 301..321 /note="Helical" /evidence="ECO:0000255"; TRANSMEM 375..395 /note="Helical" /evidence="ECO:0000255"; TRANSMEM 399..419 /note="Helical" /evidence="ECO:0000255"; TRANSMEM 438..458 /note="Helical" /evidence="ECO:0000255"; TRANSMEM 467..487 /note="Helical" /evidence="ECO:0000255"; TRANSMEM 523..543 /note="Helical" /evidence="ECO:0000255"; TRANSMEM 555..575 /note="Helical" /evidence="…
Q13200	Q13200	reviewed	PSMD2_HUMAN	26S proteasome non-ATPase regulatory subunit 2 (26S proteasome regulatory subunit RPN1) (26S proteasome regulatory subunit S2) (26S proteasome subunit p97) (Protein 55.11) (Tumor necrosis factor type 1 receptor-associated protein 2)	PSMD2 TRAP2	Homo sapiens (Human)	908
Q93050	Q93050	reviewed	VPP1_HUMAN	V-type proton ATPase 116 kDa subunit a 1, V-ATPase 116 kDa subunit a 1 (Clathrin-coated vesicle/synaptic vesicle proton pump 116 kDa subunit) (Vacuolar adenosine triphosphatase subunit Ac116) (Vacuolar proton pump subunit 1) (Vacuolar proton translocating ATPase 116 kDa subunit a isoform 1)	ATP6V0A1 ATP6N1 ATP6N1A VPP1	Homo sapiens (Human)	837		TRANSMEM 389..407 /note="Helical" /evidence="ECO:0000255"; TRANSMEM 410..426 /note="Helical" /evidence="ECO:0000255"; TRANSMEM 442..471 /note="Helical" /evidence="ECO:0000255"; TRANSMEM 535..554 /note="Helical" /evidence="ECO:0000255"; TRANSMEM 573..593 /note="Helical" /evidence="ECO:0000255"; TRANSMEM 639..658 /note="Helical" /evidence="ECO:0000255"; TRANSMEM 725..749 /note="Helical" /evidence="…
P52907	P52907	reviewed	CAZA1_HUMAN	F-actin-capping protein subunit alpha-1 (CapZ alpha-1)	CAPZA1	Homo sapiens (Human)	286
Q9NRX5	Q9NRX5	reviewed	SERC1_HUMAN	Serine incorporator 1 (Tumor differentially expressed protein 1-like) (Tumor differentially expressed protein 2)	SERINC1 KIAA1253 TDE1L TDE2 UNQ396/PRO732	Homo sapiens (Human)	453		TRANSMEM 40..60 /note="Helical" /evidence="ECO:0000255"; TRANSMEM 89..109 /note="Helical" /evidence="ECO:0000255"; TRANSMEM 124..144 /note="Helical" /evidence="ECO:0000255"; TRANSMEM 152..172 /note="Helical" /evidence="ECO:0000255"; TRANSMEM 198..218 /note="Helical" /evidence="ECO:0000255"; TRANSMEM 232..252 /note="Helical" /evidence="ECO:0000255"; TRANSMEM 260..280 /note="Helical" /evidence="ECO…
P01116	P01116	reviewed	RASK_HUMAN	GTPase KRas, EC 3.6.5.2 (K-Ras 2) (Ki-Ras) (c-K-ras) (c-Ki-ras) [Cleaved into: GTPase KRas, N-terminally processed ]	KRAS KRAS2 RASK2	Homo sapiens (Human)	189
O75674	O75674	reviewed	TM1L1_HUMAN	TOM1-like protein 1 (Src-activating and signaling molecule protein) (Target of Myb-like protein 1)	TOM1L1 SRCASM	Homo sapiens (Human)	476
P46108	P46108	reviewed	CRK_HUMAN	Adapter molecule crk (Proto-oncogene c-Crk) (p38)	CRK	Homo sapiens (Human)	304
Q96JB1	Q96JB1	reviewed	DYH8_HUMAN	Dynein axonemal heavy chain 8 (Axonemal beta dynein heavy chain 8) (Ciliary dynein heavy chain 8)	DNAH8	Homo sapiens (Human)	4490
O00421	O00421	reviewed	CCRL2_HUMAN	C-C chemokine receptor-like 2 (Chemokine receptor CCR11) (Chemokine receptor X) (Putative MCP-1 chemokine receptor)	CCRL2 CCR11 CCR6 CKRX CRAM HCR	Homo sapiens (Human)	344		TRANSMEM 44..64 /note="Helical; Name=1" /evidence="ECO:0000255"; TRANSMEM 75..95 /note="Helical; Name=2" /evidence="ECO:0000255"; TRANSMEM 105..125 /note="Helical; Name=3" /evidence="ECO:0000255"; TRANSMEM 145..165 /note="Helical; Name=4" /evidence="ECO:0000255"; TRANSMEM 199..219 /note="Helical; Name=5" /evidence="ECO:0000255"; TRANSMEM 239..259 /note="Helical; Name=6" /evidence="ECO:0000255"; T…
Q6DD88	Q6DD88	reviewed	ATLA3_HUMAN	Atlastin-3, EC 3.6.5.-	ATL3	Homo sapiens (Human)	541		TRANSMEM 446..466 /note="Helical" /evidence="ECO:0000255"; TRANSMEM 468..488 /note="Helical" /evidence="ECO:0000255"
P17174	P17174	reviewed	AATC_HUMAN	Aspartate aminotransferase, cytoplasmic, cAspAT, EC 2.6.1.1, EC 2.6.1.3 (Cysteine aminotransferase, cytoplasmic) (Cysteine transaminase, cytoplasmic, cCAT) (Glutamate oxaloacetate transaminase 1) (Transaminase A)	GOT1	Homo sapiens (Human)	413
P25398	P25398	reviewed	RS12_HUMAN	40S ribosomal protein S12 (Small ribosomal subunit protein eS12)	RPS12	Homo sapiens (Human)	132
P60174	P60174	reviewed	TPIS_HUMAN	Triosephosphate isomerase, TIM, EC 5.3.1.1 (Methylglyoxal synthase, EC 4.2.3.3) (Triose-phosphate isomerase)	TPI1 TPI	Homo sapiens (Human)	249
O96019	O96019	reviewed	ACL6A_HUMAN	Actin-like protein 6A (53 kDa BRG1-associated factor A) (Actin-related protein Baf53a) (ArpNbeta) (BRG1-associated factor 53A, BAF53A) (INO80 complex subunit K)	ACTL6A BAF53 BAF53A INO80K	Homo sapiens (Human)	429
P52823	P52823	reviewed	STC1_HUMAN	Stanniocalcin-1, STC-1	STC1 STC	Homo sapiens (Human)	247
P06576	P06576	reviewed	ATPB_HUMAN	ATP synthase subunit beta, mitochondrial, EC 7.1.2.2 (ATP synthase F1 subunit beta)	ATP5F1B ATP5B ATPMB ATPSB	Homo sapiens (Human)	529
Q13630	Q13630	reviewed	FCL_HUMAN	GDP-L-fucose synthase, EC 1.1.1.271 (GDP-4-keto-6-deoxy-D-mannose-3,5-epimerase-4-reductase) (Protein FX) (Red cell NADP(H)-binding protein) (Short-chain dehydrogenase/reductase family 4E member 1)	GFUS SDR4E1 TSTA3	Homo sapiens (Human)	321
Q7L7X3	Q7L7X3	reviewed	TAOK1_HUMAN	Serine/threonine-protein kinase TAO1, EC 2.7.11.1 (Kinase from chicken homolog B, hKFC-B) (MARK Kinase, MARKK) (Prostate-derived sterile 20-like kinase 2, PSK-2, PSK2, Prostate-derived STE20-like kinase 2) (Thousand and one amino acid protein kinase 1, TAOK1, hTAOK1)	TAOK1 KIAA1361 MAP3K16 MARKK	Homo sapiens (Human)	1001
P23458	P23458	reviewed	JAK1_HUMAN	Tyrosine-protein kinase JAK1, EC 2.7.10.2 (Janus kinase 1, JAK-1)	JAK1 JAK1A JAK1B	Homo sapiens (Human)	1154
O14817	O14817	reviewed	TSN4_HUMAN	Tetraspanin-4, Tspan-4 (Novel antigen 2, NAG-2) (Transmembrane 4 superfamily member 7)	TSPAN4 NAG2 TM4SF7	Homo sapiens (Human)	238		TRANSMEM 14..34 /note="Helical" /evidence="ECO:0000255"; TRANSMEM 56..76 /note="Helical" /evidence="ECO:0000255"; TRANSMEM 86..106 /note="Helical" /evidence="ECO:0000255"; TRANSMEM 202..222 /note="Helical" /evidence="ECO:0000255"
P61158	P61158	reviewed	ARP3_HUMAN	Actin-related protein 3 (Actin-like protein 3)	ACTR3 ARP3	Homo sapiens (Human)	418
P11766	P11766	reviewed	ADHX_HUMAN	Alcohol dehydrogenase class-3, EC 1.1.1.1 (Alcohol dehydrogenase 5) (Alcohol dehydrogenase class chi chain) (Alcohol dehydrogenase class-III) (Glutathione-dependent formaldehyde dehydrogenase, FALDH, FDH, GSH-FDH, EC 1.1.1.-) (S-(hydroxymethyl)glutathione dehydrogenase, EC 1.1.1.284)	ADH5 ADHX FDH	Homo sapiens (Human)	374
O95372	O95372	reviewed	LYPA2_HUMAN	Acyl-protein thioesterase 2, APT-2, EC 3.1.2.- (Lysophospholipase II, LPL-II, LysoPLA II) (Palmitoyl-protein hydrolase, EC 3.1.2.22)	LYPLA2 APT2	Homo sapiens (Human)	231
P62424	P62424	reviewed	RL7A_HUMAN	60S ribosomal protein L7a (Large ribosomal subunit protein eL8) (PLA-X polypeptide) (Surfeit locus protein 3)	RPL7A SURF-3 SURF3	Homo sapiens (Human)	266
O75494	O75494	reviewed	SRS10_HUMAN	Serine/arginine-rich splicing factor 10 (40 kDa SR-repressor protein, SRrp40) (FUS-interacting serine-arginine-rich protein 1) (Splicing factor SRp38) (Splicing factor, arginine/serine-rich 13A) (TLS-associated protein with Ser-Arg repeats, TASR, TLS-associated protein with SR repeats) (TLS-associated serine-arginine protein, TLS-associated SR protein)	SRSF10 FUSIP1 FUSIP2 SFRS13A TASR	Homo sapiens (Human)	262
P62857	P62857	reviewed	RS28_HUMAN	40S ribosomal protein S28 (Small ribosomal subunit protein eS28)	RPS28	Homo sapiens (Human)	69
P48029	P48029	reviewed	SC6A8_HUMAN	Sodium- and chloride-dependent creatine transporter 1, CT1, Creatine transporter 1 (Solute carrier family 6 member 8)	SLC6A8	Homo sapiens (Human)	635		TRANSMEM 61..81 /note="Helical" /evidence="ECO:0000255"; TRANSMEM 88..108 /note="Helical" /evidence="ECO:0000255"; TRANSMEM 139..159 /note="Helical" /evidence="ECO:0000255"; TRANSMEM 231..251 /note="Helical" /evidence="ECO:0000255"; TRANSMEM 270..290 /note="Helical" /evidence="ECO:0000255"; TRANSMEM 305..325 /note="Helical" /evidence="ECO:0000255"; TRANSMEM 342..362 /note="Helical" /evidence="ECO…
P48059	P48059	reviewed	LIMS1_HUMAN	LIM and senescent cell antigen-like-containing domain protein 1 (Particularly interesting new Cys-His protein 1, PINCH-1) (Renal carcinoma antigen NY-REN-48)	LIMS1 PINCH PINCH1	Homo sapiens (Human)	325
P48060	P48060	reviewed	GLIP1_HUMAN	Glioma pathogenesis-related protein 1, GliPR 1 (Protein RTVP-1)	GLIPR1 GLIPR RTVP1	Homo sapiens (Human)	266		TRANSMEM 233..255 /note="Helical" /evidence="ECO:0000255"
O75508	O75508	reviewed	CLD11_HUMAN	Claudin-11 (Oligodendrocyte-specific protein)	CLDN11 OSP OTM	Homo sapiens (Human)	207		TRANSMEM 2..22 /note="Helical" /evidence="ECO:0000255"; TRANSMEM 83..103 /note="Helical" /evidence="ECO:0000255"; TRANSMEM 123..143 /note="Helical" /evidence="ECO:0000255"; TRANSMEM 158..178 /note="Helical" /evidence="ECO:0000255"
P48637	P48637	reviewed	GSHB_HUMAN	Glutathione synthetase, GSH synthetase, GSH-S, EC 6.3.2.3 (Glutathione synthase)	GSS	Homo sapiens (Human)	474
P30050	P30050	reviewed	RL12_HUMAN	60S ribosomal protein L12 (Large ribosomal subunit protein uL11)	RPL12	Homo sapiens (Human)	165
Q09666	Q09666	reviewed	AHNK_HUMAN	Neuroblast differentiation-associated protein AHNAK (Desmoyokin)	AHNAK PM227	Homo sapiens (Human)	5890
P25787	P25787	reviewed	PSA2_HUMAN	Proteasome subunit alpha type-2 (Macropain subunit C3) (Multicatalytic endopeptidase complex subunit C3) (Proteasome component C3)	PSMA2 HC3 PSC3	Homo sapiens (Human)	234
P10768	P10768	reviewed	ESTD_HUMAN	S-formylglutathione hydrolase, FGH, EC 3.1.2.12 (Esterase D) (Methylumbelliferyl-acetate deacetylase, EC 3.1.1.56)	ESD	Homo sapiens (Human)	282
P27348	P27348	reviewed	1433T_HUMAN	14-3-3 protein theta (14-3-3 protein T-cell) (14-3-3 protein tau) (Protein HS1)	YWHAQ	Homo sapiens (Human)	245
P49023	P49023	reviewed	PAXI_HUMAN	Paxillin	PXN	Homo sapiens (Human)	591
Q8IYI6	Q8IYI6	reviewed	EXOC8_HUMAN	Exocyst complex component 8 (Exocyst complex 84 kDa subunit)	EXOC8	Homo sapiens (Human)	725
Q9H0X4	Q9H0X4	reviewed	F234A_HUMAN	Protein FAM234A (Protein ITFG3)	FAM234A C16orf9 ITFG3	Homo sapiens (Human)	552		TRANSMEM 50..70 /note="Helical; Signal-anchor for type II membrane protein" /evidence="ECO:0000255"
P13639	P13639	reviewed	EF2_HUMAN	Elongation factor 2, EF-2	EEF2 EF2	Homo sapiens (Human)	858
P00749	P00749	reviewed	UROK_HUMAN	Urokinase-type plasminogen activator, U-plasminogen activator, uPA, EC 3.4.21.73 [Cleaved into: Urokinase-type plasminogen activator long chain A; Urokinase-type plasminogen activator short chain A; Urokinase-type plasminogen activator chain B ]	PLAU	Homo sapiens (Human)	431
Q96QK1	Q96QK1	reviewed	VPS35_HUMAN	Vacuolar protein sorting-associated protein 35, hVPS35 (Maternal-embryonic 3) (Vesicle protein sorting 35)	VPS35 MEM3 TCCCTA00141	Homo sapiens (Human)	796
Q15262	Q15262	reviewed	PTPRK_HUMAN	Receptor-type tyrosine-protein phosphatase kappa, Protein-tyrosine phosphatase kappa, R-PTP-kappa, EC 3.1.3.48	PTPRK PTPK	Homo sapiens (Human)	1439		TRANSMEM 753..774 /note="Helical" /evidence="ECO:0000255"
P16070	P16070	reviewed	CD44_HUMAN	CD44 antigen (CDw44) (Epican) (Extracellular matrix receptor III, ECMR-III) (GP90 lymphocyte homing/adhesion receptor) (HUTCH-I) (Heparan sulfate proteoglycan) (Hermes antigen) (Hyaluronate receptor) (Phagocytic glycoprotein 1, PGP-1) (Phagocytic glycoprotein I, PGP-I) (CD antigen CD44)	CD44 LHR MDU2 MDU3 MIC4	Homo sapiens (Human)	742		TRANSMEM 650..670 /note="Helical" /evidence="ECO:0000255"
P07900	P07900	reviewed	HS90A_HUMAN	Heat shock protein HSP 90-alpha, EC 3.6.4.10 (Heat shock 86 kDa, HSP 86, HSP86) (Lipopolysaccharide-associated protein 2, LAP-2, LPS-associated protein 2) (Renal carcinoma antigen NY-REN-38)	HSP90AA1 HSP90A HSPC1 HSPCA	Homo sapiens (Human)	732
P04179	P04179	reviewed	SODM_HUMAN	Superoxide dismutase [Mn], mitochondrial, EC 1.15.1.1	SOD2	Homo sapiens (Human)	222
P84095	P84095	reviewed	RHOG_HUMAN	Rho-related GTP-binding protein RhoG	RHOG ARHG	Homo sapiens (Human)	191
P49736	P49736	reviewed	MCM2_HUMAN	DNA replication licensing factor MCM2 (Minichromosome maintenance protein 2 homolog) (Nuclear protein BM28)	MCM2 BM28 CCNL1 CDCL1 KIAA0030	Homo sapiens (Human)	904
P43034	P43034	reviewed	LIS1_HUMAN	Platelet-activating factor acetylhydrolase IB subunit beta (Lissencephaly-1 protein, LIS-1) (PAF acetylhydrolase 45 kDa subunit, PAF-AH 45 kDa subunit) (PAF-AH alpha, PAFAH alpha)	PAFAH1B1 LIS1 MDCR MDS PAFAHA	Homo sapiens (Human)	410
P49756	P49756	reviewed	RBM25_HUMAN	RNA-binding protein 25 (Arg/Glu/Asp-rich protein of 120 kDa, RED120) (Protein S164) (RNA-binding motif protein 25) (RNA-binding region-containing protein 7)	RBM25 RNPC7	Homo sapiens (Human)	843
P22102	P22102	reviewed	PUR2_HUMAN	Trifunctional purine biosynthetic protein adenosine-3 [Includes: Phosphoribosylamine--glycine ligase, EC 6.3.4.13 (Glycinamide ribonucleotide synthetase, GARS) (Phosphoribosylglycinamide synthetase); Phosphoribosylformylglycinamidine cyclo-ligase, EC 6.3.3.1 (AIR synthase, AIRS) (Phosphoribosyl-aminoimidazole synthetase); Phosphoribosylglycinamide formyltransferase, EC 2.1.2.2 (5'-phosphoribosylg…	GART PGFT PRGS	Homo sapiens (Human)	1010
Q9BZG1	Q9BZG1	reviewed	RAB34_HUMAN	Ras-related protein Rab-34 (Ras-related protein Rab-39) (Ras-related protein Rah)	RAB34 RAB39 RAH	Homo sapiens (Human)	259
O15243	O15243	reviewed	OBRG_HUMAN	Leptin receptor gene-related protein (Endospanin-1) (Leptin receptor overlapping transcript protein) (OB-R gene-related protein, OB-RGRP)	LEPROT LEPR OBR	Homo sapiens (Human)	131		TRANSMEM 7..27 /note="Helical" /evidence="ECO:0000255"; TRANSMEM 32..52 /note="Helical" /evidence="ECO:0000255"; TRANSMEM 69..89 /note="Helical" /evidence="ECO:0000255"; TRANSMEM 100..120 /note="Helical" /evidence="ECO:0000255"
P49841	P49841	reviewed	GSK3B_HUMAN	Glycogen synthase kinase-3 beta, GSK-3 beta, EC 2.7.11.26 (Serine/threonine-protein kinase GSK3B, EC 2.7.11.1)	GSK3B	Homo sapiens (Human)	420
Q8N9N7	Q8N9N7	reviewed	LRC57_HUMAN	Leucine-rich repeat-containing protein 57	LRRC57	Homo sapiens (Human)	239
O15484	O15484	reviewed	CAN5_HUMAN	Calpain-5, EC 3.4.22.- (Calpain htra-3) (New calpain 3, nCL-3)	CAPN5 NCL3	Homo sapiens (Human)	640
P14550	P14550	reviewed	AK1A1_HUMAN	Aldo-keto reductase family 1 member A1, EC 1.1.1.2, EC 1.1.1.372, EC 1.1.1.54 (Alcohol dehydrogenase [NADP(+)]) (Aldehyde reductase) (Glucuronate reductase, EC 1.1.1.19) (Glucuronolactone reductase, EC 1.1.1.20)	AKR1A1 ALDR1 ALR	Homo sapiens (Human)	325
P50443	P50443	reviewed	S26A2_HUMAN	Sulfate transporter (Diastrophic dysplasia protein) (Solute carrier family 26 member 2)	SLC26A2 DTD DTDST	Homo sapiens (Human)	739		TRANSMEM 112..132 /note="Helical" /evidence="ECO:0000255"; TRANSMEM 137..157 /note="Helical" /evidence="ECO:0000255"; TRANSMEM 219..239 /note="Helical" /evidence="ECO:0000255"; TRANSMEM 242..262 /note="Helical" /evidence="ECO:0000255"; TRANSMEM 378..398 /note="Helical" /evidence="ECO:0000255"; TRANSMEM 420..440 /note="Helical" /evidence="ECO:0000255"; TRANSMEM 455..475 /note="Helical" /evidence="…
P07237	P07237	reviewed	PDIA1_HUMAN	Protein disulfide-isomerase, PDI, EC 5.3.4.1 (Cellular thyroid hormone-binding protein) (Prolyl 4-hydroxylase subunit beta) (p55)	P4HB ERBA2L PDI PDIA1 PO4DB	Homo sapiens (Human)	508
P28066	P28066	reviewed	PSA5_HUMAN	Proteasome subunit alpha type-5 (Macropain zeta chain) (Multicatalytic endopeptidase complex zeta chain) (Proteasome zeta chain)	PSMA5	Homo sapiens (Human)	241
Q00169	Q00169	reviewed	PIPNA_HUMAN	Phosphatidylinositol transfer protein alpha isoform, PI-TP-alpha, PtdIns transfer protein alpha, PtdInsTP alpha	PITPNA PITPN	Homo sapiens (Human)	270
Q12999	Q12999	reviewed	TSN31_HUMAN	Tetraspanin-31, Tspan-31 (Sarcoma-amplified sequence)	TSPAN31 SAS	Homo sapiens (Human)	210		TRANSMEM 13..33 /note="Helical" /evidence="ECO:0000255"; TRANSMEM 45..65 /note="Helical" /evidence="ECO:0000255"; TRANSMEM 73..93 /note="Helical" /evidence="ECO:0000255"; TRANSMEM 174..194 /note="Helical" /evidence="ECO:0000255"
P60033	P60033	reviewed	CD81_HUMAN	CD81 antigen (26 kDa cell surface protein TAPA-1) (Target of the antiproliferative antibody 1) (Tetraspanin-28, Tspan-28) (CD antigen CD81)	CD81 TAPA1 TSPAN28	Homo sapiens (Human)	236		TRANSMEM 13..33 /note="Helical" /evidence="ECO:0000269|PubMed:27881302"; TRANSMEM 64..84 /note="Helical" /evidence="ECO:0000269|PubMed:27881302"; TRANSMEM 90..112 /note="Helical" /evidence="ECO:0000269|PubMed:27881302"; TRANSMEM 202..224 /note="Helical" /evidence="ECO:0000269|PubMed:27881302"
Q9NVN3	Q9NVN3	reviewed	RIC8B_HUMAN	Synembryn-B (Brain synembryn, hSyn) (Protein Ric-8B)	RIC8B	Homo sapiens (Human)	520
O60888	O60888	reviewed	CUTA_HUMAN	Protein CutA (Acetylcholinesterase-associated protein) (Brain acetylcholinesterase putative membrane anchor)	CUTA ACHAP C6orf82	Homo sapiens (Human)	179
Q9P265	Q9P265	reviewed	DIP2B_HUMAN	Disco-interacting protein 2 homolog B, DIP2 homolog B	DIP2B KIAA1463	Homo sapiens (Human)	1576
Q71U36	Q71U36	reviewed	TBA1A_HUMAN	Tubulin alpha-1A chain (Alpha-tubulin 3) (Tubulin B-alpha-1) (Tubulin alpha-3 chain) [Cleaved into: Detyrosinated tubulin alpha-1A chain ]	TUBA1A TUBA3	Homo sapiens (Human)	451
P00441	P00441	reviewed	SODC_HUMAN	Superoxide dismutase [Cu-Zn], EC 1.15.1.1 (Superoxide dismutase 1, hSod1)	SOD1	Homo sapiens (Human)	154
P17987	P17987	reviewed	TCPA_HUMAN	T-complex protein 1 subunit alpha, TCP-1-alpha (CCT-alpha)	TCP1 CCT1 CCTA	Homo sapiens (Human)	556
Q9HDC9	Q9HDC9	reviewed	APMAP_HUMAN	Adipocyte plasma membrane-associated protein (Protein BSCv)	APMAP C20orf3 UNQ1869/PRO4305	Homo sapiens (Human)	416		TRANSMEM 41..61 /note="Helical; Signal-anchor for type II membrane protein" /evidence="ECO:0000255"
P51452	P51452	reviewed	DUS3_HUMAN	Dual specificity protein phosphatase 3, EC 3.1.3.16, EC 3.1.3.48 (Dual specificity protein phosphatase VHR) (Vaccinia H1-related phosphatase, VHR)	DUSP3 VHR	Homo sapiens (Human)	185
P51570	P51570	reviewed	GALK1_HUMAN	Galactokinase, EC 2.7.1.6 (Galactose kinase)	GALK1 GALK	Homo sapiens (Human)	392
Q9NV96	Q9NV96	reviewed	CC50A_HUMAN	Cell cycle control protein 50A (P4-ATPase flippase complex beta subunit TMEM30A) (Transmembrane protein 30A)	TMEM30A C6orf67 CDC50A	Homo sapiens (Human)	361		TRANSMEM 50..70 /note="Helical" /evidence="ECO:0000255"; TRANSMEM 326..346 /note="Helical" /evidence="ECO:0000255"
P05452	P05452	reviewed	TETN_HUMAN	Tetranectin, TN (C-type lectin domain family 3 member B) (Plasminogen kringle 4-binding protein)	CLEC3B TNA	Homo sapiens (Human)	202
Q9Y6M1	Q9Y6M1	reviewed	IF2B2_HUMAN	Insulin-like growth factor 2 mRNA-binding protein 2, IGF2 mRNA-binding protein 2, IMP-2 (Hepatocellular carcinoma autoantigen p62) (IGF-II mRNA-binding protein 2) (VICKZ family member 2)	IGF2BP2 IMP2 VICKZ2	Homo sapiens (Human)	599
Q9NY33	Q9NY33	reviewed	DPP3_HUMAN	Dipeptidyl peptidase 3, EC 3.4.14.4 (Dipeptidyl aminopeptidase III) (Dipeptidyl arylamidase III) (Dipeptidyl peptidase III, DPP III) (Enkephalinase B)	DPP3	Homo sapiens (Human)	737
P29401	P29401	reviewed	TKT_HUMAN	Transketolase, TK, EC 2.2.1.1	TKT	Homo sapiens (Human)	623
P55290	P55290	reviewed	CAD13_HUMAN	Cadherin-13 (Heart cadherin, H-cadherin) (P105) (Truncated cadherin, T-cad, T-cadherin)	CDH13 CDHH	Homo sapiens (Human)	713
P52566	P52566	reviewed	GDIR2_HUMAN	Rho GDP-dissociation inhibitor 2, Rho GDI 2 (Ly-GDI) (Rho-GDI beta)	ARHGDIB GDIA2 GDID4 RAP1GN1	Homo sapiens (Human)	201
P52569	P52569	reviewed	CTR2_HUMAN	Cationic amino acid transporter 2, CAT-2, CAT2 (Low affinity cationic amino acid transporter 2) (Solute carrier family 7 member 2)	SLC7A2 ATRC2 CAT2	Homo sapiens (Human)	658		TRANSMEM 38..59 /note="Helical" /evidence="ECO:0000255"; TRANSMEM 64..84 /note="Helical" /evidence="ECO:0000255"; TRANSMEM 105..125 /note="Helical" /evidence="ECO:0000255"; TRANSMEM 164..184 /note="Helical" /evidence="ECO:0000255"; TRANSMEM 193..213 /note="Helical" /evidence="ECO:0000255"; TRANSMEM 249..269 /note="Helical" /evidence="ECO:0000255"; TRANSMEM 290..309 /note="Helical" /evidence="ECO:…
P20340	P20340	reviewed	RAB6A_HUMAN	Ras-related protein Rab-6A, Rab-6	RAB6A RAB6	Homo sapiens (Human)	208
P52799	P52799	reviewed	EFNB2_HUMAN	Ephrin-B2 (EPH-related receptor tyrosine kinase ligand 5, LERK-5) (HTK ligand, HTK-L)	EFNB2 EPLG5 HTKL LERK5	Homo sapiens (Human)	333		TRANSMEM 230..250 /note="Helical" /evidence="ECO:0000255"
P46782	P46782	reviewed	RS5_HUMAN	40S ribosomal protein S5 (Small ribosomal subunit protein uS7) [Cleaved into: 40S ribosomal protein S5, N-terminally processed ]	RPS5	Homo sapiens (Human)	204
P68104	P68104	reviewed	EF1A1_HUMAN	Elongation factor 1-alpha 1, EF-1-alpha-1 (Elongation factor Tu, EF-Tu) (Eukaryotic elongation factor 1 A-1, eEF1A-1) (Leukocyte receptor cluster member 7)	EEF1A1 EEF1A EF1A LENG7	Homo sapiens (Human)	462
P20339	P20339	reviewed	RAB5A_HUMAN	Ras-related protein Rab-5A, EC 3.6.5.2	RAB5A RAB5	Homo sapiens (Human)	215
P09211	P09211	reviewed	GSTP1_HUMAN	Glutathione S-transferase P, EC 2.5.1.18 (GST class-pi) (GSTP1-1)	GSTP1 FAEES3 GST3	Homo sapiens (Human)	210
P40227	P40227	reviewed	TCPZ_HUMAN	T-complex protein 1 subunit zeta, TCP-1-zeta (Acute morphine dependence-related protein 2) (CCT-zeta-1) (HTR3) (Tcp20)	CCT6A CCT6 CCTZ	Homo sapiens (Human)	531
Q9UNF0	Q9UNF0	reviewed	PACN2_HUMAN	Protein kinase C and casein kinase substrate in neurons protein 2 (Syndapin-2) (Syndapin-II, SdpII)	PACSIN2	Homo sapiens (Human)	486
P53634	P53634	reviewed	CATC_HUMAN	Dipeptidyl peptidase 1, EC 3.4.14.1 (Cathepsin C) (Cathepsin J) (Dipeptidyl peptidase I, DPP-I, DPPI) (Dipeptidyl transferase) [Cleaved into: Dipeptidyl peptidase 1 exclusion domain chain (Dipeptidyl peptidase I exclusion domain chain); Dipeptidyl peptidase 1 heavy chain (Dipeptidyl peptidase I heavy chain); Dipeptidyl peptidase 1 light chain (Dipeptidyl peptidase I light chain) ]	CTSC CPPI	Homo sapiens (Human)	463
Q9H4M9	Q9H4M9	reviewed	EHD1_HUMAN	EH domain-containing protein 1 (PAST homolog 1, hPAST1) (Testilin)	EHD1 PAST PAST1 CDABP0131	Homo sapiens (Human)	534
Q9NRX4	Q9NRX4	reviewed	PHP14_HUMAN	14 kDa phosphohistidine phosphatase, EC 3.9.1.3 (Phosphohistidine phosphatase 1, PHPT1) (Protein histidine phosphatase, PHP) (Protein janus-A homolog)	PHPT1 PHP14 CGI-202 HSPC141	Homo sapiens (Human)	125
Q93034	Q93034	reviewed	CUL5_HUMAN	Cullin-5, CUL-5 (Vasopressin-activated calcium-mobilizing receptor 1, VACM-1)	CUL5 VACM1	Homo sapiens (Human)	780
P42224	P42224	reviewed	STAT1_HUMAN	Signal transducer and activator of transcription 1-alpha/beta (Transcription factor ISGF-3 components p91/p84)	STAT1	Homo sapiens (Human)	750
Q13404	Q13404	reviewed	UB2V1_HUMAN	Ubiquitin-conjugating enzyme E2 variant 1, UEV-1 (CROC-1) (TRAF6-regulated IKK activator 1 beta Uev1A)	UBE2V1 CROC1 UBE2V UEV1 P/OKcl.19	Homo sapiens (Human)	147
P53618	P53618	reviewed	COPB_HUMAN	Coatomer subunit beta (Beta-coat protein, Beta-COP)	COPB1 COPB MSTP026	Homo sapiens (Human)	953
P47914	P47914	reviewed	RL29_HUMAN	60S ribosomal protein L29 (Cell surface heparin-binding protein HIP) (Large ribosomal subunit protein eL29)	RPL29	Homo sapiens (Human)	159
P08962	P08962	reviewed	CD63_HUMAN	CD63 antigen (Granulophysin) (Lysosomal-associated membrane protein 3, LAMP-3) (Lysosome integral membrane protein 1, Limp1) (Melanoma-associated antigen ME491) (OMA81H) (Ocular melanoma-associated antigen) (Tetraspanin-30, Tspan-30) (CD antigen CD63)	CD63 MLA1 TSPAN30	Homo sapiens (Human)	238		TRANSMEM 12..32 /note="Helical" /evidence="ECO:0000255"; TRANSMEM 52..72 /note="Helical" /evidence="ECO:0000255"; TRANSMEM 82..102 /note="Helical" /evidence="ECO:0000255"; TRANSMEM 204..224 /note="Helical" /evidence="ECO:0000255"
P19105	P19105	reviewed	ML12A_HUMAN	Myosin regulatory light chain 12A (Epididymis secretory protein Li 24, HEL-S-24) (MLC-2B) (Myosin RLC) (Myosin regulatory light chain 2, nonsarcomeric) (Myosin regulatory light chain MRLC3)	MYL12A MLCB MRLC3 RLC	Homo sapiens (Human)	171
O94979	O94979	reviewed	SC31A_HUMAN	Protein transport protein Sec31A (ABP125) (ABP130) (SEC31-like protein 1) (SEC31-related protein A) (Web1-like protein)	SEC31A KIAA0905 SEC31L1 HSPC275 HSPC334	Homo sapiens (Human)	1220
P54646	P54646	reviewed	AAPK2_HUMAN	5'-AMP-activated protein kinase catalytic subunit alpha-2, AMPK subunit alpha-2, EC 2.7.11.1 (Acetyl-CoA carboxylase kinase, ACACA kinase, EC 2.7.11.27) (Hydroxymethylglutaryl-CoA reductase kinase, HMGCR kinase, EC 2.7.11.31)	PRKAA2 AMPK AMPK2	Homo sapiens (Human)	552
P54652	P54652	reviewed	HSP72_HUMAN	Heat shock-related 70 kDa protein 2, Heat shock 70 kDa protein 2	HSPA2	Homo sapiens (Human)	639
P28072	P28072	reviewed	PSB6_HUMAN	Proteasome subunit beta type-6, EC 3.4.25.1 (Macropain delta chain) (Multicatalytic endopeptidase complex delta chain) (Proteasome delta chain) (Proteasome subunit Y)	PSMB6 LMPY Y	Homo sapiens (Human)	239
P06744	P06744	reviewed	G6PI_HUMAN	Glucose-6-phosphate isomerase, GPI, EC 5.3.1.9 (Autocrine motility factor, AMF) (Neuroleukin, NLK) (Phosphoglucose isomerase, PGI) (Phosphohexose isomerase, PHI) (Sperm antigen 36, SA-36)	GPI	Homo sapiens (Human)	558
O43854	O43854	reviewed	EDIL3_HUMAN	EGF-like repeat and discoidin I-like domain-containing protein 3 (Developmentally-regulated endothelial cell locus 1 protein) (Integrin-binding protein DEL1)	EDIL3 DEL1	Homo sapiens (Human)	480
P54756	P54756	reviewed	EPHA5_HUMAN	Ephrin type-A receptor 5, EC 2.7.10.1 (Brain-specific kinase) (EPH homology kinase 1, EHK-1) (EPH-like kinase 7, EK7, hEK7)	EPHA5 BSK EHK1 HEK7 TYRO4	Homo sapiens (Human)	1037		TRANSMEM 574..594 /note="Helical" /evidence="ECO:0000255"
P54849	P54849	reviewed	EMP1_HUMAN	Epithelial membrane protein 1, EMP-1 (CL-20) (Protein B4B) (Tumor-associated membrane protein)	EMP1 B4B TMP	Homo sapiens (Human)	157		TRANSMEM 1..21 /note="Helical" /evidence="ECO:0000255"; TRANSMEM 67..87 /note="Helical" /evidence="ECO:0000255"; TRANSMEM 95..115 /note="Helical" /evidence="ECO:0000255"; TRANSMEM 134..154 /note="Helical" /evidence="ECO:0000255"
P19022	P19022	reviewed	CADH2_HUMAN	Cadherin-2 (CDw325) (Neural cadherin, N-cadherin) (CD antigen CD325)	CDH2 CDHN NCAD	Homo sapiens (Human)	906		TRANSMEM 725..745 /note="Helical" /evidence="ECO:0000255"
P61026	P61026	reviewed	RAB10_HUMAN	Ras-related protein Rab-10, EC 3.6.5.2	RAB10	Homo sapiens (Human)	200
P55000	P55000	reviewed	SLUR1_HUMAN	Secreted Ly-6/uPAR-related protein 1, SLURP-1 (ARS component B) (ARS(component B)-81/S) (Anti-neoplastic urinary protein, ANUP)	SLURP1 ARS	Homo sapiens (Human)	103
P12931	P12931	reviewed	SRC_HUMAN	Proto-oncogene tyrosine-protein kinase Src, EC 2.7.10.2 (Proto-oncogene c-Src) (pp60c-src, p60-Src)	SRC SRC1	Homo sapiens (Human)	536
P04406	P04406	reviewed	G3P_HUMAN	Glyceraldehyde-3-phosphate dehydrogenase, GAPDH, EC 1.2.1.12 (Peptidyl-cysteine S-nitrosylase GAPDH, EC 2.6.99.-)	GAPDH GAPD CDABP0047 OK/SW-cl.12	Homo sapiens (Human)	335
Q14152	Q14152	reviewed	EIF3A_HUMAN	Eukaryotic translation initiation factor 3 subunit A, eIF3a (Eukaryotic translation initiation factor 3 subunit 10) (eIF-3-theta) (eIF3 p167) (eIF3 p180) (eIF3 p185)	EIF3A EIF3S10 KIAA0139	Homo sapiens (Human)	1382
O75347	O75347	reviewed	TBCA_HUMAN	Tubulin-specific chaperone A (TCP1-chaperonin cofactor A) (Tubulin-folding cofactor A, CFA)	TBCA	Homo sapiens (Human)	108
P05023	P05023	reviewed	AT1A1_HUMAN	Sodium/potassium-transporting ATPase subunit alpha-1, Na(+)/K(+) ATPase alpha-1 subunit, EC 7.2.2.13 (Sodium pump subunit alpha-1)	ATP1A1	Homo sapiens (Human)	1023		TRANSMEM 88..108 /note="Helical" /evidence="ECO:0000255"; TRANSMEM 132..152 /note="Helical" /evidence="ECO:0000255"; TRANSMEM 289..308 /note="Helical" /evidence="ECO:0000255"; TRANSMEM 321..338 /note="Helical" /evidence="ECO:0000255"; TRANSMEM 773..792 /note="Helical" /evidence="ECO:0000255"; TRANSMEM 803..823 /note="Helical" /evidence="ECO:0000255"; TRANSMEM 844..866 /note="Helical" /evidence="E…
P62495	P62495	reviewed	ERF1_HUMAN	Eukaryotic peptide chain release factor subunit 1, Eukaryotic release factor 1, eRF1 (Protein Cl1) (TB3-1)	ETF1 ERF1 RF1 SUP45L1	Homo sapiens (Human)	437
Q9NQS3	Q9NQS3	reviewed	NECT3_HUMAN	Nectin-3 (CDw113) (Nectin cell adhesion molecule 3) (Poliovirus receptor-related protein 3) (CD antigen CD113)	NECTIN3 PRR3 PVRL3	Homo sapiens (Human)	549		TRANSMEM 405..425 /note="Helical" /evidence="ECO:0000255"
P55769	P55769	reviewed	NH2L1_HUMAN	NHP2-like protein 1 (High mobility group-like nuclear protein 2 homolog 1) (OTK27) (SNU13 homolog, hSNU13) (U4/U6.U5 small nuclear ribonucleoprotein SNU13) (U4/U6.U5 tri-snRNP 15.5 kDa protein) [Cleaved into: NHP2-like protein 1, N-terminally processed ]	SNU13 NHP2L1	Homo sapiens (Human)	128
P63167	P63167	reviewed	DYL1_HUMAN	Dynein light chain 1, cytoplasmic (8 kDa dynein light chain, DLC8) (Dynein light chain LC8-type 1) (Protein inhibitor of neuronal nitric oxide synthase, PIN)	DYNLL1 DLC1 DNCL1 DNCLC1 HDLC1	Homo sapiens (Human)	89
P55809	P55809	reviewed	SCOT1_HUMAN	Succinyl-CoA:3-ketoacid coenzyme A transferase 1, mitochondrial, SCOT, EC 2.8.3.5 (3-oxoacid CoA-transferase 1) (Somatic-type succinyl-CoA:3-oxoacid CoA-transferase, SCOT-s) (Succinyl-CoA:3-oxoacid CoA transferase)	OXCT1 OXCT SCOT	Homo sapiens (Human)	520
Q6EEV6	Q6EEV6	reviewed	SUMO4_HUMAN	Small ubiquitin-related modifier 4, SUMO-4 (Small ubiquitin-like protein 4)	SUMO4 SMT3H4	Homo sapiens (Human)	95
Q9NUQ9	Q9NUQ9	reviewed	CYRIB_HUMAN	CYFIP-related Rac1 interactor B (L1)	CYRIB CYRI FAM49B BM-009	Homo sapiens (Human)	324
P56159	P56159	reviewed	GFRA1_HUMAN	GDNF family receptor alpha-1, GDNF receptor alpha-1, GDNFR-alpha-1, GFR-alpha-1 (RET ligand 1) (TGF-beta-related neurotrophic factor receptor 1)	GFRA1 GDNFRA RETL1 TRNR1	Homo sapiens (Human)	465
P15880	P15880	reviewed	RS2_HUMAN	40S ribosomal protein S2 (40S ribosomal protein S4) (Protein LLRep3) (Small ribosomal subunit protein uS5)	RPS2 RPS4	Homo sapiens (Human)	293
P04075	P04075	reviewed	ALDOA_HUMAN	Fructose-bisphosphate aldolase A, EC 4.1.2.13 (Lung cancer antigen NY-LU-1) (Muscle-type aldolase)	ALDOA ALDA	Homo sapiens (Human)	364
P54577	P54577	reviewed	SYYC_HUMAN	Tyrosine--tRNA ligase, cytoplasmic, EC 6.1.1.1 (Tyrosyl-tRNA synthetase, TyrRS) [Cleaved into: Tyrosine--tRNA ligase, cytoplasmic, N-terminally processed ]	YARS1 YARS	Homo sapiens (Human)	528
P23528	P23528	reviewed	COF1_HUMAN	Cofilin-1 (18 kDa phosphoprotein, p18) (Cofilin, non-muscle isoform)	CFL1 CFL	Homo sapiens (Human)	166
Q9H2G2	Q9H2G2	reviewed	SLK_HUMAN	STE20-like serine/threonine-protein kinase, STE20-like kinase, hSLK, EC 2.7.11.1 (CTCL tumor antigen se20-9) (STE20-related serine/threonine-protein kinase, STE20-related kinase) (Serine/threonine-protein kinase 2)	SLK KIAA0204 STK2	Homo sapiens (Human)	1235
P59768	P59768	reviewed	GBG2_HUMAN	Guanine nucleotide-binding protein G(I)/G(S)/G(O) subunit gamma-2 (G gamma-I)	GNG2	Homo sapiens (Human)	71
Q86SQ4	Q86SQ4	reviewed	AGRG6_HUMAN	Adhesion G-protein coupled receptor G6 (Developmentally regulated G-protein-coupled receptor) (G-protein coupled receptor 126) (Vascular inducible G protein-coupled receptor) [Cleaved into: ADGRG6 N-terminal fragment, ADGRG6-NTF; ADGRG6 C-terminal fragment, ADGRG6-CTF ]	ADGRG6 DREG GPR126 VIGR	Homo sapiens (Human)	1221		TRANSMEM 863..883 /note="Helical; Name=1" /evidence="ECO:0000255"; TRANSMEM 904..924 /note="Helical; Name=2" /evidence="ECO:0000255"; TRANSMEM 930..950 /note="Helical; Name=3" /evidence="ECO:0000255"; TRANSMEM 971..991 /note="Helical; Name=4" /evidence="ECO:0000255"; TRANSMEM 1025..1045 /note="Helical; Name=5" /evidence="ECO:0000255"; TRANSMEM 1070..1090 /note="Helical; Name=6" /evidence="ECO:000…
P62241	P62241	reviewed	RS8_HUMAN	40S ribosomal protein S8 (Small ribosomal subunit protein eS8)	RPS8 OK/SW-cl.83	Homo sapiens (Human)	208
P61586	P61586	reviewed	RHOA_HUMAN	Transforming protein RhoA, EC 3.6.5.2 (Rho cDNA clone 12, h12)	RHOA ARH12 ARHA RHO12	Homo sapiens (Human)	193
O95782	O95782	reviewed	AP2A1_HUMAN	AP-2 complex subunit alpha-1 (100 kDa coated vesicle protein A) (Adaptor protein complex AP-2 subunit alpha-1) (Adaptor-related protein complex 2 subunit alpha-1) (Alpha-adaptin A) (Alpha1-adaptin) (Clathrin assembly protein complex 2 alpha-A large chain) (Plasma membrane adaptor HA2/AP2 adaptin alpha A subunit)	AP2A1 ADTAA CLAPA1	Homo sapiens (Human)	977
P53621	P53621	reviewed	COPA_HUMAN	Coatomer subunit alpha (Alpha-coat protein, Alpha-COP) (HEP-COP, HEPCOP) [Cleaved into: Xenin (Xenopsin-related peptide); Proxenin ]	COPA	Homo sapiens (Human)	1224
P23284	P23284	reviewed	PPIB_HUMAN	Peptidyl-prolyl cis-trans isomerase B, PPIase B, EC 5.2.1.8 (CYP-S1) (Cyclophilin B) (Rotamase B) (S-cyclophilin, SCYLP)	PPIB CYPB	Homo sapiens (Human)	216
P84085	P84085	reviewed	ARF5_HUMAN	ADP-ribosylation factor 5	ARF5	Homo sapiens (Human)	180
P54578	P54578	reviewed	UBP14_HUMAN	Ubiquitin carboxyl-terminal hydrolase 14, EC 3.4.19.12 (Deubiquitinating enzyme 14) (Ubiquitin thioesterase 14) (Ubiquitin-specific-processing protease 14)	USP14 TGT	Homo sapiens (Human)	494
Q16222	Q16222	reviewed	UAP1_HUMAN	UDP-N-acetylhexosamine pyrophosphorylase (Antigen X, AGX) (Sperm-associated antigen 2) [Includes: UDP-N-acetylgalactosamine pyrophosphorylase, EC 2.7.7.83 (AGX-1); UDP-N-acetylglucosamine pyrophosphorylase, EC 2.7.7.23 (AGX-2) ]	UAP1 SPAG2	Homo sapiens (Human)	522
P62993	P62993	reviewed	GRB2_HUMAN	Growth factor receptor-bound protein 2 (Adapter protein GRB2) (Protein Ash) (SH2/SH3 adapter GRB2)	GRB2 ASH	Homo sapiens (Human)	217
Q9UL26	Q9UL26	reviewed	RB22A_HUMAN	Ras-related protein Rab-22A, Rab-22	RAB22A RAB22	Homo sapiens (Human)	194
Q9Y3A5	Q9Y3A5	reviewed	SBDS_HUMAN	Ribosome maturation protein SBDS (Shwachman-Bodian-Diamond syndrome protein)	SBDS CGI-97	Homo sapiens (Human)	250
P38606	P38606	reviewed	VATA_HUMAN	V-type proton ATPase catalytic subunit A, V-ATPase subunit A, EC 7.1.2.2 (V-ATPase 69 kDa subunit) (Vacuolar ATPase isoform VA68) (Vacuolar proton pump subunit alpha)	ATP6V1A ATP6A1 ATP6V1A1 VPP2	Homo sapiens (Human)	617
P09543	P09543	reviewed	CN37_HUMAN	2',3'-cyclic-nucleotide 3'-phosphodiesterase, CNP, CNPase, EC 3.1.4.37	CNP	Homo sapiens (Human)	421
P45880	P45880	reviewed	VDAC2_HUMAN	Voltage-dependent anion-selective channel protein 2, VDAC-2, hVDAC2 (Outer mitochondrial membrane protein porin 2)	VDAC2	Homo sapiens (Human)	294		TRANSMEM 37..46 /note="Beta stranded" /evidence="ECO:0000250|UniProtKB:P21796"; TRANSMEM 50..58 /note="Beta stranded" /evidence="ECO:0000250|UniProtKB:P21796"; TRANSMEM 65..75 /note="Beta stranded" /evidence="ECO:0000250|UniProtKB:P21796"; TRANSMEM 80..87 /note="Beta stranded" /evidence="ECO:0000250|UniProtKB:P21796"; TRANSMEM 91..100 /note="Beta stranded" /evidence="ECO:0000250|UniProtKB:P21796"…
Q16832	Q16832	reviewed	DDR2_HUMAN	Discoidin domain-containing receptor 2, Discoidin domain receptor 2, EC 2.7.10.1 (CD167 antigen-like family member B) (Discoidin domain-containing receptor tyrosine kinase 2) (Neurotrophic tyrosine kinase, receptor-related 3) (Receptor protein-tyrosine kinase TKT) (Tyrosine-protein kinase TYRO10) (CD antigen CD167b)	DDR2 NTRKR3 TKT TYRO10	Homo sapiens (Human)	855		TRANSMEM 400..421 /note="Helical" /evidence="ECO:0000255"
Q71UM5	Q71UM5	reviewed	RS27L_HUMAN	40S ribosomal protein S27-like (Small ribosomal subunit protein eS27-like)	RPS27L	Homo sapiens (Human)	84
P49207	P49207	reviewed	RL34_HUMAN	60S ribosomal protein L34 (Large ribosomal subunit protein eL34)	RPL34	Homo sapiens (Human)	117
P62826	P62826	reviewed	RAN_HUMAN	GTP-binding nuclear protein Ran, EC 3.6.5.- (Androgen receptor-associated protein 24) (GTPase Ran) (Ras-like protein TC4) (Ras-related nuclear protein)	RAN ARA24 OK/SW-cl.81	Homo sapiens (Human)	216
P18206	P18206	reviewed	VINC_HUMAN	Vinculin (Metavinculin, MV)	VCL	Homo sapiens (Human)	1134
P43003	P43003	reviewed	EAA1_HUMAN	Excitatory amino acid transporter 1 (Sodium-dependent glutamate/aspartate transporter 1, GLAST-1) (Solute carrier family 1 member 3)	SLC1A3 EAAT1 GLAST GLAST1	Homo sapiens (Human)	542	INTRAMEM 346..376 /note="Discontinuously helical" /evidence="ECO:0000305|PubMed:28424515"; INTRAMEM 426..459 /note="Discontinuously helical" /evidence="ECO:0000305|PubMed:28424515"	TRANSMEM 48..68 /note="Helical; Name=1" /evidence="ECO:0000305|PubMed:28424515"; TRANSMEM 87..108 /note="Helical; Name=2" /evidence="ECO:0000305|PubMed:28424515"; TRANSMEM 123..145 /note="Helical; Name=3" /evidence="ECO:0000305|PubMed:28424515"; TRANSMEM 237..260 /note="Helical; Name=4" /evidence="ECO:0000305|PubMed:28424515"; TRANSMEM 270..297 /note="Helical; Name=5" /evidence="ECO:0000305|PubMe…
P61088	P61088	reviewed	UBE2N_HUMAN	Ubiquitin-conjugating enzyme E2 N, EC 2.3.2.23 (Bendless-like ubiquitin-conjugating enzyme) (E2 ubiquitin-conjugating enzyme N) (Ubc13) (UbcH13) (Ubiquitin carrier protein N) (Ubiquitin-protein ligase N)	UBE2N BLU	Homo sapiens (Human)	152
P08729	P08729	reviewed	K2C7_HUMAN	Keratin, type II cytoskeletal 7 (Cytokeratin-7, CK-7) (Keratin-7, K7) (Sarcolectin) (Type-II keratin Kb7)	KRT7 SCL	Homo sapiens (Human)	469
Q9NP84	Q9NP84	reviewed	TNR12_HUMAN	Tumor necrosis factor receptor superfamily member 12A (Fibroblast growth factor-inducible immediate-early response protein 14, FGF-inducible 14) (Tweak-receptor, TweakR) (CD antigen CD266)	TNFRSF12A FN14	Homo sapiens (Human)	129		TRANSMEM 81..101 /note="Helical" /evidence="ECO:0000255"
P61313	P61313	reviewed	RL15_HUMAN	60S ribosomal protein L15 (Large ribosomal subunit protein eL15)	RPL15 EC45 TCBAP0781	Homo sapiens (Human)	204
P08174	P08174	reviewed	DAF_HUMAN	Complement decay-accelerating factor (CD antigen CD55)	CD55 CR DAF	Homo sapiens (Human)	381
Q08722	Q08722	reviewed	CD47_HUMAN	Leukocyte surface antigen CD47 (Antigenic surface determinant protein OA3) (Integrin-associated protein, IAP) (Protein MER6) (CD antigen CD47)	CD47 MER6	Homo sapiens (Human)	323		TRANSMEM 142..162 /note="Helical" /evidence="ECO:0000255"; TRANSMEM 177..197 /note="Helical" /evidence="ECO:0000255"; TRANSMEM 208..228 /note="Helical" /evidence="ECO:0000255"; TRANSMEM 236..256 /note="Helical" /evidence="ECO:0000255"; TRANSMEM 269..289 /note="Helical" /evidence="ECO:0000255"
O75131	O75131	reviewed	CPNE3_HUMAN	Copine-3 (Copine III)	CPNE3 CPN3 KIAA0636	Homo sapiens (Human)	537
O00391	O00391	reviewed	QSOX1_HUMAN	Sulfhydryl oxidase 1, hQSOX, EC 1.8.3.2 (Quiescin Q6)	QSOX1 QSCN6 UNQ2520/PRO6013	Homo sapiens (Human)	747		TRANSMEM 710..730 /note="Helical" /evidence="ECO:0000255"
P49755	P49755	reviewed	TMEDA_HUMAN	Transmembrane emp24 domain-containing protein 10, Protein TMED10 (21 kDa transmembrane-trafficking protein) (S31I125) (S31III125) (Tmp-21-I) (Transmembrane protein Tmp21) (p23) (p24 family protein delta-1, p24delta1) (p24delta)	TMED10 TMP21	Homo sapiens (Human)	219		TRANSMEM 186..206 /note="Helical" /evidence="ECO:0000255"
P61513	P61513	reviewed	RL37A_HUMAN	60S ribosomal protein L37a (Large ribosomal subunit protein eL43)	RPL37A	Homo sapiens (Human)	92
Q14344	Q14344	reviewed	GNA13_HUMAN	Guanine nucleotide-binding protein subunit alpha-13, G alpha-13, G-protein subunit alpha-13	GNA13	Homo sapiens (Human)	377
P61587	P61587	reviewed	RND3_HUMAN	Rho-related GTP-binding protein RhoE (Protein MemB) (Rho family GTPase 3) (Rho-related GTP-binding protein Rho8) (Rnd3)	RND3 ARHE RHO8 RHOE	Homo sapiens (Human)	244
P60953	P60953	reviewed	CDC42_HUMAN	Cell division control protein 42 homolog, EC 3.6.5.2 (G25K GTP-binding protein)	CDC42	Homo sapiens (Human)	191
P50914	P50914	reviewed	RL14_HUMAN	60S ribosomal protein L14 (CAG-ISL 7) (Large ribosomal subunit protein eL14)	RPL14	Homo sapiens (Human)	215
P05387	P05387	reviewed	RLA2_HUMAN	60S acidic ribosomal protein P2 (Large ribosomal subunit protein P2) (Renal carcinoma antigen NY-REN-44)	RPLP2 D11S2243E RPP2	Homo sapiens (Human)	115
P61916	P61916	reviewed	NPC2_HUMAN	NPC intracellular cholesterol transporter 2 (Epididymal secretory protein E1) (Human epididymis-specific protein 1, He1) (Niemann-Pick disease type C2 protein)	NPC2 HE1	Homo sapiens (Human)	151
Q9UBI6	Q9UBI6	reviewed	GBG12_HUMAN	Guanine nucleotide-binding protein G(I)/G(S)/G(O) subunit gamma-12	GNG12	Homo sapiens (Human)	72
Q01469	Q01469	reviewed	FABP5_HUMAN	Fatty acid-binding protein 5 (Epidermal-type fatty acid-binding protein, E-FABP) (Fatty acid-binding protein, epidermal) (Psoriasis-associated fatty acid-binding protein homolog, PA-FABP)	FABP5	Homo sapiens (Human)	135
O15126	O15126	reviewed	SCAM1_HUMAN	Secretory carrier-associated membrane protein 1, Secretory carrier membrane protein 1	SCAMP1 SCAMP	Homo sapiens (Human)	338		TRANSMEM 156..176 /note="Helical" /evidence="ECO:0000255"; TRANSMEM 182..202 /note="Helical" /evidence="ECO:0000255"; TRANSMEM 219..239 /note="Helical" /evidence="ECO:0000255"; TRANSMEM 262..282 /note="Helical" /evidence="ECO:0000255"
O95183	O95183	reviewed	VAMP5_HUMAN	Vesicle-associated membrane protein 5, VAMP-5 (Myobrevin)	VAMP5 HSPC191	Homo sapiens (Human)	116		TRANSMEM 73..93 /note="Helical; Anchor for type IV membrane protein" /evidence="ECO:0000255"
P17066	P17066	reviewed	HSP76_HUMAN	Heat shock 70 kDa protein 6 (Heat shock 70 kDa protein B')	HSPA6 HSP70B'	Homo sapiens (Human)	643
P62081	P62081	reviewed	RS7_HUMAN	40S ribosomal protein S7 (Small ribosomal subunit protein eS7)	RPS7	Homo sapiens (Human)	194
Q8NBI5	Q8NBI5	reviewed	S43A3_HUMAN	Equilibrative nucleobase transporter 1 (Protein FOAP-13) (Solute carrier family 43 member 3)	SLC43A3 ENBT1 PSEC0252	Homo sapiens (Human)	491		TRANSMEM 17..37 /note="Helical" /evidence="ECO:0000255"; TRANSMEM 72..92 /note="Helical" /evidence="ECO:0000255"; TRANSMEM 102..122 /note="Helical" /evidence="ECO:0000255"; TRANSMEM 123..143 /note="Helical" /evidence="ECO:0000255"; TRANSMEM 156..176 /note="Helical" /evidence="ECO:0000255"; TRANSMEM 188..208 /note="Helical" /evidence="ECO:0000255"; TRANSMEM 279..299 /note="Helical" /evidence="ECO:…
Q15369	Q15369	reviewed	ELOC_HUMAN	Elongin-C, EloC (Elongin 15 kDa subunit) (RNA polymerase II transcription factor SIII subunit C) (SIII p15) (Transcription elongation factor B polypeptide 1)	ELOC TCEB1	Homo sapiens (Human)	112
P21579	P21579	reviewed	SYT1_HUMAN	Synaptotagmin-1 (Synaptotagmin I, SytI) (p65)	SYT1 SVP65 SYT	Homo sapiens (Human)	422		TRANSMEM 58..80 /note="Helical" /evidence="ECO:0000255"
Q8WZ42	Q8WZ42	reviewed	TITIN_HUMAN	Titin, EC 2.7.11.1 (Connectin) (Rhabdomyosarcoma antigen MU-RMS-40.14)	TTN	Homo sapiens (Human)	34350
Q8TCZ2	Q8TCZ2	reviewed	C99L2_HUMAN	CD99 antigen-like protein 2 (MIC2-like protein 1) (CD antigen CD99)	CD99L2 MIC2L1 UNQ1964/PRO4486	Homo sapiens (Human)	262		TRANSMEM 186..206 /note="Helical" /evidence="ECO:0000255"
P06703	P06703	reviewed	S10A6_HUMAN	Protein S100-A6 (Calcyclin) (Growth factor-inducible protein 2A9) (MLN 4) (Prolactin receptor-associated protein, PRA) (S100 calcium-binding protein A6)	S100A6 CACY	Homo sapiens (Human)	90
Q15836	Q15836	reviewed	VAMP3_HUMAN	Vesicle-associated membrane protein 3, VAMP-3 (Cellubrevin, CEB) (Synaptobrevin-3)	VAMP3 SYB3	Homo sapiens (Human)	100		TRANSMEM 78..98 /note="Helical; Anchor for type IV membrane protein" /evidence="ECO:0000255"
P0DP25	P0DP25	reviewed	CALM3_HUMAN	Calmodulin-3	CALM3 CALML2 CAM3 CAMC CAMIII	Homo sapiens (Human)	149
Q92633	Q92633	reviewed	LPAR1_HUMAN	Lysophosphatidic acid receptor 1, LPA receptor 1, LPA-1 (Lysophosphatidic acid receptor Edg-2)	LPAR1 EDG2 LPA1	Homo sapiens (Human)	364		TRANSMEM 51..75 /note="Helical; Name=1"; TRANSMEM 84..107 /note="Helical; Name=2"; TRANSMEM 122..144 /note="Helical; Name=3"; TRANSMEM 164..184 /note="Helical; Name=4"; TRANSMEM 205..225 /note="Helical; Name=5"; TRANSMEM 256..280 /note="Helical; Name=6"; TRANSMEM 295..315 /note="Helical; Name=7"
O15145	O15145	reviewed	ARPC3_HUMAN	Actin-related protein 2/3 complex subunit 3 (Arp2/3 complex 21 kDa subunit, p21-ARC)	ARPC3 ARC21	Homo sapiens (Human)	178
Q15121	Q15121	reviewed	PEA15_HUMAN	Astrocytic phosphoprotein PEA-15 (15 kDa phosphoprotein enriched in astrocytes) (Phosphoprotein enriched in diabetes, PED)	PEA15	Homo sapiens (Human)	130
Q969X1	Q969X1	reviewed	LFG3_HUMAN	Protein lifeguard 3 (Protein RECS1 homolog) (Transmembrane BAX inhibitor motif-containing protein 1)	TMBIM1 LFG3 RECS1 PP1201 PSEC0158	Homo sapiens (Human)	311		TRANSMEM 110..130 /note="Helical" /evidence="ECO:0000255"; TRANSMEM 134..154 /note="Helical" /evidence="ECO:0000255"; TRANSMEM 165..185 /note="Helical" /evidence="ECO:0000255"; TRANSMEM 190..210 /note="Helical" /evidence="ECO:0000255"; TRANSMEM 221..241 /note="Helical" /evidence="ECO:0000255"; TRANSMEM 246..266 /note="Helical" /evidence="ECO:0000255"; TRANSMEM 286..306 /note="Helical" /evidence="…
P62753	P62753	reviewed	RS6_HUMAN	40S ribosomal protein S6 (Phosphoprotein NP33) (Small ribosomal subunit protein eS6)	RPS6 OK/SW-cl.2	Homo sapiens (Human)	249
P40261	P40261	reviewed	NNMT_HUMAN	Nicotinamide N-methyltransferase, EC 2.1.1.1	NNMT	Homo sapiens (Human)	264
O15511	O15511	reviewed	ARPC5_HUMAN	Actin-related protein 2/3 complex subunit 5 (Arp2/3 complex 16 kDa subunit, p16-ARC)	ARPC5 ARC16	Homo sapiens (Human)	151
Q8IVB5	Q8IVB5	reviewed	LIX1L_HUMAN	LIX1-like protein	LIX1L	Homo sapiens (Human)	337
P61221	P61221	reviewed	ABCE1_HUMAN	ATP-binding cassette sub-family E member 1 (2'-5'-oligoadenylate-binding protein) (HuHP68) (RNase L inhibitor) (Ribonuclease 4 inhibitor, RNS4I)	ABCE1 RLI RNASEL1 RNASELI RNS4I OK/SW-cl.40	Homo sapiens (Human)	599
Q96CW1	Q96CW1	reviewed	AP2M1_HUMAN	AP-2 complex subunit mu (AP-2 mu chain) (Adaptin-mu2) (Adaptor protein complex AP-2 subunit mu) (Adaptor-related protein complex 2 subunit mu) (Clathrin assembly protein complex 2 mu medium chain) (Clathrin coat assembly protein AP50) (Clathrin coat-associated protein AP50) (HA2 50 kDa subunit) (Plasma membrane adaptor AP-2 50 kDa protein)	AP2M1 CLAPM1 KIAA0109	Homo sapiens (Human)	435
P53794	P53794	reviewed	SC5A3_HUMAN	Sodium/myo-inositol cotransporter, Na(+)/myo-inositol cotransporter (Sodium/myo-inositol transporter 1, SMIT1) (Solute carrier family 5 member 3)	SLC5A3	Homo sapiens (Human)	718		TRANSMEM 10..29 /note="Helical" /evidence="ECO:0000255"; TRANSMEM 39..57 /note="Helical" /evidence="ECO:0000255"; TRANSMEM 87..110 /note="Helical" /evidence="ECO:0000255"; TRANSMEM 124..144 /note="Helical" /evidence="ECO:0000255"; TRANSMEM 158..183 /note="Helical" /evidence="ECO:0000255"; TRANSMEM 187..205 /note="Helical" /evidence="ECO:0000255"; TRANSMEM 304..324 /note="Helical" /evidence="ECO:0…
Q9P0L0	Q9P0L0	reviewed	VAPA_HUMAN	Vesicle-associated membrane protein-associated protein A, VAMP-A, VAMP-associated protein A, VAP-A (33 kDa VAMP-associated protein, VAP-33)	VAPA VAP33	Homo sapiens (Human)	249		TRANSMEM 228..248 /note="Helical; Anchor for type IV membrane protein" /evidence="ECO:0000255"
Q92930	Q92930	reviewed	RAB8B_HUMAN	Ras-related protein Rab-8B	RAB8B	Homo sapiens (Human)	207
P08473	P08473	reviewed	NEP_HUMAN	Neprilysin, EC 3.4.24.11 (Atriopeptidase) (Common acute lymphocytic leukemia antigen, CALLA) (Enkephalinase) (Neutral endopeptidase 24.11, NEP, Neutral endopeptidase) (Skin fibroblast elastase, SFE) (CD antigen CD10)	MME EPN	Homo sapiens (Human)	750		TRANSMEM 29..51 /note="Helical; Signal-anchor for type II membrane protein" /evidence="ECO:0000255"
P62736	P62736	reviewed	ACTA_HUMAN	Actin, aortic smooth muscle (Alpha-actin-2) (Cell growth-inhibiting gene 46 protein) [Cleaved into: Actin, aortic smooth muscle, intermediate form ]	ACTA2 ACTSA ACTVS GIG46	Homo sapiens (Human)	377
P62745	P62745	reviewed	RHOB_HUMAN	Rho-related GTP-binding protein RhoB (Rho cDNA clone 6, h6)	RHOB ARH6 ARHB	Homo sapiens (Human)	196
P62750	P62750	reviewed	RL23A_HUMAN	60S ribosomal protein L23a (Large ribosomal subunit protein uL23)	RPL23A	Homo sapiens (Human)	156
P63173	P63173	reviewed	RL38_HUMAN	60S ribosomal protein L38 (Large ribosomal subunit protein eL38)	RPL38	Homo sapiens (Human)	70
P14174	P14174	reviewed	MIF_HUMAN	Macrophage migration inhibitory factor, MIF, EC 5.3.2.1 (Glycosylation-inhibiting factor, GIF) (L-dopachrome isomerase) (L-dopachrome tautomerase, EC 5.3.3.12) (Phenylpyruvate tautomerase)	MIF GLIF MMIF	Homo sapiens (Human)	115
Q9C0H2	Q9C0H2	reviewed	TTYH3_HUMAN	Protein tweety homolog 3, hTTY3	TTYH3 KIAA1691	Homo sapiens (Human)	523		TRANSMEM 43..63 /note="Helical; Name=1" /evidence="ECO:0000255"; TRANSMEM 87..107 /note="Helical; Name=2" /evidence="ECO:0000255"; TRANSMEM 212..232 /note="Helical; Name=3" /evidence="ECO:0000255"; TRANSMEM 237..257 /note="Helical; Name=4" /evidence="ECO:0000255"; TRANSMEM 387..407 /note="Helical; Name=5" /evidence="ECO:0000255"
Q14160	Q14160	reviewed	SCRIB_HUMAN	Protein scribble homolog, Scribble, hScrib (Protein LAP4)	SCRIB CRIB1 KIAA0147 LAP4 SCRB1 VARTUL	Homo sapiens (Human)	1630
Q9NRR3	Q9NRR3	reviewed	C42S2_HUMAN	CDC42 small effector protein 2 (Small effector of CDC42 protein 2)	CDC42SE2 SPEC2	Homo sapiens (Human)	84
Q13813	Q13813	reviewed	SPTN1_HUMAN	Spectrin alpha chain, non-erythrocytic 1 (Alpha-II spectrin) (Fodrin alpha chain) (Spectrin, non-erythroid alpha subunit)	SPTAN1 NEAS SPTA2	Homo sapiens (Human)	2472
P01024	P01024	reviewed	CO3_HUMAN	Complement C3 (C3 and PZP-like alpha-2-macroglobulin domain-containing protein 1) [Cleaved into: Complement C3 beta chain; C3-beta-c, C3bc; Complement C3 alpha chain; C3a anaphylatoxin; Acylation stimulating protein, ASP (C3adesArg); Complement C3b alpha' chain; Complement C3c alpha' chain fragment 1; Complement C3dg fragment; Complement C3g fragment; Complement C3d fragment; Complement C3f fragm…	C3 CPAMD1	Homo sapiens (Human)	1663
O60493	O60493	reviewed	SNX3_HUMAN	Sorting nexin-3 (Protein SDP3)	SNX3	Homo sapiens (Human)	162
P13929	P13929	reviewed	ENOB_HUMAN	Beta-enolase, EC 4.2.1.11 (2-phospho-D-glycerate hydro-lyase) (Enolase 3) (Muscle-specific enolase, MSE) (Skeletal muscle enolase)	ENO3	Homo sapiens (Human)	434
P10646	P10646	reviewed	TFPI1_HUMAN	Tissue factor pathway inhibitor, TFPI (Extrinsic pathway inhibitor, EPI) (Lipoprotein-associated coagulation inhibitor, LACI)	TFPI LACI TFPI1	Homo sapiens (Human)	304
P56199	P56199	reviewed	ITA1_HUMAN	Integrin alpha-1 (CD49 antigen-like family member A) (Laminin and collagen receptor) (VLA-1) (CD antigen CD49a)	ITGA1	Homo sapiens (Human)	1179		TRANSMEM 1142..1164 /note="Helical" /evidence="ECO:0000255"
P10809	P10809	reviewed	CH60_HUMAN	60 kDa heat shock protein, mitochondrial, EC 5.6.1.7 (60 kDa chaperonin) (Chaperonin 60, CPN60) (Heat shock protein 60, HSP-60, Hsp60) (HuCHA60) (Mitochondrial matrix protein P1) (P60 lymphocyte protein)	HSPD1 HSP60	Homo sapiens (Human)	573
Q5W0Z9	Q5W0Z9	reviewed	ZDH20_HUMAN	Palmitoyltransferase ZDHHC20, EC 2.3.1.225 (Acyltransferase ZDHHC20, EC 2.3.1.-) (DHHC domain-containing cysteine-rich protein 20, DHHC20) (Zinc finger DHHC domain-containing protein 20)	ZDHHC20	Homo sapiens (Human)	365		TRANSMEM 15..35 /note="Helical" /evidence="ECO:0000269|PubMed:29326245"; TRANSMEM 54..74 /note="Helical" /evidence="ECO:0000269|PubMed:29326245"; TRANSMEM 170..190 /note="Helical" /evidence="ECO:0000269|PubMed:29326245"; TRANSMEM 208..231 /note="Helical" /evidence="ECO:0000269|PubMed:29326245"
P31946	P31946	reviewed	1433B_HUMAN	14-3-3 protein beta/alpha (Protein 1054) (Protein kinase C inhibitor protein 1, KCIP-1) [Cleaved into: 14-3-3 protein beta/alpha, N-terminally processed ]	YWHAB	Homo sapiens (Human)	246
Q9BZ29	Q9BZ29	reviewed	DOCK9_HUMAN	Dedicator of cytokinesis protein 9 (Cdc42 guanine nucleotide exchange factor zizimin-1, Zizimin-1)	DOCK9 KIAA1058 ZIZ1	Homo sapiens (Human)	2069
Q9NRV9	Q9NRV9	reviewed	HEBP1_HUMAN	Heme-binding protein 1 (p22HBP)	HEBP1 HBP	Homo sapiens (Human)	189
Q8TB61	Q8TB61	reviewed	S35B2_HUMAN	Adenosine 3'-phospho 5'-phosphosulfate transporter 1 (PAPS transporter 1) (Putative MAPK-activating protein PM15) (Putative NF-kappa-B-activating protein 48) (Solute carrier family 35 member B2)	SLC35B2 PAPST1 PSEC0149	Homo sapiens (Human)	432		TRANSMEM 5..25 /note="Helical" /evidence="ECO:0000255"; TRANSMEM 40..60 /note="Helical" /evidence="ECO:0000255"; TRANSMEM 109..129 /note="Helical" /evidence="ECO:0000255"; TRANSMEM 154..174 /note="Helical" /evidence="ECO:0000255"; TRANSMEM 238..258 /note="Helical" /evidence="ECO:0000255"; TRANSMEM 265..285 /note="Helical" /evidence="ECO:0000255"; TRANSMEM 299..319 /note="Helical" /evidence="ECO:0…
P68366	P68366	reviewed	TBA4A_HUMAN	Tubulin alpha-4A chain (Alpha-tubulin 1) (Testis-specific alpha-tubulin) (Tubulin H2-alpha) (Tubulin alpha-1 chain)	TUBA4A TUBA1	Homo sapiens (Human)	448
P54920	P54920	reviewed	SNAA_HUMAN	Alpha-soluble NSF attachment protein, SNAP-alpha (N-ethylmaleimide-sensitive factor attachment protein alpha)	NAPA SNAPA	Homo sapiens (Human)	295
O60701	O60701	reviewed	UGDH_HUMAN	UDP-glucose 6-dehydrogenase, UDP-Glc dehydrogenase, UDP-GlcDH, UDPGDH, EC 1.1.1.22	UGDH	Homo sapiens (Human)	494
P16104	P16104	reviewed	H2AX_HUMAN	Histone H2AX, H2a/x (Histone H2A.X)	H2AX H2AFX	Homo sapiens (Human)	143
P62995	P62995	reviewed	TRA2B_HUMAN	Transformer-2 protein homolog beta, TRA-2 beta, TRA2-beta, hTRA2-beta (Splicing factor, arginine/serine-rich 10) (Transformer-2 protein homolog B)	TRA2B SFRS10	Homo sapiens (Human)	288
P80723	P80723	reviewed	BASP1_HUMAN	Brain acid soluble protein 1 (22 kDa neuronal tissue-enriched acidic protein) (Neuronal axonal membrane protein NAP-22)	BASP1 NAP22	Homo sapiens (Human)	227
O14828	O14828	reviewed	SCAM3_HUMAN	Secretory carrier-associated membrane protein 3, Secretory carrier membrane protein 3	SCAMP3 C1orf3 PROPIN1	Homo sapiens (Human)	347		TRANSMEM 171..191 /note="Helical" /evidence="ECO:0000255"; TRANSMEM 197..217 /note="Helical" /evidence="ECO:0000255"; TRANSMEM 247..267 /note="Helical" /evidence="ECO:0000255"; TRANSMEM 277..297 /note="Helical" /evidence="ECO:0000255"
Q12765	Q12765	reviewed	SCRN1_HUMAN	Secernin-1	SCRN1 KIAA0193	Homo sapiens (Human)	414
P18433	P18433	reviewed	PTPRA_HUMAN	Receptor-type tyrosine-protein phosphatase alpha, Protein-tyrosine phosphatase alpha, R-PTP-alpha, EC 3.1.3.48	PTPRA PTPA PTPRL2	Homo sapiens (Human)	802		TRANSMEM 152..174 /note="Helical" /evidence="ECO:0000255"
P51148	P51148	reviewed	RAB5C_HUMAN	Ras-related protein Rab-5C, EC 3.6.5.2 (L1880) (RAB5L)	RAB5C RABL	Homo sapiens (Human)	216
P07814	P07814	reviewed	SYEP_HUMAN	Bifunctional glutamate/proline--tRNA ligase (Bifunctional aminoacyl-tRNA synthetase) (Cell proliferation-inducing gene 32 protein) (Glutamatyl-prolyl-tRNA synthetase) [Includes: Glutamate--tRNA ligase, EC 6.1.1.17 (Glutamyl-tRNA synthetase, GluRS); Proline--tRNA ligase, EC 6.1.1.15 (Prolyl-tRNA synthetase) ]	EPRS1 EPRS GLNS PARS QARS QPRS PIG32	Homo sapiens (Human)	1512
P13798	P13798	reviewed	ACPH_HUMAN	Acylamino-acid-releasing enzyme, AARE, EC 3.4.19.1 (Acyl-peptide hydrolase, APH) (Acylaminoacyl-peptidase) (Oxidized protein hydrolase, OPH)	APEH D3F15S2 D3S48E DNF15S2	Homo sapiens (Human)	732
Q9NUP9	Q9NUP9	reviewed	LIN7C_HUMAN	Protein lin-7 homolog C, Lin-7C (Mammalian lin-seven protein 3, MALS-3) (Vertebrate lin-7 homolog 3, Veli-3)	LIN7C MALS3 VELI3	Homo sapiens (Human)	197
P11021	P11021	reviewed	BIP_HUMAN	Endoplasmic reticulum chaperone BiP, EC 3.6.4.10 (78 kDa glucose-regulated protein, GRP-78) (Binding-immunoglobulin protein, BiP) (Heat shock protein 70 family protein 5, HSP70 family protein 5) (Heat shock protein family A member 5) (Immunoglobulin heavy chain-binding protein)	HSPA5 GRP78	Homo sapiens (Human)	654
P62851	P62851	reviewed	RS25_HUMAN	40S ribosomal protein S25 (Small ribosomal subunit protein eS25)	RPS25	Homo sapiens (Human)	125
P02788	P02788	reviewed	TRFL_HUMAN	Lactotransferrin, Lactoferrin, EC 3.4.21.- (Growth-inhibiting protein 12) (Talalactoferrin) [Cleaved into: Lactoferricin-H, Lfcin-H; Kaliocin-1; Lactoferroxin-A; Lactoferroxin-B; Lactoferroxin-C ]	LTF GIG12 LF	Homo sapiens (Human)	710
P67809	P67809	reviewed	YBOX1_HUMAN	Y-box-binding protein 1, YB-1 (CCAAT-binding transcription factor I subunit A, CBF-A) (DNA-binding protein B, DBPB) (Enhancer factor I subunit A, EFI-A) (Nuclease-sensitive element-binding protein 1) (Y-box transcription factor)	YBX1 NSEP1 YB1	Homo sapiens (Human)	324
P01112	P01112	reviewed	RASH_HUMAN	GTPase HRas, EC 3.6.5.2 (H-Ras-1) (Ha-Ras) (Transforming protein p21) (c-H-ras) (p21ras) [Cleaved into: GTPase HRas, N-terminally processed ]	HRAS HRAS1	Homo sapiens (Human)	189
P62070	P62070	reviewed	RRAS2_HUMAN	Ras-related protein R-Ras2, EC 3.6.5.- (Ras-like protein TC21) (Teratocarcinoma oncogene)	RRAS2 TC21	Homo sapiens (Human)	204
P07947	P07947	reviewed	YES_HUMAN	Tyrosine-protein kinase Yes, EC 2.7.10.2 (Proto-oncogene c-Yes) (p61-Yes)	YES1 YES	Homo sapiens (Human)	543
P49327	P49327	reviewed	FAS_HUMAN	Fatty acid synthase, EC 2.3.1.85 (Type I fatty acid synthase) [Includes: [Acyl-carrier-protein] S-acetyltransferase, EC 2.3.1.38; [Acyl-carrier-protein] S-malonyltransferase, EC 2.3.1.39; 3-oxoacyl-[acyl-carrier-protein] synthase, EC 2.3.1.41; 3-oxoacyl-[acyl-carrier-protein] reductase, EC 1.1.1.100; 3-hydroxyacyl-[acyl-carrier-protein] dehydratase, EC 4.2.1.59; Enoyl-[acyl-carrier-protein] reduc…	FASN FAS	Homo sapiens (Human)	2511
Q9HAK2	Q9HAK2	reviewed	COE2_HUMAN	Transcription factor COE2 (Early B-cell factor 2, EBF-2)	EBF2 COE2	Homo sapiens (Human)	575
P27824	P27824	reviewed	CALX_HUMAN	Calnexin (IP90) (Major histocompatibility complex class I antigen-binding protein p88) (p90)	CANX	Homo sapiens (Human)	592		TRANSMEM 482..502 /note="Helical" /evidence="ECO:0000255"
O14936	O14936	reviewed	CSKP_HUMAN	Peripheral plasma membrane protein CASK, hCASK, EC 2.7.11.1 (Calcium/calmodulin-dependent serine protein kinase) (Protein lin-2 homolog)	CASK LIN2	Homo sapiens (Human)	926
P47756	P47756	reviewed	CAPZB_HUMAN	F-actin-capping protein subunit beta (CapZ beta)	CAPZB	Homo sapiens (Human)	277
P61619	P61619	reviewed	S61A1_HUMAN	Protein transport protein Sec61 subunit alpha isoform 1, Sec61 alpha-1	SEC61A1 SEC61A	Homo sapiens (Human)	476		TRANSMEM 34..53 /note="Helical" /evidence="ECO:0000255"; TRANSMEM 77..96 /note="Helical" /evidence="ECO:0000255"; TRANSMEM 118..138 /note="Helical" /evidence="ECO:0000255"; TRANSMEM 145..165 /note="Helical" /evidence="ECO:0000255"; TRANSMEM 173..193 /note="Helical" /evidence="ECO:0000255"; TRANSMEM 241..261 /note="Helical" /evidence="ECO:0000255"; TRANSMEM 289..309 /note="Helical" /evidence="ECO:…
Q07960	Q07960	reviewed	RHG01_HUMAN	Rho GTPase-activating protein 1 (CDC42 GTPase-activating protein) (GTPase-activating protein rhoGAP) (Rho-related small GTPase protein activator) (Rho-type GTPase-activating protein 1) (p50-RhoGAP)	ARHGAP1 CDC42GAP RHOGAP1	Homo sapiens (Human)	439
P69905	P69905	reviewed	HBA_HUMAN	Hemoglobin subunit alpha (Alpha-globin) (Hemoglobin alpha chain)	HBA1; HBA2	Homo sapiens (Human)	142
P78310	P78310	reviewed	CXAR_HUMAN	Coxsackievirus and adenovirus receptor, CAR, hCAR (CVB3-binding protein) (Coxsackievirus B-adenovirus receptor) (HCVADR)	CXADR CAR	Homo sapiens (Human)	365		TRANSMEM 238..258 /note="Helical" /evidence="ECO:0000255"
P31150	P31150	reviewed	GDIA_HUMAN	Rab GDP dissociation inhibitor alpha, Rab GDI alpha (Guanosine diphosphate dissociation inhibitor 1, GDI-1) (Oligophrenin-2) (Protein XAP-4)	GDI1 GDIL OPHN2 RABGDIA XAP4	Homo sapiens (Human)	447
P53680	P53680	reviewed	AP2S1_HUMAN	AP-2 complex subunit sigma (Adaptor protein complex AP-2 subunit sigma) (Adaptor-related protein complex 2 subunit sigma) (Clathrin assembly protein 2 sigma small chain) (Clathrin coat assembly protein AP17) (Clathrin coat-associated protein AP17) (HA2 17 kDa subunit) (Plasma membrane adaptor AP-2 17 kDa protein) (Sigma2-adaptin)	AP2S1 AP17 CLAPS2	Homo sapiens (Human)	142
O15118	O15118	reviewed	NPC1_HUMAN	NPC intracellular cholesterol transporter 1 (Niemann-Pick C1 protein)	NPC1	Homo sapiens (Human)	1278		TRANSMEM 262..282 /note="Helical" /evidence="ECO:0000269|PubMed:27238017"; TRANSMEM 351..371 /note="Helical" /evidence="ECO:0000269|PubMed:27238017, ECO:0000269|PubMed:28784760"; TRANSMEM 621..641 /note="Helical" /evidence="ECO:0000269|PubMed:27238017, ECO:0000269|PubMed:28784760"; TRANSMEM 654..675 /note="Helical" /evidence="ECO:0000269|PubMed:28784760"; TRANSMEM 686..706 /note="Helical" /eviden…
Q8N8S7	Q8N8S7	reviewed	ENAH_HUMAN	Protein enabled homolog	ENAH MENA	Homo sapiens (Human)	591
Q14108	Q14108	reviewed	SCRB2_HUMAN	Lysosome membrane protein 2 (85 kDa lysosomal membrane sialoglycoprotein, LGP85) (CD36 antigen-like 2) (Lysosome membrane protein II, LIMP II) (Scavenger receptor class B member 2) (CD antigen CD36)	SCARB2 CD36L2 LIMP2 LIMPII	Homo sapiens (Human)	478		TRANSMEM 5..27 /note="Helical" /evidence="ECO:0000255"; TRANSMEM 434..459 /note="Helical" /evidence="ECO:0000255"
Q9H6X2	Q9H6X2	reviewed	ANTR1_HUMAN	Anthrax toxin receptor 1 (Tumor endothelial marker 8)	ANTXR1 ATR TEM8	Homo sapiens (Human)	564		TRANSMEM 322..342 /note="Helical" /evidence="ECO:0000255"
P80303	P80303	reviewed	NUCB2_HUMAN	Nucleobindin-2 (DNA-binding protein NEFA) (Epididymis secretory protein Li 109) (Gastric cancer antigen Zg4) (Prepronesfatin) [Cleaved into: Nesfatin-1 ]	NUCB2 NEFA	Homo sapiens (Human)	420
Q02809	Q02809	reviewed	PLOD1_HUMAN	Procollagen-lysine,2-oxoglutarate 5-dioxygenase 1, EC 1.14.11.4 (Lysyl hydroxylase 1, LH1)	PLOD1 LLH PLOD	Homo sapiens (Human)	727
P81605	P81605	reviewed	DCD_HUMAN	Dermcidin, EC 3.4.-.- (Preproteolysin) [Cleaved into: Survival-promoting peptide; DCD-1 ]	DCD AIDD DSEP	Homo sapiens (Human)	110		TRANSMEM 64..108 /note="Helical" /evidence="ECO:0000305|PubMed:23426625"
P59998	P59998	reviewed	ARPC4_HUMAN	Actin-related protein 2/3 complex subunit 4 (Arp2/3 complex 20 kDa subunit, p20-ARC)	ARPC4 ARC20	Homo sapiens (Human)	168
Q9BUF5	Q9BUF5	reviewed	TBB6_HUMAN	Tubulin beta-6 chain (Tubulin beta class V)	TUBB6	Homo sapiens (Human)	446
P25116	P25116	reviewed	PAR1_HUMAN	Proteinase-activated receptor 1, PAR-1 (Coagulation factor II receptor) (Thrombin receptor)	F2R CF2R PAR1 TR	Homo sapiens (Human)	425		TRANSMEM 103..128 /note="Helical; Name=1" /evidence="ECO:0000255"; TRANSMEM 138..157 /note="Helical; Name=2" /evidence="ECO:0000255"; TRANSMEM 177..198 /note="Helical; Name=3" /evidence="ECO:0000255"; TRANSMEM 219..239 /note="Helical; Name=4" /evidence="ECO:0000255"; TRANSMEM 269..288 /note="Helical; Name=5" /evidence="ECO:0000255"; TRANSMEM 312..334 /note="Helical; Name=6" /evidence="ECO:0000255…
Q04917	Q04917	reviewed	1433F_HUMAN	14-3-3 protein eta (Protein AS1)	YWHAH YWHA1	Homo sapiens (Human)	246
P18077	P18077	reviewed	RL35A_HUMAN	60S ribosomal protein L35a (Cell growth-inhibiting gene 33 protein) (Large ribosomal subunit protein eL33)	RPL35A GIG33	Homo sapiens (Human)	110
P62258	P62258	reviewed	1433E_HUMAN	14-3-3 protein epsilon, 14-3-3E	YWHAE	Homo sapiens (Human)	255
Q9NZN3	Q9NZN3	reviewed	EHD3_HUMAN	EH domain-containing protein 3 (PAST homolog 3)	EHD3 EHD2 PAST3	Homo sapiens (Human)	535
Q9Y6M5	Q9Y6M5	reviewed	ZNT1_HUMAN	Zinc transporter 1, ZnT-1 (Solute carrier family 30 member 1)	SLC30A1 ZNT1	Homo sapiens (Human)	507		TRANSMEM 11..31 /note="Helical" /evidence="ECO:0000255"; TRANSMEM 36..56 /note="Helical" /evidence="ECO:0000255"; TRANSMEM 79..99 /note="Helical" /evidence="ECO:0000255"; TRANSMEM 114..134 /note="Helical" /evidence="ECO:0000255"; TRANSMEM 249..269 /note="Helical" /evidence="ECO:0000255"; TRANSMEM 309..329 /note="Helical" /evidence="ECO:0000255"
P62854	P62854	reviewed	RS26_HUMAN	40S ribosomal protein S26 (Small ribosomal subunit protein eS26)	RPS26	Homo sapiens (Human)	115
P00338	P00338	reviewed	LDHA_HUMAN	L-lactate dehydrogenase A chain, LDH-A, EC 1.1.1.27 (Cell proliferation-inducing gene 19 protein) (LDH muscle subunit, LDH-M) (Renal carcinoma antigen NY-REN-59)	LDHA PIG19	Homo sapiens (Human)	332
P16035	P16035	reviewed	TIMP2_HUMAN	Metalloproteinase inhibitor 2 (CSC-21K) (Tissue inhibitor of metalloproteinases 2, TIMP-2)	TIMP2	Homo sapiens (Human)	220
P98194	P98194	reviewed	AT2C1_HUMAN	Calcium-transporting ATPase type 2C member 1, ATPase 2C1, EC 7.2.2.10 (ATP-dependent Ca(2+) pump PMR1) (Ca(2+)/Mn(2+)-ATPase 2C1) (Secretory pathway Ca(2+)-transporting ATPase type 1, SPCA1)	ATP2C1 KIAA1347 PMR1L HUSSY-28	Homo sapiens (Human)	919		TRANSMEM 71..91 /note="Helical; Name=1" /evidence="ECO:0000250"; TRANSMEM 105..123 /note="Helical; Name=2" /evidence="ECO:0000250"; TRANSMEM 263..282 /note="Helical; Name=3" /evidence="ECO:0000250"; TRANSMEM 295..312 /note="Helical; Name=4" /evidence="ECO:0000250"; TRANSMEM 700..719 /note="Helical; Name=5" /evidence="ECO:0000250"; TRANSMEM 730..750 /note="Helical; Name=6" /evidence="ECO:0000250";…
P53004	P53004	reviewed	BIEA_HUMAN	Biliverdin reductase A, BVR A, EC 1.3.1.24 (Biliverdin-IX alpha-reductase)	BLVRA BLVR BVR	Homo sapiens (Human)	296
O75874	O75874	reviewed	IDHC_HUMAN	Isocitrate dehydrogenase [NADP] cytoplasmic, IDH, IDH1, EC 1.1.1.42 (Cytosolic NADP-isocitrate dehydrogenase) (IDPc) (NADP(+)-specific ICDH) (Oxalosuccinate decarboxylase)	IDH1 PICD	Homo sapiens (Human)	414
Q99832	Q99832	reviewed	TCPH_HUMAN	T-complex protein 1 subunit eta, TCP-1-eta (CCT-eta) (HIV-1 Nef-interacting protein) [Cleaved into: T-complex protein 1 subunit eta, N-terminally processed ]	CCT7 CCTH NIP7-1	Homo sapiens (Human)	543
Q00765	Q00765	reviewed	REEP5_HUMAN	Receptor expression-enhancing protein 5 (Polyposis locus protein 1) (Protein TB2)	REEP5 C5orf18 DP1 TB2	Homo sapiens (Human)	189		TRANSMEM 35..51 /note="Helical" /evidence="ECO:0000305|PubMed:32075961"; TRANSMEM 54..74 /note="Helical" /evidence="ECO:0000305|PubMed:32075961"; TRANSMEM 85..103 /note="Helical" /evidence="ECO:0000305|PubMed:32075961"; TRANSMEM 106..123 /note="Helical" /evidence="ECO:0000305|PubMed:32075961"
Q13509	Q13509	reviewed	TBB3_HUMAN	Tubulin beta-3 chain (Tubulin beta-4 chain) (Tubulin beta-III)	TUBB3 TUBB4	Homo sapiens (Human)	450
Q15907	Q15907	reviewed	RB11B_HUMAN	Ras-related protein Rab-11B, EC 3.6.5.2 (GTP-binding protein YPT3)	RAB11B YPT3	Homo sapiens (Human)	218
P62820	P62820	reviewed	RAB1A_HUMAN	Ras-related protein Rab-1A, EC 3.6.5.2 (YPT1-related protein)	RAB1A RAB1	Homo sapiens (Human)	205
P07355	P07355	reviewed	ANXA2_HUMAN	Annexin A2 (Annexin II) (Annexin-2) (Calpactin I heavy chain) (Calpactin-1 heavy chain) (Chromobindin-8) (Lipocortin II) (Placental anticoagulant protein IV, PAP-IV) (Protein I) (p36)	ANXA2 ANX2 ANX2L4 CAL1H LPC2D	Homo sapiens (Human)	339
Q96FW1	Q96FW1	reviewed	OTUB1_HUMAN	Ubiquitin thioesterase OTUB1, EC 3.4.19.12 (Deubiquitinating enzyme OTUB1) (OTU domain-containing ubiquitin aldehyde-binding protein 1) (Otubain-1, hOTU1) (Ubiquitin-specific-processing protease OTUB1)	OTUB1 OTB1 OTU1 HSPC263	Homo sapiens (Human)	271
P61764	P61764	reviewed	STXB1_HUMAN	Syntaxin-binding protein 1 (MUNC18-1) (N-Sec1) (Protein unc-18 homolog 1, Unc18-1) (Protein unc-18 homolog A, Unc-18A) (p67)	STXBP1 UNC18A	Homo sapiens (Human)	594
Q6ZUX7	Q6ZUX7	reviewed	LHPL2_HUMAN	LHFPL tetraspan subfamily member 2 protein (Lipoma HMGIC fusion partner-like 2 protein)	LHFPL2 KIAA0206	Homo sapiens (Human)	228		TRANSMEM 11..31 /note="Helical" /evidence="ECO:0000255"; TRANSMEM 102..122 /note="Helical" /evidence="ECO:0000255"; TRANSMEM 132..152 /note="Helical" /evidence="ECO:0000255"; TRANSMEM 181..201 /note="Helical" /evidence="ECO:0000255"
P51572	P51572	reviewed	BAP31_HUMAN	B-cell receptor-associated protein 31, BCR-associated protein 31, Bap31 (6C6-AG tumor-associated antigen) (Protein CDM) (p28)	BCAP31 BAP31 DXS1357E	Homo sapiens (Human)	246		TRANSMEM 7..27 /note="Helical" /evidence="ECO:0000255"; TRANSMEM 44..64 /note="Helical" /evidence="ECO:0000255"; TRANSMEM 103..123 /note="Helical" /evidence="ECO:0000255"
Q9UNE7	Q9UNE7	reviewed	CHIP_HUMAN	E3 ubiquitin-protein ligase CHIP, EC 2.3.2.27 (Antigen NY-CO-7) (CLL-associated antigen KW-8) (Carboxy terminus of Hsp70-interacting protein) (RING-type E3 ubiquitin transferase CHIP) (STIP1 homology and U box-containing protein 1)	STUB1 CHIP PP1131	Homo sapiens (Human)	303
Q01970	Q01970	reviewed	PLCB3_HUMAN	1-phosphatidylinositol 4,5-bisphosphate phosphodiesterase beta-3, EC 3.1.4.11 (Phosphoinositide phospholipase C-beta-3) (Phospholipase C-beta-3, PLC-beta-3)	PLCB3	Homo sapiens (Human)	1234
Q01973	Q01973	reviewed	ROR1_HUMAN	Inactive tyrosine-protein kinase transmembrane receptor ROR1 (Neurotrophic tyrosine kinase, receptor-related 1)	ROR1 NTRKR1	Homo sapiens (Human)	937		TRANSMEM 407..427 /note="Helical" /evidence="ECO:0000255"
Q8WWI5	Q8WWI5	reviewed	CTL1_HUMAN	Choline transporter-like protein 1 (CDw92) (Solute carrier family 44 member 1) (CD antigen CD92)	SLC44A1 CD92 CDW92 CTL1	Homo sapiens (Human)	657		TRANSMEM 31..51 /note="Helical" /evidence="ECO:0000255"; TRANSMEM 213..233 /note="Helical" /evidence="ECO:0000255"; TRANSMEM 239..259 /note="Helical" /evidence="ECO:0000255"; TRANSMEM 289..309 /note="Helical" /evidence="ECO:0000255"; TRANSMEM 316..336 /note="Helical" /evidence="ECO:0000255"; TRANSMEM 339..359 /note="Helical" /evidence="ECO:0000255"; TRANSMEM 381..401 /note="Helical" /evidence="EC…
P29992	P29992	reviewed	GNA11_HUMAN	Guanine nucleotide-binding protein subunit alpha-11, G alpha-11, G-protein subunit alpha-11 (Guanine nucleotide-binding protein G(y) subunit alpha)	GNA11 GA11	Homo sapiens (Human)	359
Q96BM9	Q96BM9	reviewed	ARL8A_HUMAN	ADP-ribosylation factor-like protein 8A (ADP-ribosylation factor-like protein 10B) (Novel small G protein indispensable for equal chromosome segregation 2)	ARL8A ARL10B GIE2	Homo sapiens (Human)	186	INTRAMEM 1..19 /note="Note=Mediates targeting to membranes" /evidence="ECO:0000250"
Q02539	Q02539	reviewed	H11_HUMAN	Histone H1.1 (Histone H1a)	H1-1 H1F1 HIST1H1A	Homo sapiens (Human)	215
P62333	P62333	reviewed	PRS10_HUMAN	26S proteasome regulatory subunit 10B (26S proteasome AAA-ATPase subunit RPT4) (Proteasome 26S subunit ATPase 6) (Proteasome subunit p42)	PSMC6 SUG2	Homo sapiens (Human)	389
Q02763	Q02763	reviewed	TIE2_HUMAN	Angiopoietin-1 receptor, EC 2.7.10.1 (Endothelial tyrosine kinase) (Tunica interna endothelial cell kinase) (Tyrosine kinase with Ig and EGF homology domains-2) (Tyrosine-protein kinase receptor TEK) (Tyrosine-protein kinase receptor TIE-2, hTIE2) (p140 TEK) (CD antigen CD202b)	TEK TIE2 VMCM VMCM1	Homo sapiens (Human)	1124		TRANSMEM 749..769 /note="Helical" /evidence="ECO:0000255"
Q9BVK6	Q9BVK6	reviewed	TMED9_HUMAN	Transmembrane emp24 domain-containing protein 9 (GMP25) (Glycoprotein 25L2) (p24 family protein alpha-2, p24alpha2) (p25)	TMED9 GP25L2	Homo sapiens (Human)	235		TRANSMEM 203..222 /note="Helical" /evidence="ECO:0000255"
P45974	P45974	reviewed	UBP5_HUMAN	Ubiquitin carboxyl-terminal hydrolase 5, EC 3.4.19.12 (Deubiquitinating enzyme 5) (Isopeptidase T) (Ubiquitin thioesterase 5) (Ubiquitin-specific-processing protease 5)	USP5 ISOT	Homo sapiens (Human)	858
Q9Y490	Q9Y490	reviewed	TLN1_HUMAN	Talin-1	TLN1 KIAA1027 TLN	Homo sapiens (Human)	2541
Q9BXJ9	Q9BXJ9	reviewed	NAA15_HUMAN	N-alpha-acetyltransferase 15, NatA auxiliary subunit (Gastric cancer antigen Ga19) (N-terminal acetyltransferase) (NMDA receptor-regulated protein 1) (Protein tubedown-1) (Tbdn100)	NAA15 GA19 NARG1 NATH TBDN100	Homo sapiens (Human)	866
P05997	P05997	reviewed	CO5A2_HUMAN	Collagen alpha-2(V) chain	COL5A2	Homo sapiens (Human)	1499
P15121	P15121	reviewed	ALDR_HUMAN	Aldo-keto reductase family 1 member B1, EC 1.1.1.300, EC 1.1.1.372, EC 1.1.1.54 (Aldehyde reductase) (Aldose reductase, AR, EC 1.1.1.21)	AKR1B1 ALDR1 ALR2	Homo sapiens (Human)	316
P19634	P19634	reviewed	SL9A1_HUMAN	Sodium/hydrogen exchanger 1 (APNH) (Na(+)/H(+) antiporter, amiloride-sensitive) (Na(+)/H(+) exchanger 1, NHE-1) (Solute carrier family 9 member 1)	SLC9A1 APNH1 NHE1	Homo sapiens (Human)	815	INTRAMEM 382..402 /note="Name=H10" /evidence="ECO:0000250"	TRANSMEM 13..33 /note="Helical; Name=M1" /evidence="ECO:0000255"; TRANSMEM 106..127 /note="Helical; Name=M2" /evidence="ECO:0000255"; TRANSMEM 130..149 /note="Helical; Name=M3" /evidence="ECO:0000255"; TRANSMEM 155..174 /note="Helical; Name=M4" /evidence="ECO:0000255"; TRANSMEM 192..211 /note="Helical; Name=M5" /evidence="ECO:0000255"; TRANSMEM 228..247 /note="Helical; Name=M6" /evidence="ECO:000…
Q9BZ67	Q9BZ67	reviewed	FRMD8_HUMAN	FERM domain-containing protein 8 (Band4.1 inhibitor LRP interactor, Bili) (iRhom tail-associated protein, iTAP)	FRMD8 FKSG44	Homo sapiens (Human)	464
P05388	P05388	reviewed	RLA0_HUMAN	60S acidic ribosomal protein P0 (60S ribosomal protein L10E) (Large ribosomal subunit protein uL10)	RPLP0	Homo sapiens (Human)	317
Q15363	Q15363	reviewed	TMED2_HUMAN	Transmembrane emp24 domain-containing protein 2 (Membrane protein p24A) (p24) (p24 family protein beta-1, p24beta1)	TMED2 RNP24	Homo sapiens (Human)	201		TRANSMEM 169..189 /note="Helical" /evidence="ECO:0000255"
Q04771	Q04771	reviewed	ACVR1_HUMAN	Activin receptor type-1, EC 2.7.11.30 (Activin receptor type I, ACTR-I) (Activin receptor-like kinase 2, ALK-2) (Serine/threonine-protein kinase receptor R1, SKR1) (TGF-B superfamily receptor type I, TSR-I)	ACVR1 ACVRLK2	Homo sapiens (Human)	509		TRANSMEM 124..146 /note="Helical" /evidence="ECO:0000255"
Q04837	Q04837	reviewed	SSBP_HUMAN	Single-stranded DNA-binding protein, mitochondrial, Mt-SSB, MtSSB (PWP1-interacting protein 17)	SSBP1 SSBP	Homo sapiens (Human)	148
Q96J84	Q96J84	reviewed	KIRR1_HUMAN	Kin of IRRE-like protein 1 (Kin of irregular chiasm-like protein 1) (Nephrin-like protein 1)	KIRREL1 KIRREL NEPH1	Homo sapiens (Human)	757		TRANSMEM 500..520 /note="Helical" /evidence="ECO:0000255"
P27708	P27708	reviewed	PYR1_HUMAN	CAD protein [Includes: Glutamine-dependent carbamoyl-phosphate synthase, EC 6.3.5.5; Aspartate carbamoyltransferase, EC 2.1.3.2; Dihydroorotase, EC 3.5.2.3 ]	CAD	Homo sapiens (Human)	2225
Q05397	Q05397	reviewed	FAK1_HUMAN	Focal adhesion kinase 1, FADK 1, EC 2.7.10.2 (Focal adhesion kinase-related nonkinase, FRNK) (Protein phosphatase 1 regulatory subunit 71, PPP1R71) (Protein-tyrosine kinase 2) (p125FAK) (pp125FAK)	PTK2 FAK FAK1	Homo sapiens (Human)	1052
Q05519	Q05519	reviewed	SRS11_HUMAN	Serine/arginine-rich splicing factor 11 (Arginine-rich 54 kDa nuclear protein, p54) (Splicing factor, arginine/serine-rich 11)	SRSF11 SFRS11	Homo sapiens (Human)	484
P43490	P43490	reviewed	NAMPT_HUMAN	Nicotinamide phosphoribosyltransferase, NAmPRTase, Nampt, EC 2.4.2.12 (Pre-B-cell colony-enhancing factor 1, Pre-B cell-enhancing factor) (Visfatin)	NAMPT PBEF PBEF1	Homo sapiens (Human)	491
P61160	P61160	reviewed	ARP2_HUMAN	Actin-related protein 2 (Actin-like protein 2)	ACTR2 ARP2	Homo sapiens (Human)	394
P22392	P22392	reviewed	NDKB_HUMAN	Nucleoside diphosphate kinase B, NDK B, NDP kinase B, EC 2.7.4.6 (C-myc purine-binding transcription factor PUF) (Histidine protein kinase NDKB, EC 2.7.13.3) (nm23-H2)	NME2 NM23B	Homo sapiens (Human)	152
Q9Y3U8	Q9Y3U8	reviewed	RL36_HUMAN	60S ribosomal protein L36 (Large ribosomal subunit protein eL36)	RPL36	Homo sapiens (Human)	105
P50395	P50395	reviewed	GDIB_HUMAN	Rab GDP dissociation inhibitor beta, Rab GDI beta (Guanosine diphosphate dissociation inhibitor 2, GDI-2)	GDI2 RABGDIB	Homo sapiens (Human)	445
O14907	O14907	reviewed	TX1B3_HUMAN	Tax1-binding protein 3 (Glutaminase-interacting protein 3) (Tax interaction protein 1, TIP-1) (Tax-interacting protein 1)	TAX1BP3 TIP1	Homo sapiens (Human)	124
P43121	P43121	reviewed	MUC18_HUMAN	Cell surface glycoprotein MUC18 (Cell surface glycoprotein P1H12) (Melanoma cell adhesion molecule) (Melanoma-associated antigen A32) (Melanoma-associated antigen MUC18) (S-endo 1 endothelial-associated antigen) (CD antigen CD146)	MCAM MUC18	Homo sapiens (Human)	646		TRANSMEM 560..583 /note="Helical" /evidence="ECO:0000255"
O60488	O60488	reviewed	ACSL4_HUMAN	Long-chain-fatty-acid--CoA ligase 4, EC 6.2.1.3 (Arachidonate--CoA ligase, EC 6.2.1.15) (Long-chain acyl-CoA synthetase 4, LACS 4)	ACSL4 ACS4 FACL4 LACS4	Homo sapiens (Human)	711		TRANSMEM 8..28 /note="Helical; Signal-anchor for type III membrane protein" /evidence="ECO:0000255"
P54709	P54709	reviewed	AT1B3_HUMAN	Sodium/potassium-transporting ATPase subunit beta-3 (Sodium/potassium-dependent ATPase subunit beta-3, ATPB-3) (CD antigen CD298)	ATP1B3	Homo sapiens (Human)	279		TRANSMEM 36..56 /note="Helical; Signal-anchor for type II membrane protein" /evidence="ECO:0000255"
Q08170	Q08170	reviewed	SRSF4_HUMAN	Serine/arginine-rich splicing factor 4 (Pre-mRNA-splicing factor SRP75) (SRP001LB) (Splicing factor, arginine/serine-rich 4)	SRSF4 SFRS4 SRP75	Homo sapiens (Human)	494
Q08188	Q08188	reviewed	TGM3_HUMAN	Protein-glutamine gamma-glutamyltransferase E, EC 2.3.2.13 (Transglutaminase E, TG(E), TGE, TGase E) (Transglutaminase-3, TGase-3) [Cleaved into: Protein-glutamine gamma-glutamyltransferase E 50 kDa catalytic chain; Protein-glutamine gamma-glutamyltransferase E 27 kDa non-catalytic chain ]	TGM3	Homo sapiens (Human)	693
Q9Y2G1	Q9Y2G1	reviewed	MYRF_HUMAN	Myelin regulatory factor, EC 3.4.-.- (Myelin gene regulatory factor) [Cleaved into: Myelin regulatory factor, N-terminal; Myelin regulatory factor, C-terminal ]	MYRF C11orf9 KIAA0954 MRF	Homo sapiens (Human)	1151		TRANSMEM 769..789 /note="Helical" /evidence="ECO:0000255"
Q08357	Q08357	reviewed	S20A2_HUMAN	Sodium-dependent phosphate transporter 2 (Gibbon ape leukemia virus receptor 2, GLVR-2) (Phosphate transporter 2, PiT-2, Pit2, hPit2) (Solute carrier family 20 member 2)	SLC20A2 GLVR2 PIT2	Homo sapiens (Human)	652		TRANSMEM 6..26 /note="Helical" /evidence="ECO:0000255"; TRANSMEM 47..67 /note="Helical" /evidence="ECO:0000255"; TRANSMEM 87..107 /note="Helical" /evidence="ECO:0000255"; TRANSMEM 110..130 /note="Helical" /evidence="ECO:0000255"; TRANSMEM 143..163 /note="Helical" /evidence="ECO:0000255"; TRANSMEM 191..211 /note="Helical" /evidence="ECO:0000255"; TRANSMEM 214..234 /note="Helical" /evidence="ECO:00…
Q9Y5G0	Q9Y5G0	reviewed	PCDGH_HUMAN	Protocadherin gamma-B5, PCDH-gamma-B5	PCDHGB5	Homo sapiens (Human)	923		TRANSMEM 688..708 /note="Helical" /evidence="ECO:0000255"
P10599	P10599	reviewed	THIO_HUMAN	Thioredoxin, Trx (ATL-derived factor, ADF) (Surface-associated sulphydryl protein, SASP) (allergen Hom s Trx)	TXN TRDX TRX TRX1	Homo sapiens (Human)	105
P22061	P22061	reviewed	PIMT_HUMAN	Protein-L-isoaspartate(D-aspartate) O-methyltransferase, PIMT, EC 2.1.1.77 (L-isoaspartyl protein carboxyl methyltransferase) (Protein L-isoaspartyl/D-aspartyl methyltransferase) (Protein-beta-aspartate methyltransferase)	PCMT1	Homo sapiens (Human)	227
Q08629	Q08629	reviewed	TICN1_HUMAN	Testican-1 (Protein SPOCK)	SPOCK1 SPOCK TIC1 TICN1	Homo sapiens (Human)	439
P53396	P53396	reviewed	ACLY_HUMAN	ATP-citrate synthase, EC 2.3.3.8 (ATP-citrate (pro-S-)-lyase, ACL) (Citrate cleavage enzyme)	ACLY	Homo sapiens (Human)	1101
P61006	P61006	reviewed	RAB8A_HUMAN	Ras-related protein Rab-8A, EC 3.6.5.2 (Oncogene c-mel)	RAB8A MEL RAB8	Homo sapiens (Human)	207
Q9BQ51	Q9BQ51	reviewed	PD1L2_HUMAN	Programmed cell death 1 ligand 2, PD-1 ligand 2, PD-L2, PDCD1 ligand 2, Programmed death ligand 2 (Butyrophilin B7-DC, B7-DC) (CD antigen CD273)	PDCD1LG2 B7DC CD273 PDCD1L2 PDL2	Homo sapiens (Human)	273		TRANSMEM 221..241 /note="Helical" /evidence="ECO:0000255"
Q10588	Q10588	reviewed	BST1_HUMAN	ADP-ribosyl cyclase/cyclic ADP-ribose hydrolase 2, EC 3.2.2.6 (ADP-ribosyl cyclase 2) (Bone marrow stromal antigen 1, BST-1) (Cyclic ADP-ribose hydrolase 2, cADPr hydrolase 2) (CD antigen CD157)	BST1	Homo sapiens (Human)	318
P63092	P63092	reviewed	GNAS2_HUMAN	Guanine nucleotide-binding protein G(s) subunit alpha isoforms short (Adenylate cyclase-stimulating G alpha protein)	GNAS GNAS1 GSP	Homo sapiens (Human)	394
Q96TA1	Q96TA1	reviewed	NIBA2_HUMAN	Protein Niban 2 (Meg-3) (Melanoma invasion by ERK, MINERVA) (Niban-like protein 1) (Protein FAM129B)	NIBAN2 C9orf88 FAM129B	Homo sapiens (Human)	746
Q9NZM1	Q9NZM1	reviewed	MYOF_HUMAN	Myoferlin (Fer-1-like protein 3)	MYOF FER1L3 KIAA1207	Homo sapiens (Human)	2061		TRANSMEM 2026..2046 /note="Helical" /evidence="ECO:0000255"
Q9H3K6	Q9H3K6	reviewed	BOLA2_HUMAN	BolA-like protein 2	BOLA2 BOLA2A My016; BOLA2B	Homo sapiens (Human)	86
Q96F07	Q96F07	reviewed	CYFP2_HUMAN	Cytoplasmic FMR1-interacting protein 2 (p53-inducible protein 121)	CYFIP2 KIAA1168 PIR121	Homo sapiens (Human)	1278
Q12891	Q12891	reviewed	HYAL2_HUMAN	Hyaluronidase-2, Hyal-2, EC 3.2.1.35 (Hyaluronoglucosaminidase-2) (Lung carcinoma protein 2, LuCa-2)	HYAL2 LUCA2	Homo sapiens (Human)	473
Q99436	Q99436	reviewed	PSB7_HUMAN	Proteasome subunit beta type-7, EC 3.4.25.1 (Macropain chain Z) (Multicatalytic endopeptidase complex chain Z) (Proteasome subunit Z)	PSMB7 Z	Homo sapiens (Human)	277
Q99536	Q99536	reviewed	VAT1_HUMAN	Synaptic vesicle membrane protein VAT-1 homolog, EC 1.-.-.-	VAT1	Homo sapiens (Human)	393
P08572	P08572	reviewed	CO4A2_HUMAN	Collagen alpha-2(IV) chain [Cleaved into: Canstatin ]	COL4A2	Homo sapiens (Human)	1712
Q16543	Q16543	reviewed	CDC37_HUMAN	Hsp90 co-chaperone Cdc37 (Hsp90 chaperone protein kinase-targeting subunit) (p50Cdc37) [Cleaved into: Hsp90 co-chaperone Cdc37, N-terminally processed ]	CDC37 CDC37A	Homo sapiens (Human)	378
P51149	P51149	reviewed	RAB7A_HUMAN	Ras-related protein Rab-7a, EC 3.6.5.2	RAB7A RAB7	Homo sapiens (Human)	207
Q13177	Q13177	reviewed	PAK2_HUMAN	Serine/threonine-protein kinase PAK 2, EC 2.7.11.1 (Gamma-PAK) (PAK65) (S6/H4 kinase) (p21-activated kinase 2, PAK-2) (p58) [Cleaved into: PAK-2p27, p27; PAK-2p34, p34 (C-t-PAK2) ]	PAK2	Homo sapiens (Human)	524
P13797	P13797	reviewed	PLST_HUMAN	Plastin-3 (T-plastin)	PLS3	Homo sapiens (Human)	630
Q13219	Q13219	reviewed	PAPP1_HUMAN	Pappalysin-1, EC 3.4.24.79 (Insulin-like growth factor-dependent IGF-binding protein 4 protease, IGF-dependent IGFBP-4 protease, IGFBP-4ase) (Pregnancy-associated plasma protein A, PAPP-A)	PAPPA	Homo sapiens (Human)	1627
Q13247	Q13247	reviewed	SRSF6_HUMAN	Serine/arginine-rich splicing factor 6 (Pre-mRNA-splicing factor SRP55) (Splicing factor, arginine/serine-rich 6)	SRSF6 SFRS6 SRP55	Homo sapiens (Human)	344
Q13263	Q13263	reviewed	TIF1B_HUMAN	Transcription intermediary factor 1-beta, TIF1-beta (E3 SUMO-protein ligase TRIM28, EC 2.3.2.27) (KRAB-associated protein 1, KAP-1) (KRAB-interacting protein 1, KRIP-1) (Nuclear corepressor KAP-1) (RING finger protein 96) (RING-type E3 ubiquitin transferase TIF1-beta) (Tripartite motif-containing protein 28)	TRIM28 KAP1 RNF96 TIF1B	Homo sapiens (Human)	835
P12429	P12429	reviewed	ANXA3_HUMAN	Annexin A3 (35-alpha calcimedin) (Annexin III) (Annexin-3) (Inositol 1,2-cyclic phosphate 2-phosphohydrolase) (Lipocortin III) (Placental anticoagulant protein III, PAP-III)	ANXA3 ANX3	Homo sapiens (Human)	323
Q92626	Q92626	reviewed	PXDN_HUMAN	Peroxidasin homolog, EC 1.11.2.- (Melanoma-associated antigen MG50) (Peroxidasin 1, hsPxd01) (Vascular peroxidase 1) (p53-responsive gene 2 protein) [Cleaved into: PXDN active fragment ]	PXDN KIAA0230 MG50 PRG2 PXD01 VPO VPO1	Homo sapiens (Human)	1479
Q15435	Q15435	reviewed	PP1R7_HUMAN	Protein phosphatase 1 regulatory subunit 7 (Protein phosphatase 1 regulatory subunit 22)	PPP1R7 SDS22	Homo sapiens (Human)	360
P07741	P07741	reviewed	APT_HUMAN	Adenine phosphoribosyltransferase, APRT, EC 2.4.2.7	APRT	Homo sapiens (Human)	180
P39023	P39023	reviewed	RL3_HUMAN	60S ribosomal protein L3 (HIV-1 TAR RNA-binding protein B, TARBP-B) (Large ribosomal subunit protein uL3)	RPL3 OK/SW-cl.32	Homo sapiens (Human)	403
P62888	P62888	reviewed	RL30_HUMAN	60S ribosomal protein L30 (Large ribosomal subunit protein eL30)	RPL30	Homo sapiens (Human)	115
P83731	P83731	reviewed	RL24_HUMAN	60S ribosomal protein L24 (60S ribosomal protein L30) (Large ribosomal subunit protein eL24)	RPL24	Homo sapiens (Human)	157
P06396	P06396	reviewed	GELS_HUMAN	Gelsolin (AGEL) (Actin-depolymerizing factor, ADF) (Brevin)	GSN	Homo sapiens (Human)	782
P09382	P09382	reviewed	LEG1_HUMAN	Galectin-1, Gal-1 (14 kDa laminin-binding protein, HLBP14) (14 kDa lectin) (Beta-galactoside-binding lectin L-14-I) (Galaptin) (HBL) (HPL) (Lactose-binding lectin 1) (Lectin galactoside-binding soluble 1) (Putative MAPK-activating protein PM12) (S-Lac lectin 1)	LGALS1	Homo sapiens (Human)	135
Q13444	Q13444	reviewed	ADA15_HUMAN	Disintegrin and metalloproteinase domain-containing protein 15, ADAM 15, EC 3.4.24.- (Metalloprotease RGD disintegrin protein) (Metalloproteinase-like, disintegrin-like, and cysteine-rich protein 15, MDC-15) (Metargidin)	ADAM15 MDC15	Homo sapiens (Human)	863		TRANSMEM 697..717 /note="Helical" /evidence="ECO:0000255"
P14625	P14625	reviewed	ENPL_HUMAN	Endoplasmin (94 kDa glucose-regulated protein, GRP-94) (Heat shock protein 90 kDa beta member 1) (Tumor rejection antigen 1) (gp96 homolog)	HSP90B1 GRP94 TRA1	Homo sapiens (Human)	803
P18621	P18621	reviewed	RL17_HUMAN	60S ribosomal protein L17 (60S ribosomal protein L23) (Large ribosomal subunit protein uL22) (PD-1)	RPL17	Homo sapiens (Human)	184
Q16881	Q16881	reviewed	TRXR1_HUMAN	Thioredoxin reductase 1, cytoplasmic, TR, EC 1.8.1.9 (Gene associated with retinoic and interferon-induced mortality 12 protein, GRIM-12, Gene associated with retinoic and IFN-induced mortality 12 protein) (KM-102-derived reductase-like factor) (Peroxidase TXNRD1, EC 1.11.1.2) (Thioredoxin reductase TR1)	TXNRD1 GRIM12 KDRF	Homo sapiens (Human)	649
Q9UK76	Q9UK76	reviewed	JUPI1_HUMAN	Jupiter microtubule associated homolog 1 (Androgen-regulated protein 2) (Hematological and neurological expressed 1 protein) [Cleaved into: Jupiter microtubule associated homolog 1, N-terminally processed ]	JPT1 ARM2 HN1	Homo sapiens (Human)	154
Q8ND76	Q8ND76	reviewed	CCNY_HUMAN	Cyclin-Y, Cyc-Y (Cyclin box protein 1) (Cyclin fold protein 1) (cyclin-X)	CCNY C10orf9 CBCP1 CFP1	Homo sapiens (Human)	341
Q13595	Q13595	reviewed	TRA2A_HUMAN	Transformer-2 protein homolog alpha, TRA-2 alpha, TRA2-alpha (Transformer-2 protein homolog A)	TRA2A	Homo sapiens (Human)	282
P14209	P14209	reviewed	CD99_HUMAN	CD99 antigen (12E7) (E2 antigen) (Protein MIC2) (T-cell surface glycoprotein E2) (CD antigen CD99)	CD99 MIC2 MIC2X MIC2Y	Homo sapiens (Human)	185		TRANSMEM 123..147 /note="Helical" /evidence="ECO:0000255"
Q13636	Q13636	reviewed	RAB31_HUMAN	Ras-related protein Rab-31 (Ras-related protein Rab-22B)	RAB31 RAB22B	Homo sapiens (Human)	194
Q13637	Q13637	reviewed	RAB32_HUMAN	Ras-related protein Rab-32	RAB32	Homo sapiens (Human)	225
P00558	P00558	reviewed	PGK1_HUMAN	Phosphoglycerate kinase 1, EC 2.7.2.3 (Cell migration-inducing gene 10 protein) (Primer recognition protein 2, PRP 2)	PGK1 PGKA MIG10 OK/SW-cl.110	Homo sapiens (Human)	417
Q13642	Q13642	reviewed	FHL1_HUMAN	Four and a half LIM domains protein 1, FHL-1 (Skeletal muscle LIM-protein 1, SLIM, SLIM-1)	FHL1 SLIM1	Homo sapiens (Human)	323
Q13643	Q13643	reviewed	FHL3_HUMAN	Four and a half LIM domains protein 3, FHL-3 (Skeletal muscle LIM-protein 2, SLIM-2)	FHL3 SLIM2	Homo sapiens (Human)	280
P01033	P01033	reviewed	TIMP1_HUMAN	Metalloproteinase inhibitor 1 (Erythroid-potentiating activity, EPA) (Fibroblast collagenase inhibitor, Collagenase inhibitor) (Tissue inhibitor of metalloproteinases 1, TIMP-1)	TIMP1 CLGI TIMP	Homo sapiens (Human)	207
Q9UHN6	Q9UHN6	reviewed	CEIP2_HUMAN	Cell surface hyaluronidase, EC 3.2.1.35 (Cell migration-inducing hyaluronidase 2) (Transmembrane protein 2)	CEMIP2 KIAA1412 TMEM2	Homo sapiens (Human)	1383		TRANSMEM 83..103 /note="Helical; Signal-anchor for type II membrane protein" /evidence="ECO:0000255"
P31939	P31939	reviewed	PUR9_HUMAN	Bifunctional purine biosynthesis protein ATIC (AICAR transformylase/inosine monophosphate cyclohydrolase, ATIC) [Cleaved into: Bifunctional purine biosynthesis protein ATIC, N-terminally processed ] [Includes: Phosphoribosylaminoimidazolecarboxamide formyltransferase, EC 2.1.2.3 (5-aminoimidazole-4-carboxamide ribonucleotide formyltransferase, AICAR formyltransferase) (AICAR transformylase); Inos…	ATIC PURH OK/SW-cl.86	Homo sapiens (Human)	592
Q13835	Q13835	reviewed	PKP1_HUMAN	Plakophilin-1 (Band 6 protein, B6P)	PKP1	Homo sapiens (Human)	747
Q13867	Q13867	reviewed	BLMH_HUMAN	Bleomycin hydrolase, BH, BLM hydrolase, BMH, EC 3.4.22.40	BLMH	Homo sapiens (Human)	455
Q13873	Q13873	reviewed	BMPR2_HUMAN	Bone morphogenetic protein receptor type-2, BMP type-2 receptor, BMPR-2, EC 2.7.11.30 (Bone morphogenetic protein receptor type II, BMP type II receptor, BMPR-II)	BMPR2 PPH1	Homo sapiens (Human)	1038		TRANSMEM 151..171 /note="Helical" /evidence="ECO:0000255"
Q08209	Q08209	reviewed	PP2BA_HUMAN	Protein phosphatase 3 catalytic subunit alpha, EC 3.1.3.16 (CAM-PRP catalytic subunit) (Calcineurin A alpha) (Calmodulin-dependent calcineurin A subunit alpha isoform, CNA alpha) (Serine/threonine-protein phosphatase 2B catalytic subunit alpha isoform)	PPP3CA CALNA CNA	Homo sapiens (Human)	521
Q13907	Q13907	reviewed	IDI1_HUMAN	Isopentenyl-diphosphate Delta-isomerase 1, EC 5.3.3.2 (Isopentenyl pyrophosphate isomerase 1, IPP isomerase 1, IPPI1)	IDI1	Homo sapiens (Human)	227
Q9Y281	Q9Y281	reviewed	COF2_HUMAN	Cofilin-2 (Cofilin, muscle isoform)	CFL2	Homo sapiens (Human)	166
Q14103	Q14103	reviewed	HNRPD_HUMAN	Heterogeneous nuclear ribonucleoprotein D0, hnRNP D0 (AU-rich element RNA-binding protein 1)	HNRNPD AUF1 HNRPD	Homo sapiens (Human)	355
P41252	P41252	reviewed	SYIC_HUMAN	Isoleucine--tRNA ligase, cytoplasmic, EC 6.1.1.5 (Isoleucyl-tRNA synthetase, IRS, IleRS)	IARS1 IARS	Homo sapiens (Human)	1262
O43865	O43865	reviewed	SAHH2_HUMAN	S-adenosylhomocysteine hydrolase-like protein 1 (DC-expressed AHCY-like molecule) (IP(3)Rs binding protein released with IP(3), IRBIT) (Putative adenosylhomocysteinase 2) (S-adenosyl-L-homocysteine hydrolase 2, AdoHcyase 2)	AHCYL1 DCAL IRBIT XPVKONA	Homo sapiens (Human)	530
Q9UEY8	Q9UEY8	reviewed	ADDG_HUMAN	Gamma-adducin (Adducin-like protein 70)	ADD3 ADDL	Homo sapiens (Human)	706
P49768	P49768	reviewed	PSN1_HUMAN	Presenilin-1, PS-1, EC 3.4.23.- (Protein S182) [Cleaved into: Presenilin-1 NTF subunit; Presenilin-1 CTF subunit; Presenilin-1 CTF12, PS1-CTF12 ]	PSEN1 AD3 PS1 PSNL1	Homo sapiens (Human)	467		TRANSMEM 83..103 /note="Helical" /evidence="ECO:0000269|PubMed:26280335"; TRANSMEM 133..153 /note="Helical" /evidence="ECO:0000269|PubMed:26280335"; TRANSMEM 167..189 /note="Helical" /evidence="ECO:0000269|PubMed:26280335"; TRANSMEM 195..216 /note="Helical" /evidence="ECO:0000269|PubMed:26280335"; TRANSMEM 221..241 /note="Helical" /evidence="ECO:0000269|PubMed:26280335"; TRANSMEM 249..272 /note="…
Q14155	Q14155	reviewed	ARHG7_HUMAN	Rho guanine nucleotide exchange factor 7 (Beta-Pix) (COOL-1) (PAK-interacting exchange factor beta) (p85)	ARHGEF7 COOL1 KIAA0142 P85SPR PAK3BP PIXB Nbla10314	Homo sapiens (Human)	803
P33527	P33527	reviewed	MRP1_HUMAN	Multidrug resistance-associated protein 1, EC 7.6.2.2 (ATP-binding cassette sub-family C member 1) (Glutathione-S-conjugate-translocating ATPase ABCC1, EC 7.6.2.3) (Leukotriene C(4) transporter, LTC4 transporter)	ABCC1 MRP MRP1	Homo sapiens (Human)	1531		TRANSMEM 34..54 /note="Helical; Name=1"; TRANSMEM 75..95 /note="Helical; Name=2"; TRANSMEM 101..121 /note="Helical; Name=3"; TRANSMEM 134..154 /note="Helical; Name=4"; TRANSMEM 173..193 /note="Helical; Name=5"; TRANSMEM 317..337 /note="Helical; Name=6"; TRANSMEM 364..384 /note="Helical; Name=7"; TRANSMEM 441..461 /note="Helical; Name=8"; TRANSMEM 465..485 /note="Helical; Name=9"; TRANSMEM 548..56…
Q9H4G4	Q9H4G4	reviewed	GAPR1_HUMAN	Golgi-associated plant pathogenesis-related protein 1, GAPR-1, Golgi-associated PR-1 protein (Glioma pathogenesis-related protein 2, GliPR 2)	GLIPR2 C9orf19 GAPR1	Homo sapiens (Human)	154
Q14161	Q14161	reviewed	GIT2_HUMAN	ARF GTPase-activating protein GIT2, ARF GAP GIT2 (Cool-interacting tyrosine-phosphorylated protein 2, CAT-2, CAT2) (G protein-coupled receptor kinase-interactor 2) (GRK-interacting protein 2)	GIT2 KIAA0148	Homo sapiens (Human)	759
P62873	P62873	reviewed	GBB1_HUMAN	Guanine nucleotide-binding protein G(I)/G(S)/G(T) subunit beta-1 (Transducin beta chain 1)	GNB1	Homo sapiens (Human)	340
P62266	P62266	reviewed	RS23_HUMAN	40S ribosomal protein S23 (Small ribosomal subunit protein uS12)	RPS23	Homo sapiens (Human)	143
Q12959	Q12959	reviewed	DLG1_HUMAN	Disks large homolog 1 (Synapse-associated protein 97, SAP-97, SAP97) (hDlg)	DLG1	Homo sapiens (Human)	904
Q9BS40	Q9BS40	reviewed	LXN_HUMAN	Latexin (Endogenous carboxypeptidase inhibitor, ECI) (Protein MUM) (Tissue carboxypeptidase inhibitor, TCI)	LXN	Homo sapiens (Human)	222
P21964	P21964	reviewed	COMT_HUMAN	Catechol O-methyltransferase, EC 2.1.1.6	COMT	Homo sapiens (Human)	271		TRANSMEM 7..26 /note="Helical; Signal-anchor for type II membrane protein" /evidence="ECO:0000255"
Q14315	Q14315	reviewed	FLNC_HUMAN	Filamin-C, FLN-C, FLNc (ABP-280-like protein) (ABP-L) (Actin-binding-like protein) (Filamin-2) (Gamma-filamin)	FLNC ABPL FLN2	Homo sapiens (Human)	2725
Q01628	Q01628	reviewed	IFM3_HUMAN	Interferon-induced transmembrane protein 3 (Dispanin subfamily A member 2b, DSPA2b) (Interferon-inducible protein 1-8U)	IFITM3	Homo sapiens (Human)	133	INTRAMEM 58..78 /note="Helical" /evidence="ECO:0000255"	TRANSMEM 108..128 /note="Helical" /evidence="ECO:0000255"
P13987	P13987	reviewed	CD59_HUMAN	CD59 glycoprotein (1F5 antigen) (20 kDa homologous restriction factor, HRF-20, HRF20) (MAC-inhibitory protein, MAC-IP) (MEM43 antigen) (Membrane attack complex inhibition factor, MACIF) (Membrane inhibitor of reactive lysis, MIRL) (Protectin) (CD antigen CD59)	CD59 MIC11 MIN1 MIN2 MIN3 MSK21	Homo sapiens (Human)	128
Q14558	Q14558	reviewed	KPRA_HUMAN	Phosphoribosyl pyrophosphate synthase-associated protein 1, PRPP synthase-associated protein 1 (39 kDa phosphoribosypyrophosphate synthase-associated protein, PAP39)	PRPSAP1	Homo sapiens (Human)	356
Q14642	Q14642	reviewed	I5P1_HUMAN	Inositol polyphosphate-5-phosphatase A, EC 3.1.3.56 (43 kDa inositol polyphosphate 5-phosphatase) (Type I inositol 1,4,5-trisphosphate 5-phosphatase, 5PTase)	INPP5A 5PTASE	Homo sapiens (Human)	412
Q14644	Q14644	reviewed	RASA3_HUMAN	Ras GTPase-activating protein 3 (GAP1(IP4BP)) (Ins P4-binding protein)	RASA3	Homo sapiens (Human)	834
Q9ULI3	Q9ULI3	reviewed	HEG1_HUMAN	Protein HEG homolog 1	HEG1 KIAA1237	Homo sapiens (Human)	1381		TRANSMEM 1249..1269 /note="Helical" /evidence="ECO:0000255"
P61247	P61247	reviewed	RS3A_HUMAN	40S ribosomal protein S3a (Small ribosomal subunit protein eS1) (v-fos transformation effector protein, Fte-1)	RPS3A FTE1 MFTL	Homo sapiens (Human)	264
Q9Y624	Q9Y624	reviewed	JAM1_HUMAN	Junctional adhesion molecule A, JAM-A (Junctional adhesion molecule 1, JAM-1) (Platelet F11 receptor) (Platelet adhesion molecule 1, PAM-1) (CD antigen CD321)	F11R JAM1 JCAM UNQ264/PRO301	Homo sapiens (Human)	299		TRANSMEM 239..259 /note="Helical" /evidence="ECO:0000255"
Q02543	Q02543	reviewed	RL18A_HUMAN	60S ribosomal protein L18a (Large ribosomal subunit protein eL20)	RPL18A	Homo sapiens (Human)	176
P63010	P63010	reviewed	AP2B1_HUMAN	AP-2 complex subunit beta (AP105B) (Adaptor protein complex AP-2 subunit beta) (Adaptor-related protein complex 2 subunit beta) (Beta-2-adaptin) (Beta-adaptin) (Clathrin assembly protein complex 2 beta large chain) (Plasma membrane adaptor HA2/AP2 adaptin beta subunit)	AP2B1 ADTB2 CLAPB1	Homo sapiens (Human)	937
Q14914	Q14914	reviewed	PTGR1_HUMAN	Prostaglandin reductase 1, PRG-1 (15-oxoprostaglandin 13-reductase, EC 1.3.1.48) (Dithiolethione-inducible gene 1 protein, D3T-inducible gene 1 protein, DIG-1) (Leukotriene B4 12-hydroxydehydrogenase) (NAD(P)H-dependent alkenal/one oxidoreductase, EC 1.3.1.74)	PTGR1 LTB4DH	Homo sapiens (Human)	329
P50148	P50148	reviewed	GNAQ_HUMAN	Guanine nucleotide-binding protein G(q) subunit alpha (Guanine nucleotide-binding protein alpha-q)	GNAQ GAQ	Homo sapiens (Human)	359
P62249	P62249	reviewed	RS16_HUMAN	40S ribosomal protein S16 (Small ribosomal subunit protein uS9)	RPS16	Homo sapiens (Human)	146
Q9UKU6	Q9UKU6	reviewed	TRHDE_HUMAN	Thyrotropin-releasing hormone-degrading ectoenzyme, TRH-DE, TRH-degrading ectoenzyme, EC 3.4.19.6 (Pyroglutamyl-peptidase II, PAP-II) (TRH-specific aminopeptidase) (Thyroliberinase)	TRHDE UNQ2507/PRO5995	Homo sapiens (Human)	1024		TRANSMEM 41..61 /note="Helical; Signal-anchor for type II membrane protein" /evidence="ECO:0000255"
Q9H299	Q9H299	reviewed	SH3L3_HUMAN	SH3 domain-binding glutamic acid-rich-like protein 3 (SH3 domain-binding protein 1, SH3BP-1)	SH3BGRL3 P1725	Homo sapiens (Human)	93
Q14764	Q14764	reviewed	MVP_HUMAN	Major vault protein, MVP (Lung resistance-related protein)	MVP LRP	Homo sapiens (Human)	893
Q15036	Q15036	reviewed	SNX17_HUMAN	Sorting nexin-17	SNX17 KIAA0064	Homo sapiens (Human)	470
Q15041	Q15041	reviewed	AR6P1_HUMAN	ADP-ribosylation factor-like protein 6-interacting protein 1, ARL-6-interacting protein 1, Aip-1 (Apoptotic regulator in the membrane of the endoplasmic reticulum)	ARL6IP1 ARL6IP ARMER KIAA0069	Homo sapiens (Human)	203		TRANSMEM 42..62 /note="Helical" /evidence="ECO:0000255"; TRANSMEM 66..86 /note="Helical" /evidence="ECO:0000255"; TRANSMEM 134..175 /note="Helical" /evidence="ECO:0000255"
P13473	P13473	reviewed	LAMP2_HUMAN	Lysosome-associated membrane glycoprotein 2, LAMP-2, Lysosome-associated membrane protein 2 (CD107 antigen-like family member B) (LGP-96) (CD antigen CD107b)	LAMP2	Homo sapiens (Human)	410		TRANSMEM 376..399 /note="Helical" /evidence="ECO:0000255|PROSITE-ProRule:PRU00740"
Q15056	Q15056	reviewed	IF4H_HUMAN	Eukaryotic translation initiation factor 4H, eIF-4H (Williams-Beuren syndrome chromosomal region 1 protein)	EIF4H KIAA0038 WBSCR1 WSCR1	Homo sapiens (Human)	248
Q03405	Q03405	reviewed	UPAR_HUMAN	Urokinase plasminogen activator surface receptor, U-PAR, uPAR (Monocyte activation antigen Mo3) (CD antigen CD87)	PLAUR MO3 UPAR	Homo sapiens (Human)	335
Q9ULC3	Q9ULC3	reviewed	RAB23_HUMAN	Ras-related protein Rab-23	RAB23 HSPC137	Homo sapiens (Human)	237
Q15113	Q15113	reviewed	PCOC1_HUMAN	Procollagen C-endopeptidase enhancer 1 (Procollagen COOH-terminal proteinase enhancer 1, PCPE-1, Procollagen C-proteinase enhancer 1) (Type 1 procollagen C-proteinase enhancer protein) (Type I procollagen COOH-terminal proteinase enhancer)	PCOLCE PCPE1	Homo sapiens (Human)	449
Q8TAD7	Q8TAD7	reviewed	OCC1_HUMAN	Overexpressed in colon carcinoma 1 protein, OCC-1 (AGD3)	OCC1 C12orf75	Homo sapiens (Human)	63
Q03135	Q03135	reviewed	CAV1_HUMAN	Caveolin-1	CAV1 CAV	Homo sapiens (Human)	178	INTRAMEM 105..125 /note="Helical" /evidence="ECO:0000255"
Q8N4C8	Q8N4C8	reviewed	MINK1_HUMAN	Misshapen-like kinase 1, EC 2.7.11.1 (GCK family kinase MiNK) (MAPK/ERK kinase kinase kinase 6, MEK kinase kinase 6, MEKKK 6) (Misshapen/NIK-related kinase) (Mitogen-activated protein kinase kinase kinase kinase 6)	MINK1 B55 MAP4K6 MINK YSK2 ZC3	Homo sapiens (Human)	1332
P46776	P46776	reviewed	RL27A_HUMAN	60S ribosomal protein L27a (Large ribosomal subunit protein uL15)	RPL27A	Homo sapiens (Human)	148
P68402	P68402	reviewed	PA1B2_HUMAN	Platelet-activating factor acetylhydrolase IB subunit alpha2, EC 3.1.1.47 (PAF acetylhydrolase 30 kDa subunit, PAF-AH 30 kDa subunit) (PAF-AH subunit beta, PAFAH subunit beta)	PAFAH1B2 PAFAHB	Homo sapiens (Human)	229
Q16851	Q16851	reviewed	UGPA_HUMAN	UTP--glucose-1-phosphate uridylyltransferase, EC 2.7.7.9 (UDP-glucose pyrophosphorylase, UDPGP, UGPase)	UGP2 UGP1	Homo sapiens (Human)	508
Q15283	Q15283	reviewed	RASA2_HUMAN	Ras GTPase-activating protein 2 (GTPase-activating protein 1m, GAP1m)	RASA2 GAP1M RASGAP	Homo sapiens (Human)	850
P00533	P00533	reviewed	EGFR_HUMAN	Epidermal growth factor receptor, EC 2.7.10.1 (Proto-oncogene c-ErbB-1) (Receptor tyrosine-protein kinase erbB-1)	EGFR ERBB ERBB1 HER1	Homo sapiens (Human)	1210		TRANSMEM 646..668 /note="Helical" /evidence="ECO:0000255"
Q15287	Q15287	reviewed	RNPS1_HUMAN	RNA-binding protein with serine-rich domain 1 (SR-related protein LDC2)	RNPS1 LDC2	Homo sapiens (Human)	305
P35579	P35579	reviewed	MYH9_HUMAN	Myosin-9 (Cellular myosin heavy chain, type A) (Myosin heavy chain 9) (Myosin heavy chain, non-muscle IIa) (Non-muscle myosin heavy chain A, NMMHC-A) (Non-muscle myosin heavy chain IIa, NMMHC II-a, NMMHC-IIA)	MYH9	Homo sapiens (Human)	1960
Q7Z5G4	Q7Z5G4	reviewed	GOGA7_HUMAN	Golgin subfamily A member 7 (Golgi complex-associated protein of 16 kDa)	GOLGA7 GCP16 HDCKB03P HSPC041	Homo sapiens (Human)	137
P61224	P61224	reviewed	RAP1B_HUMAN	Ras-related protein Rap-1b, EC 3.6.5.2 (GTP-binding protein smg p21B)	RAP1B OK/SW-cl.11	Homo sapiens (Human)	184
P53985	P53985	reviewed	MOT1_HUMAN	Monocarboxylate transporter 1, MCT 1 (Solute carrier family 16 member 1)	SLC16A1 MCT1	Homo sapiens (Human)	500		TRANSMEM 16..36 /note="Helical" /evidence="ECO:0000255"; TRANSMEM 60..80 /note="Helical" /evidence="ECO:0000255"; TRANSMEM 87..107 /note="Helical" /evidence="ECO:0000255"; TRANSMEM 112..132 /note="Helical" /evidence="ECO:0000255"; TRANSMEM 144..164 /note="Helical" /evidence="ECO:0000255"; TRANSMEM 167..187 /note="Helical" /evidence="ECO:0000255"; TRANSMEM 263..283 /note="Helical" /evidence="ECO:0…
Q04446	Q04446	reviewed	GLGB_HUMAN	1,4-alpha-glucan-branching enzyme, EC 2.4.1.18 (Brancher enzyme) (Glycogen-branching enzyme)	GBE1	Homo sapiens (Human)	702
O00244	O00244	reviewed	ATOX1_HUMAN	Copper transport protein ATOX1 (Metal transport protein ATX1)	ATOX1 HAH1	Homo sapiens (Human)	68
P09960	P09960	reviewed	LKHA4_HUMAN	Leukotriene A-4 hydrolase, LTA-4 hydrolase, EC 3.3.2.6 (Leukotriene A(4) hydrolase) (Tripeptide aminopeptidase LTA4H, EC 3.4.11.4)	LTA4H LTA4	Homo sapiens (Human)	611
Q15417	Q15417	reviewed	CNN3_HUMAN	Calponin-3 (Calponin, acidic isoform)	CNN3	Homo sapiens (Human)	329
P17931	P17931	reviewed	LEG3_HUMAN	Galectin-3, Gal-3 (35 kDa lectin) (Carbohydrate-binding protein 35, CBP 35) (Galactose-specific lectin 3) (Galactoside-binding protein, GALBP) (IgE-binding protein) (L-31) (Laminin-binding protein) (Lectin L-29) (Mac-2 antigen)	LGALS3 MAC2	Homo sapiens (Human)	250
P14324	P14324	reviewed	FPPS_HUMAN	Farnesyl pyrophosphate synthase, FPP synthase, FPS, EC 2.5.1.10 ((2E,6E)-farnesyl diphosphate synthase) (Dimethylallyltranstransferase, EC 2.5.1.1) (Farnesyl diphosphate synthase) (Geranyltranstransferase)	FDPS FPS KIAA1293	Homo sapiens (Human)	419
Q15517	Q15517	reviewed	CDSN_HUMAN	Corneodesmosin (S protein)	CDSN	Homo sapiens (Human)	529
O75882	O75882	reviewed	ATRN_HUMAN	Attractin (DPPT-L) (Mahogany homolog)	ATRN KIAA0548 MGCA	Homo sapiens (Human)	1429		TRANSMEM 1280..1300 /note="Helical" /evidence="ECO:0000255"
Q92882	Q92882	reviewed	OSTF1_HUMAN	Osteoclast-stimulating factor 1	OSTF1	Homo sapiens (Human)	214
Q15738	Q15738	reviewed	NSDHL_HUMAN	Sterol-4-alpha-carboxylate 3-dehydrogenase, decarboxylating, EC 1.1.1.170 (Protein H105e3)	NSDHL H105E3	Homo sapiens (Human)	373		TRANSMEM 298..318 /note="Helical" /evidence="ECO:0000255"
P61981	P61981	reviewed	1433G_HUMAN	14-3-3 protein gamma (Protein kinase C inhibitor protein 1, KCIP-1) [Cleaved into: 14-3-3 protein gamma, N-terminally processed ]	YWHAG	Homo sapiens (Human)	247
Q14689	Q14689	reviewed	DIP2A_HUMAN	Disco-interacting protein 2 homolog A, DIP2 homolog A, EC 6.2.1.1	DIP2A C21orf106 DIP2 KIAA0184	Homo sapiens (Human)	1571
P58546	P58546	reviewed	MTPN_HUMAN	Myotrophin (Protein V-1)	MTPN	Homo sapiens (Human)	118
Q16658	Q16658	reviewed	FSCN1_HUMAN	Fascin (55 kDa actin-bundling protein) (Singed-like protein) (p55)	FSCN1 FAN1 HSN SNL	Homo sapiens (Human)	493
P63096	P63096	reviewed	GNAI1_HUMAN	Guanine nucleotide-binding protein G(i) subunit alpha-1 (Adenylate cyclase-inhibiting G alpha protein)	GNAI1	Homo sapiens (Human)	354
P62701	P62701	reviewed	RS4X_HUMAN	40S ribosomal protein S4, X isoform (SCR10) (Single copy abundant mRNA protein) (Small ribosomal subunit protein eS4)	RPS4X CCG2 RPS4 SCAR	Homo sapiens (Human)	263
Q9BQJ4	Q9BQJ4	reviewed	TMM47_HUMAN	Transmembrane protein 47 (Brain cell membrane protein 1) (Transmembrane 4 superfamily member 10)	TMEM47 BCMP1 TM4SF10	Homo sapiens (Human)	181		TRANSMEM 21..41 /note="Helical" /evidence="ECO:0000255"; TRANSMEM 83..103 /note="Helical" /evidence="ECO:0000255"; TRANSMEM 115..135 /note="Helical" /evidence="ECO:0000255"; TRANSMEM 152..172 /note="Helical" /evidence="ECO:0000255"
Q16186	Q16186	reviewed	ADRM1_HUMAN	Proteasomal ubiquitin receptor ADRM1 (110 kDa cell membrane glycoprotein, Gp110) (Adhesion-regulating molecule 1, ARM-1) (Proteasome regulatory particle non-ATPase 13, hRpn13) (Rpn13 homolog)	ADRM1 GP110	Homo sapiens (Human)	407
Q14517	Q14517	reviewed	FAT1_HUMAN	Protocadherin Fat 1 (Cadherin family member 7) (Cadherin-related tumor suppressor homolog) (Protein fat homolog) [Cleaved into: Protocadherin Fat 1, nuclear form ]	FAT1 CDHF7 FAT	Homo sapiens (Human)	4588		TRANSMEM 4182..4202 /note="Helical" /evidence="ECO:0000255"
P30626	P30626	reviewed	SORCN_HUMAN	Sorcin (22 kDa protein) (CP-22, CP22) (V19)	SRI	Homo sapiens (Human)	198
Q9NUM4	Q9NUM4	reviewed	T106B_HUMAN	Transmembrane protein 106B	TMEM106B	Homo sapiens (Human)	274		TRANSMEM 97..117 /note="Helical" /evidence="ECO:0000255"
P62917	P62917	reviewed	RL8_HUMAN	60S ribosomal protein L8 (Large ribosomal subunit protein uL2)	RPL8	Homo sapiens (Human)	257
P31949	P31949	reviewed	S10AB_HUMAN	Protein S100-A11 (Calgizzarin) (Metastatic lymph node gene 70 protein, MLN 70) (Protein S100-C) (S100 calcium-binding protein A11) [Cleaved into: Protein S100-A11, N-terminally processed ]	S100A11 MLN70 S100C	Homo sapiens (Human)	105
P55011	P55011	reviewed	S12A2_HUMAN	Solute carrier family 12 member 2 (Basolateral Na-K-Cl symporter) (Bumetanide-sensitive sodium-(potassium)-chloride cotransporter 2)	SLC12A2 NKCC1	Homo sapiens (Human)	1212	INTRAMEM 287..299 /note="Helical" /evidence="ECO:0000305|PubMed:32081947"; INTRAMEM 300..307 /evidence="ECO:0000305|PubMed:32081947"; INTRAMEM 308..313 /note="Helical" /evidence="ECO:0000305|PubMed:32081947"; INTRAMEM 487..498 /note="Helical" /evidence="ECO:0000305|PubMed:32081947"; INTRAMEM 499..500 /evidence="ECO:0000305|PubMed:32081947"; INTRAMEM 501..507 /note="Helical" /evidence="ECO:0000305…	TRANSMEM 287..313 /note="Discontinuously helical" /evidence="ECO:0000255"; TRANSMEM 322..343 /note="Helical" /evidence="ECO:0000255"; TRANSMEM 362..397 /note="Helical" /evidence="ECO:0000255"; TRANSMEM 407..424 /note="Helical" /evidence="ECO:0000255"; TRANSMEM 430..454 /note="Helical" /evidence="ECO:0000255"; TRANSMEM 487..507 /note="Discontinuously helical" /evidence="ECO:0000255"; TRANSMEM 515.…
O15394	O15394	reviewed	NCAM2_HUMAN	Neural cell adhesion molecule 2, N-CAM-2, NCAM-2	NCAM2 NCAM21	Homo sapiens (Human)	837		TRANSMEM 698..718 /note="Helical" /evidence="ECO:0000255"
Q16576	Q16576	reviewed	RBBP7_HUMAN	Histone-binding protein RBBP7 (Histone acetyltransferase type B subunit 2) (Nucleosome-remodeling factor subunit RBAP46) (Retinoblastoma-binding protein 7, RBBP-7) (Retinoblastoma-binding protein p46)	RBBP7 RBAP46	Homo sapiens (Human)	425
Q16610	Q16610	reviewed	ECM1_HUMAN	Extracellular matrix protein 1 (Secretory component p85)	ECM1	Homo sapiens (Human)	540
O43242	O43242	reviewed	PSMD3_HUMAN	26S proteasome non-ATPase regulatory subunit 3 (26S proteasome regulatory subunit RPN3) (26S proteasome regulatory subunit S3) (Proteasome subunit p58)	PSMD3	Homo sapiens (Human)	534
P63000	P63000	reviewed	RAC1_HUMAN	Ras-related C3 botulinum toxin substrate 1, EC 3.6.5.2 (Cell migration-inducing gene 5 protein) (Ras-like protein TC25) (p21-Rac1)	RAC1 TC25 MIG5	Homo sapiens (Human)	192
Q9UQB8	Q9UQB8	reviewed	BAIP2_HUMAN	Brain-specific angiogenesis inhibitor 1-associated protein 2, BAI-associated protein 2, BAI1-associated protein 2, Protein BAP2 (Fas ligand-associated factor 3, FLAF3) (Insulin receptor substrate p53/p58, IRS-58, IRSp53/58) (Insulin receptor substrate protein of 53 kDa, IRSp53, Insulin receptor substrate p53)	BAIAP2	Homo sapiens (Human)	552
Q16777	Q16777	reviewed	H2A2C_HUMAN	Histone H2A type 2-C (H2A-clustered histone 20) (Histone H2A-GL101) (Histone H2A/q)	H2AC20 H2AFQ HIST2H2AC	Homo sapiens (Human)	129
P33176	P33176	reviewed	KINH_HUMAN	Kinesin-1 heavy chain (Conventional kinesin heavy chain) (Ubiquitous kinesin heavy chain, UKHC)	KIF5B KNS KNS1	Homo sapiens (Human)	963
P41250	P41250	reviewed	GARS_HUMAN	Glycine--tRNA ligase, EC 6.1.1.14 (Diadenosine tetraphosphate synthetase, Ap4A synthetase, EC 2.7.7.-) (Glycyl-tRNA synthetase, GlyRS) (Glycyl-tRNA synthetase 1)	GARS1 GARS	Homo sapiens (Human)	739
P23396	P23396	reviewed	RS3_HUMAN	40S ribosomal protein S3, EC 4.2.99.18 (Small ribosomal subunit protein uS3)	RPS3 OK/SW-cl.26	Homo sapiens (Human)	243
Q29983	Q29983	reviewed	MICA_HUMAN	MHC class I polypeptide-related sequence A, MIC-A	MICA PERB11.1	Homo sapiens (Human)	383		TRANSMEM 308..328 /note="Helical" /evidence="ECO:0000255"
Q2WGJ9	Q2WGJ9	reviewed	FR1L6_HUMAN	Fer-1-like protein 6	FER1L6 C8orfK23	Homo sapiens (Human)	1857		TRANSMEM 1825..1845 /note="Helical" /evidence="ECO:0000255"
P35613	P35613	reviewed	BASI_HUMAN	Basigin (5F7) (Collagenase stimulatory factor) (Extracellular matrix metalloproteinase inducer, EMMPRIN) (Hepatoma-associated antigen, HAb18G) (Leukocyte activation antigen M6) (OK blood group antigen) (Tumor cell-derived collagenase stimulatory factor, TCSF) (CD antigen CD147)	BSG UNQ6505/PRO21383	Homo sapiens (Human)	385		TRANSMEM 324..344 /note="Helical" /evidence="ECO:0000255"
Q4KMP7	Q4KMP7	reviewed	TB10B_HUMAN	TBC1 domain family member 10B (Rab27A-GAP-beta)	TBC1D10B FP2461	Homo sapiens (Human)	808
Q7KZF4	Q7KZF4	reviewed	SND1_HUMAN	Staphylococcal nuclease domain-containing protein 1, EC 3.1.31.1 (100 kDa coactivator) (EBNA2 coactivator p100) (Tudor domain-containing protein 11) (p100 co-activator)	SND1 TDRD11	Homo sapiens (Human)	910
P36578	P36578	reviewed	RL4_HUMAN	60S ribosomal protein L4 (60S ribosomal protein L1) (Large ribosomal subunit protein uL4)	RPL4 RPL1	Homo sapiens (Human)	427
Q53GA4	Q53GA4	reviewed	PHLA2_HUMAN	Pleckstrin homology-like domain family A member 2 (Beckwith-Wiedemann syndrome chromosomal region 1 candidate gene C protein) (Imprinted in placenta and liver protein) (Tumor-suppressing STF cDNA 3 protein) (Tumor-suppressing subchromosomal transferable fragment candidate gene 3 protein) (p17-Beckwith-Wiedemann region 1 C, p17-BWR1C)	PHLDA2 BWR1C HLDA2 IPL TSSC3	Homo sapiens (Human)	152
Q99747	Q99747	reviewed	SNAG_HUMAN	Gamma-soluble NSF attachment protein, SNAP-gamma (N-ethylmaleimide-sensitive factor attachment protein gamma)	NAPG SNAPG	Homo sapiens (Human)	312
P08134	P08134	reviewed	RHOC_HUMAN	Rho-related GTP-binding protein RhoC (Rho cDNA clone 9, h9)	RHOC ARH9 ARHC	Homo sapiens (Human)	193
Q562R1	Q562R1	reviewed	ACTBL_HUMAN	Beta-actin-like protein 2 (Kappa-actin)	ACTBL2	Homo sapiens (Human)	376
P32856	P32856	reviewed	STX2_HUMAN	Syntaxin-2 (Epimorphin)	STX2 EPIM STX2A STX2B STX2C	Homo sapiens (Human)	288		TRANSMEM 265..288 /note="Helical; Anchor for type IV membrane protein" /evidence="ECO:0000255"
P35221	P35221	reviewed	CTNA1_HUMAN	Catenin alpha-1 (Alpha E-catenin) (Cadherin-associated protein) (Renal carcinoma antigen NY-REN-13)	CTNNA1	Homo sapiens (Human)	906
Q5JQC4	Q5JQC4	reviewed	CT47A_HUMAN	Cancer/testis antigen 47A (Cancer/testis antigen 47, CT47)	CT47A1 CT47.1; CT47A2 CT47.2; CT47A3 CT47.3; CT47A4 CT47.4; CT47A5 CT47.5; CT47A6 CT47.6; CT47A7 CT47.7; CT47A8 CT47.8; CT47A9 CT47.9; CT47A10 CT47.10; CT47A11 CT47.11; CT47A12 CT47.12	Homo sapiens (Human)	288
P21291	P21291	reviewed	CSRP1_HUMAN	Cysteine and glycine-rich protein 1 (Cysteine-rich protein 1, CRP, CRP1) (Epididymis luminal protein 141, HEL-141)	CSRP1 CSRP CYRP	Homo sapiens (Human)	193
P30825	P30825	reviewed	SL7A1_HUMAN	High affinity cationic amino acid transporter 1, CAT-1, CAT1 (Ecotropic retroviral leukemia receptor homolog) (Ecotropic retrovirus receptor homolog) (Solute carrier family 7 member 1) (System Y+ basic amino acid transporter)	SLC7A1 ATRC1 ERR REC1L	Homo sapiens (Human)	629		TRANSMEM 36..57 /note="Helical" /evidence="ECO:0000255"; TRANSMEM 62..82 /note="Helical" /evidence="ECO:0000255"; TRANSMEM 103..123 /note="Helical" /evidence="ECO:0000255"; TRANSMEM 163..183 /note="Helical" /evidence="ECO:0000255"; TRANSMEM 192..212 /note="Helical" /evidence="ECO:0000255"; TRANSMEM 247..267 /note="Helical" /evidence="ECO:0000255"; TRANSMEM 288..307 /note="Helical" /evidence="ECO:…
P63241	P63241	reviewed	IF5A1_HUMAN	Eukaryotic translation initiation factor 5A-1, eIF-5A-1, eIF-5A1 (Eukaryotic initiation factor 5A isoform 1, eIF-5A) (Rev-binding factor) (eIF-4D)	EIF5A	Homo sapiens (Human)	154
Q5VT25	Q5VT25	reviewed	MRCKA_HUMAN	Serine/threonine-protein kinase MRCK alpha, EC 2.7.11.1 (CDC42-binding protein kinase alpha) (DMPK-like alpha) (Myotonic dystrophy kinase-related CDC42-binding kinase alpha, MRCK alpha, Myotonic dystrophy protein kinase-like alpha)	CDC42BPA KIAA0451	Homo sapiens (Human)	1732
P62269	P62269	reviewed	RS18_HUMAN	40S ribosomal protein S18 (Ke-3, Ke3) (Small ribosomal subunit protein uS13)	RPS18 D6S218E	Homo sapiens (Human)	152
P62191	P62191	reviewed	PRS4_HUMAN	26S proteasome regulatory subunit 4, P26s4 (26S proteasome AAA-ATPase subunit RPT2) (Proteasome 26S subunit ATPase 1)	PSMC1	Homo sapiens (Human)	440
Q5VXJ0	Q5VXJ0	reviewed	LIPK_HUMAN	Lipase member K, EC 3.1.1.- (Lipase-like abhydrolase domain-containing protein 2)	LIPK LIPL2	Homo sapiens (Human)	399
P62330	P62330	reviewed	ARF6_HUMAN	ADP-ribosylation factor 6, EC 3.6.5.2	ARF6	Homo sapiens (Human)	175
P29966	P29966	reviewed	MARCS_HUMAN	Myristoylated alanine-rich C-kinase substrate, MARCKS (Protein kinase C substrate, 80 kDa protein, light chain, 80K-L protein, PKCSL)	MARCKS MACS PRKCSL	Homo sapiens (Human)	332
O75695	O75695	reviewed	XRP2_HUMAN	Protein XRP2	RP2	Homo sapiens (Human)	350
P04899	P04899	reviewed	GNAI2_HUMAN	Guanine nucleotide-binding protein G(i) subunit alpha-2 (Adenylate cyclase-inhibiting G alpha protein)	GNAI2 GNAI2B	Homo sapiens (Human)	355
P49257	P49257	reviewed	LMAN1_HUMAN	Protein ERGIC-53 (ER-Golgi intermediate compartment 53 kDa protein) (Gp58) (Intracellular mannose-specific lectin MR60) (Lectin mannose-binding 1)	LMAN1 ERGIC53 F5F8D	Homo sapiens (Human)	510		TRANSMEM 478..498 /note="Helical" /evidence="ECO:0000255"
P84077	P84077	reviewed	ARF1_HUMAN	ADP-ribosylation factor 1	ARF1	Homo sapiens (Human)	181
Q6EMK4	Q6EMK4	reviewed	VASN_HUMAN	Vasorin (Protein slit-like 2)	VASN SLITL2 UNQ314/PRO357/PRO1282	Homo sapiens (Human)	673		TRANSMEM 576..596 /note="Helical" /evidence="ECO:0000255"
P52565	P52565	reviewed	GDIR1_HUMAN	Rho GDP-dissociation inhibitor 1, Rho GDI 1 (Rho-GDI alpha)	ARHGDIA GDIA1	Homo sapiens (Human)	204
Q6N022	Q6N022	reviewed	TEN4_HUMAN	Teneurin-4, Ten-4 (Protein Odd Oz/ten-m homolog 4) (Tenascin-M4, Ten-m4) (Teneurin transmembrane protein 4)	TENM4 KIAA1302 ODZ4 TNM4	Homo sapiens (Human)	2769		TRANSMEM 346..366 /note="Helical" /evidence="ECO:0000255"
O75051	O75051	reviewed	PLXA2_HUMAN	Plexin-A2 (Semaphorin receptor OCT)	PLXNA2 KIAA0463 OCT PLXN2 UNQ209/PRO235	Homo sapiens (Human)	1894		TRANSMEM 1238..1258 /note="Helical" /evidence="ECO:0000255"
P06241	P06241	reviewed	FYN_HUMAN	Tyrosine-protein kinase Fyn, EC 2.7.10.2 (Proto-oncogene Syn) (Proto-oncogene c-Fyn) (Src-like kinase, SLK) (p59-Fyn)	FYN	Homo sapiens (Human)	537
Q6PJF5	Q6PJF5	reviewed	RHDF2_HUMAN	Inactive rhomboid protein 2, iRhom2 (Rhomboid 5 homolog 2) (Rhomboid family member 2) (Rhomboid veinlet-like protein 5) (Rhomboid veinlet-like protein 6)	RHBDF2 IRHOM2 RHBDL5 RHBDL6	Homo sapiens (Human)	856		TRANSMEM 410..430 /note="Helical" /evidence="ECO:0000255"; TRANSMEM 661..681 /note="Helical" /evidence="ECO:0000255"; TRANSMEM 693..713 /note="Helical" /evidence="ECO:0000255"; TRANSMEM 716..736 /note="Helical" /evidence="ECO:0000255"; TRANSMEM 748..768 /note="Helical" /evidence="ECO:0000255"; TRANSMEM 774..794 /note="Helical" /evidence="ECO:0000255"; TRANSMEM 803..823 /note="Helical" /evidence="…
Q15843	Q15843	reviewed	NEDD8_HUMAN	NEDD8 (Neddylin) (Neural precursor cell expressed developmentally down-regulated protein 8, NEDD-8) (Ubiquitin-like protein Nedd8)	NEDD8	Homo sapiens (Human)	81
Q9UP95	Q9UP95	reviewed	S12A4_HUMAN	Solute carrier family 12 member 4 (Electroneutral potassium-chloride cotransporter 1) (Erythroid K-Cl cotransporter 1, hKCC1)	SLC12A4 KCC1	Homo sapiens (Human)	1085		TRANSMEM 119..139 /note="Helical" /evidence="ECO:0000255"; TRANSMEM 149..169 /note="Helical" /evidence="ECO:0000255"; TRANSMEM 215..235 /note="Helical" /evidence="ECO:0000255"; TRANSMEM 253..273 /note="Helical" /evidence="ECO:0000255"; TRANSMEM 276..296 /note="Helical" /evidence="ECO:0000255"; TRANSMEM 356..376 /note="Helical" /evidence="ECO:0000255"; TRANSMEM 408..428 /note="Helical" /evidence="…
Q6UWP8	Q6UWP8	reviewed	SBSN_HUMAN	Suprabasin	SBSN UNQ698/PRO1343	Homo sapiens (Human)	590
Q6UXN9	Q6UXN9	reviewed	WDR82_HUMAN	WD repeat-containing protein 82	WDR82 SWD2 TMEM113 WDR82A UNQ9342/PRO34047	Homo sapiens (Human)	313
P02794	P02794	reviewed	FRIH_HUMAN	Ferritin heavy chain, Ferritin H subunit, EC 1.16.3.1 (Cell proliferation-inducing gene 15 protein) [Cleaved into: Ferritin heavy chain, N-terminally processed ]	FTH1 FTH FTHL6 OK/SW-cl.84 PIG15	Homo sapiens (Human)	183
P04632	P04632	reviewed	CPNS1_HUMAN	Calpain small subunit 1, CSS1 (Calcium-activated neutral proteinase small subunit, CANP small subunit) (Calcium-dependent protease small subunit, CDPS) (Calcium-dependent protease small subunit 1) (Calpain regulatory subunit)	CAPNS1 CAPN4 CAPNS	Homo sapiens (Human)	268
Q6ZMP0	Q6ZMP0	reviewed	THSD4_HUMAN	Thrombospondin type-1 domain-containing protein 4 (A disintegrin and metalloproteinase with thrombospondin motifs-like protein 6, ADAMTS-like protein 6, ADAMTSL-6)	THSD4 UNQ9334/PRO34005	Homo sapiens (Human)	1018
Q6ZQQ6	Q6ZQQ6	reviewed	WDR87_HUMAN	WD repeat-containing protein 87 (Testis development protein NYD-SP11)	WDR87	Homo sapiens (Human)	2873
Q6ZS17	Q6ZS17	reviewed	RIPR1_HUMAN	Rho family-interacting cell polarization regulator 1	RIPOR1 FAM65A KIAA1930	Homo sapiens (Human)	1223
P34932	P34932	reviewed	HSP74_HUMAN	Heat shock 70 kDa protein 4 (HSP70RY) (Heat shock 70-related protein APG-2)	HSPA4 APG2	Homo sapiens (Human)	840
Q6ZVM7	Q6ZVM7	reviewed	TM1L2_HUMAN	TOM1-like protein 2 (Target of Myb-like protein 2)	TOM1L2	Homo sapiens (Human)	507
Q70E73	Q70E73	reviewed	RAPH1_HUMAN	Ras-associated and pleckstrin homology domains-containing protein 1, RAPH1 (Amyotrophic lateral sclerosis 2 chromosomal region candidate gene 18 protein) (Amyotrophic lateral sclerosis 2 chromosomal region candidate gene 9 protein) (Lamellipodin) (Proline-rich EVH1 ligand 2, PREL-2) (Protein RMO1)	RAPH1 ALS2CR18 ALS2CR9 KIAA1681 LPD PREL2 RMO1	Homo sapiens (Human)	1250
Q9H0E2	Q9H0E2	reviewed	TOLIP_HUMAN	Toll-interacting protein	TOLLIP	Homo sapiens (Human)	274
P27487	P27487	reviewed	DPP4_HUMAN	Dipeptidyl peptidase 4, EC 3.4.14.5 (ADABP) (Adenosine deaminase complexing protein 2, ADCP-2) (Dipeptidyl peptidase IV, DPP IV) (T-cell activation antigen CD26) (TP103) (CD antigen CD26) [Cleaved into: Dipeptidyl peptidase 4 membrane form (Dipeptidyl peptidase IV membrane form); Dipeptidyl peptidase 4 soluble form (Dipeptidyl peptidase IV soluble form) ]	DPP4 ADCP2 CD26	Homo sapiens (Human)	766		TRANSMEM 7..28 /note="Helical; Signal-anchor for type II membrane protein" /evidence="ECO:0000255"
Q92542	Q92542	reviewed	NICA_HUMAN	Nicastrin	NCSTN KIAA0253 UNQ1874/PRO4317	Homo sapiens (Human)	709		TRANSMEM 670..690 /note="Helical" /evidence="ECO:0000305|PubMed:26280335, ECO:0000305|PubMed:26776682"
Q12846	Q12846	reviewed	STX4_HUMAN	Syntaxin-4 (Renal carcinoma antigen NY-REN-31)	STX4 STX4A	Homo sapiens (Human)	297		TRANSMEM 276..296 /note="Helical; Anchor for type IV membrane protein" /evidence="ECO:0000255"
O95297	O95297	reviewed	MPZL1_HUMAN	Myelin protein zero-like protein 1 (Protein zero-related)	MPZL1 PZR UNQ849/PRO1787	Homo sapiens (Human)	269		TRANSMEM 163..183 /note="Helical" /evidence="ECO:0000255"
Q7L1Q6	Q7L1Q6	reviewed	5MP2_HUMAN	eIF5-mimic protein 2 (Basic leucine zipper and W2 domain-containing protein 1) (Protein Orf)	BZW1 5MP2 BZAP45 KIAA0005	Homo sapiens (Human)	419
P48739	P48739	reviewed	PIPNB_HUMAN	Phosphatidylinositol transfer protein beta isoform, PI-TP-beta, PtdIns transfer protein beta, PtdInsTP beta	PITPNB	Homo sapiens (Human)	271
P30041	P30041	reviewed	PRDX6_HUMAN	Peroxiredoxin-6, EC 1.11.1.27 (1-Cys peroxiredoxin, 1-Cys PRX) (24 kDa protein) (Acidic calcium-independent phospholipase A2, aiPLA2, EC 3.1.1.4) (Antioxidant protein 2) (Glutathione-dependent peroxiredoxin) (Liver 2D page spot 40) (Lysophosphatidylcholine acyltransferase 5, LPC acyltransferase 5, LPCAT-5, Lyso-PC acyltransferase 5, EC 2.3.1.23) (Non-selenium glutathione peroxidase, NSGPx) (Red b…	PRDX6 AOP2 KIAA0106	Homo sapiens (Human)	224
P05787	P05787	reviewed	K2C8_HUMAN	Keratin, type II cytoskeletal 8 (Cytokeratin-8, CK-8) (Keratin-8, K8) (Type-II keratin Kb8)	KRT8 CYK8	Homo sapiens (Human)	483
O00299	O00299	reviewed	CLIC1_HUMAN	Chloride intracellular channel protein 1 (Chloride channel ABP) (Nuclear chloride ion channel 27, NCC27) (Regulatory nuclear chloride ion channel protein, hRNCC)	CLIC1 G6 NCC27	Homo sapiens (Human)	241		TRANSMEM 26..46 /note="Helical; Note=After insertion into the membrane" /evidence="ECO:0000255"
O60716	O60716	reviewed	CTND1_HUMAN	Catenin delta-1 (Cadherin-associated Src substrate, CAS) (p120 catenin, p120(ctn)) (p120(cas))	CTNND1 KIAA0384	Homo sapiens (Human)	968
Q7Z304	Q7Z304	reviewed	MAMC2_HUMAN	MAM domain-containing protein 2 (MAM domain-containing proteoglycan, Mamcan)	MAMDC2	Homo sapiens (Human)	686
Q01518	Q01518	reviewed	CAP1_HUMAN	Adenylyl cyclase-associated protein 1, CAP 1	CAP1 CAP	Homo sapiens (Human)	475
P30408	P30408	reviewed	T4S1_HUMAN	Transmembrane 4 L6 family member 1 (Membrane component chromosome 3 surface marker 1) (Tumor-associated antigen L6)	TM4SF1 M3S1 TAAL6	Homo sapiens (Human)	202		TRANSMEM 10..30 /note="Helical" /evidence="ECO:0000305"; TRANSMEM 50..70 /note="Helical" /evidence="ECO:0000305"; TRANSMEM 94..114 /note="Helical" /evidence="ECO:0000305"; TRANSMEM 162..182 /note="Helical" /evidence="ECO:0000305"
Q14204	Q14204	reviewed	DYHC1_HUMAN	Cytoplasmic dynein 1 heavy chain 1 (Cytoplasmic dynein heavy chain 1) (Dynein heavy chain, cytosolic)	DYNC1H1 DHC1 DNCH1 DNCL DNECL DYHC KIAA0325	Homo sapiens (Human)	4646
Q86TI2	Q86TI2	reviewed	DPP9_HUMAN	Dipeptidyl peptidase 9, DP9, EC 3.4.14.5 (Dipeptidyl peptidase IV-related protein 2, DPRP-2) (Dipeptidyl peptidase IX, DPP IX) (Dipeptidyl peptidase-like protein 9, DPLP9)	DPP9 DPRP2	Homo sapiens (Human)	863
Q9Y3B3	Q9Y3B3	reviewed	TMED7_HUMAN	Transmembrane emp24 domain-containing protein 7 (p24 family protein gamma-3, p24gamma3) (p27)	TMED7 CGI-109	Homo sapiens (Human)	224		TRANSMEM 188..208 /note="Helical" /evidence="ECO:0000255"
P62879	P62879	reviewed	GBB2_HUMAN	Guanine nucleotide-binding protein G(I)/G(S)/G(T) subunit beta-2 (G protein subunit beta-2) (Transducin beta chain 2)	GNB2	Homo sapiens (Human)	340
Q04760	Q04760	reviewed	LGUL_HUMAN	Lactoylglutathione lyase, EC 4.4.1.5 (Aldoketomutase) (Glyoxalase I, Glx I) (Ketone-aldehyde mutase) (Methylglyoxalase) (S-D-lactoylglutathione methylglyoxal lyase)	GLO1	Homo sapiens (Human)	184
Q86Y82	Q86Y82	reviewed	STX12_HUMAN	Syntaxin-12	STX12	Homo sapiens (Human)	276		TRANSMEM 249..269 /note="Helical; Anchor for type IV membrane protein" /evidence="ECO:0000255"
Q8IUE6	Q8IUE6	reviewed	H2A2B_HUMAN	Histone H2A type 2-B (H2A-clustered histone 21)	H2AC21 HIST2H2AB	Homo sapiens (Human)	130
Q9UHD8	Q9UHD8	reviewed	SEPT9_HUMAN	Septin-9 (MLL septin-like fusion protein MSF-A, MLL septin-like fusion protein) (Ovarian/Breast septin, Ov/Br septin) (Septin D1)	SEPTIN9 KIAA0991 MSF SEPT9	Homo sapiens (Human)	586
Q8IV08	Q8IV08	reviewed	PLD3_HUMAN	5'-3' exonuclease PLD3, EC 3.1.16.1 (Choline phosphatase 3) (HindIII K4L homolog) (Hu-K4) (Phosphatidylcholine-hydrolyzing phospholipase D3) (Phospholipase D3, PLD 3)	PLD3	Homo sapiens (Human)	490		TRANSMEM 39..59 /note="Helical; Signal-anchor for type II membrane protein" /evidence="ECO:0000269|PubMed:22428023"
P63104	P63104	reviewed	1433Z_HUMAN	14-3-3 protein zeta/delta (Protein kinase C inhibitor protein 1, KCIP-1)	YWHAZ	Homo sapiens (Human)	245
Q13418	Q13418	reviewed	ILK_HUMAN	Integrin-linked protein kinase, EC 2.7.11.1 (59 kDa serine/threonine-protein kinase) (Beta-integrin-linked kinase) (ILK-1) (ILK-2) (p59ILK)	ILK ILK1 ILK2	Homo sapiens (Human)	452
P27635	P27635	reviewed	RL10_HUMAN	60S ribosomal protein L10 (Laminin receptor homolog) (Large ribosomal subunit protein uL16) (Protein QM) (Ribosomal protein L10) (Tumor suppressor QM)	RPL10 DXS648E QM	Homo sapiens (Human)	214
P78539	P78539	reviewed	SRPX_HUMAN	Sushi repeat-containing protein SRPX	SRPX ETX1	Homo sapiens (Human)	464
Q9Y639	Q9Y639	reviewed	NPTN_HUMAN	Neuroplastin (Stromal cell-derived receptor 1, SDR-1)	NPTN SDFR1 SDR1	Homo sapiens (Human)	398		TRANSMEM 340..360 /note="Helical" /evidence="ECO:0000269|PubMed:30190470"
P62834	P62834	reviewed	RAP1A_HUMAN	Ras-related protein Rap-1A, EC 3.6.5.2 (C21KG) (G-22K) (GTP-binding protein smg p21A) (Ras-related protein Krev-1)	RAP1A KREV1	Homo sapiens (Human)	184
Q6NZI2	Q6NZI2	reviewed	CAVN1_HUMAN	Caveolae-associated protein 1 (Cavin-1) (Polymerase I and transcript release factor)	CAVIN1 PTRF FKSG13	Homo sapiens (Human)	390
P21926	P21926	reviewed	CD9_HUMAN	CD9 antigen (5H9 antigen) (Cell growth-inhibiting gene 2 protein) (Leukocyte antigen MIC3) (Motility-related protein, MRP-1) (Tetraspanin-29, Tspan-29) (p24) (CD antigen CD9)	CD9 MIC3 TSPAN29 GIG2	Homo sapiens (Human)	228		TRANSMEM 13..33 /note="Helical" /evidence="ECO:0000255"; TRANSMEM 56..76 /note="Helical" /evidence="ECO:0000255"; TRANSMEM 88..111 /note="Helical" /evidence="ECO:0000255"; TRANSMEM 196..221 /note="Helical" /evidence="ECO:0000255"
O60784	O60784	reviewed	TOM1_HUMAN	Target of Myb protein 1	TOM1	Homo sapiens (Human)	492
Q8N126	Q8N126	reviewed	CADM3_HUMAN	Cell adhesion molecule 3 (Brain immunoglobulin receptor) (Immunoglobulin superfamily member 4B, IgSF4B) (Nectin-like protein 1, NECL-1) (Synaptic cell adhesion molecule 3, SynCAM3) (TSLC1-like protein 1, TSLL1)	CADM3 IGSF4B NECL1 SYNCAM3 TSLL1 UNQ225/PRO258	Homo sapiens (Human)	398		TRANSMEM 331..351 /note="Helical" /evidence="ECO:0000255"
Q8N357	Q8N357	reviewed	S35F6_HUMAN	Solute carrier family 35 member F6 (ANT2-binding protein, ANT2BP) (Transport and Golgi organization 9 homolog)	SLC35F6 C2orf18 UNQ3047/PRO9863	Homo sapiens (Human)	371		TRANSMEM 48..68 /note="Helical" /evidence="ECO:0000255"; TRANSMEM 89..109 /note="Helical" /evidence="ECO:0000255"; TRANSMEM 117..137 /note="Helical" /evidence="ECO:0000255"; TRANSMEM 140..160 /note="Helical" /evidence="ECO:0000255"; TRANSMEM 176..196 /note="Helical" /evidence="ECO:0000255"; TRANSMEM 216..236 /note="Helical" /evidence="ECO:0000255"; TRANSMEM 261..281 /note="Helical" /evidence="ECO…
Q8N3D4	Q8N3D4	reviewed	EH1L1_HUMAN	EH domain-binding protein 1-like protein 1	EHBP1L1	Homo sapiens (Human)	1523
Q8N474	Q8N474	reviewed	SFRP1_HUMAN	Secreted frizzled-related protein 1, FRP-1, sFRP-1 (Secreted apoptosis-related protein 2, SARP-2)	SFRP1 FRP FRP1 SARP2	Homo sapiens (Human)	314
Q06210	Q06210	reviewed	GFPT1_HUMAN	Glutamine--fructose-6-phosphate aminotransferase [isomerizing] 1, EC 2.6.1.16 (D-fructose-6-phosphate amidotransferase 1) (Glutamine:fructose-6-phosphate amidotransferase 1, GFAT 1, GFAT1) (Hexosephosphate aminotransferase 1)	GFPT1 GFAT GFPT	Homo sapiens (Human)	699
Q8N5C1	Q8N5C1	reviewed	CAHM5_HUMAN	Calcium homeostasis modulator protein 5 (Protein FAM26E)	CALHM5 C6orf188 FAM26E	Homo sapiens (Human)	309		TRANSMEM 17..37 /note="Helical" /evidence="ECO:0000255"; TRANSMEM 49..69 /note="Helical" /evidence="ECO:0000255"; TRANSMEM 99..119 /note="Helical" /evidence="ECO:0000255"; TRANSMEM 181..201 /note="Helical" /evidence="ECO:0000255"
P23229	P23229	reviewed	ITA6_HUMAN	Integrin alpha-6 (CD49 antigen-like family member F) (VLA-6) (CD antigen CD49f) [Cleaved into: Integrin alpha-6 heavy chain; Integrin alpha-6 light chain; Processed integrin alpha-6, Alpha6p ]	ITGA6	Homo sapiens (Human)	1130		TRANSMEM 1051..1076 /note="Helical" /evidence="ECO:0000255"
Q8N697	Q8N697	reviewed	S15A4_HUMAN	Solute carrier family 15 member 4 (Peptide transporter 4) (Peptide/histidine transporter 1, hPHT1)	SLC15A4 PHT1 PTR4 FP12591	Homo sapiens (Human)	577		TRANSMEM 49..69 /note="Helical" /evidence="ECO:0000255"; TRANSMEM 76..96 /note="Helical" /evidence="ECO:0000255"; TRANSMEM 105..125 /note="Helical" /evidence="ECO:0000255"; TRANSMEM 158..178 /note="Helical" /evidence="ECO:0000255"; TRANSMEM 194..214 /note="Helical" /evidence="ECO:0000255"; TRANSMEM 222..242 /note="Helical" /evidence="ECO:0000255"; TRANSMEM 318..338 /note="Helical" /evidence="ECO:…
Q13740	Q13740	reviewed	CD166_HUMAN	CD166 antigen (Activated leukocyte cell adhesion molecule) (CD antigen CD166)	ALCAM MEMD	Homo sapiens (Human)	583		TRANSMEM 528..549 /note="Helical" /evidence="ECO:0000255"
P62280	P62280	reviewed	RS11_HUMAN	40S ribosomal protein S11 (Small ribosomal subunit protein uS17)	RPS11	Homo sapiens (Human)	158
Q8N8Y2	Q8N8Y2	reviewed	VA0D2_HUMAN	V-type proton ATPase subunit d 2, V-ATPase subunit d 2 (Vacuolar proton pump subunit d 2)	ATP6V0D2	Homo sapiens (Human)	350
P62263	P62263	reviewed	RS14_HUMAN	40S ribosomal protein S14 (Small ribosomal subunit protein uS11)	RPS14 PRO2640	Homo sapiens (Human)	151
P19623	P19623	reviewed	SPEE_HUMAN	Spermidine synthase, SPDSY, EC 2.5.1.16 (Putrescine aminopropyltransferase)	SRM SPS1 SRML1	Homo sapiens (Human)	302
Q8NBP7	Q8NBP7	reviewed	PCSK9_HUMAN	Proprotein convertase subtilisin/kexin type 9, EC 3.4.21.- (Neural apoptosis-regulated convertase 1, NARC-1) (Proprotein convertase 9, PC9) (Subtilisin/kexin-like protease PC9)	PCSK9 NARC1 PSEC0052	Homo sapiens (Human)	692
Q8NBZ7	Q8NBZ7	reviewed	UXS1_HUMAN	UDP-glucuronic acid decarboxylase 1, EC 4.1.1.35 (UDP-glucuronate decarboxylase 1, UGD, UXS-1)	UXS1 UNQ2538/PRO6079	Homo sapiens (Human)	420		TRANSMEM 20..40 /note="Helical; Signal-anchor for type II membrane protein" /evidence="ECO:0000255"
Q9H3Z4	Q9H3Z4	reviewed	DNJC5_HUMAN	DnaJ homolog subfamily C member 5 (Ceroid-lipofuscinosis neuronal protein 4) (Cysteine string protein, CSP)	DNAJC5 CLN4	Homo sapiens (Human)	198
Q07065	Q07065	reviewed	CKAP4_HUMAN	Cytoskeleton-associated protein 4 (63-kDa cytoskeleton-linking membrane protein, Climp-63, p63)	CKAP4	Homo sapiens (Human)	602		TRANSMEM 107..127 /note="Helical" /evidence="ECO:0000255"
Q8NFZ8	Q8NFZ8	reviewed	CADM4_HUMAN	Cell adhesion molecule 4 (Immunoglobulin superfamily member 4C, IgSF4C) (Nectin-like protein 4, NECL-4) (TSLC1-like protein 2)	CADM4 IGSF4C NECL4 TSLL2	Homo sapiens (Human)	388		TRANSMEM 325..345 /note="Helical" /evidence="ECO:0000255"
Q9NY35	Q9NY35	reviewed	CLDN1_HUMAN	Claudin domain-containing protein 1 (Membrane protein GENX-3745)	CLDND1 C3orf4 HSPC174 PSEC0054 UNQ2511/PRO6000	Homo sapiens (Human)	253		TRANSMEM 5..25 /note="Helical" /evidence="ECO:0000255"; TRANSMEM 141..161 /note="Helical" /evidence="ECO:0000255"; TRANSMEM 175..195 /note="Helical" /evidence="ECO:0000255"; TRANSMEM 216..236 /note="Helical" /evidence="ECO:0000255"
Q8TAA9	Q8TAA9	reviewed	VANG1_HUMAN	Vang-like protein 1 (Loop-tail protein 2 homolog, LPP2) (Strabismus 2) (Van Gogh-like protein 1)	VANGL1 STB2	Homo sapiens (Human)	524		TRANSMEM 118..138 /note="Helical; Name=1" /evidence="ECO:0000255"; TRANSMEM 152..172 /note="Helical; Name=2" /evidence="ECO:0000255"; TRANSMEM 183..203 /note="Helical; Name=3" /evidence="ECO:0000255"; TRANSMEM 223..243 /note="Helical; Name=4" /evidence="ECO:0000255"
Q96RT1	Q96RT1	reviewed	ERBIN_HUMAN	Erbin (Densin-180-like protein) (Erbb2-interacting protein) (Protein LAP2)	ERBIN ERBB2IP KIAA1225 LAP2	Homo sapiens (Human)	1412
Q13641	Q13641	reviewed	TPBG_HUMAN	Trophoblast glycoprotein (5T4 oncofetal antigen) (5T4 oncofetal trophoblast glycoprotein, 5T4 oncotrophoblast glycoprotein) (M6P1) (Wnt-activated inhibitory factor 1, WAIF1)	TPBG 5T4	Homo sapiens (Human)	420		TRANSMEM 356..376 /note="Helical" /evidence="ECO:0000255"
Q9BX67	Q9BX67	reviewed	JAM3_HUMAN	Junctional adhesion molecule C, JAM-C (JAM-2) (Junctional adhesion molecule 3, JAM-3) [Cleaved into: Soluble form of JAM-C, sJAM-C ]	JAM3 UNQ859/PRO1868	Homo sapiens (Human)	310		TRANSMEM 242..262 /note="Helical" /evidence="ECO:0000255"
O75396	O75396	reviewed	SC22B_HUMAN	Vesicle-trafficking protein SEC22b (ER-Golgi SNARE of 24 kDa, ERS-24, ERS24) (SEC22 vesicle-trafficking protein homolog B) (SEC22 vesicle-trafficking protein-like 1)	SEC22B SEC22L1	Homo sapiens (Human)	215		TRANSMEM 195..215 /note="Helical; Anchor for type IV membrane protein" /evidence="ECO:0000255"
P14923	P14923	reviewed	PLAK_HUMAN	Junction plakoglobin (Catenin gamma) (Desmoplakin III) (Desmoplakin-3)	JUP CTNNG DP3	Homo sapiens (Human)	745
Q9H8S9	Q9H8S9	reviewed	MOB1A_HUMAN	MOB kinase activator 1A (Mob1 alpha, Mob1A) (Mob1 homolog 1B) (Mps one binder kinase activator-like 1B)	MOB1A C2orf6 MOB4B MOBK1B MOBKL1B	Homo sapiens (Human)	216
Q8WTV0	Q8WTV0	reviewed	SCRB1_HUMAN	Scavenger receptor class B member 1, SRB1 (CD36 and LIMPII analogous 1, CLA-1) (CD36 antigen-like 1) (Collagen type I receptor, thrombospondin receptor-like 1) (SR-BI) (CD antigen CD36)	SCARB1 CD36L1 CLA1	Homo sapiens (Human)	552		TRANSMEM 12..32 /note="Helical" /evidence="ECO:0000255"; TRANSMEM 444..464 /note="Helical" /evidence="ECO:0000255"
Q8TD55	Q8TD55	reviewed	PKHO2_HUMAN	Pleckstrin homology domain-containing family O member 2, PH domain-containing family O member 2 (Pleckstrin homology domain-containing family Q member 1, PH domain-containing family Q member 1)	PLEKHO2 PLEKHQ1 PP9099	Homo sapiens (Human)	490
P27797	P27797	reviewed	CALR_HUMAN	Calreticulin (CRP55) (Calregulin) (Endoplasmic reticulum resident protein 60, ERp60) (HACBP) (grp60)	CALR CRTC	Homo sapiens (Human)	417
P25789	P25789	reviewed	PSA4_HUMAN	Proteasome subunit alpha type-4 (Macropain subunit C9) (Multicatalytic endopeptidase complex subunit C9) (Proteasome component C9) (Proteasome subunit L)	PSMA4 HC9 PSC9	Homo sapiens (Human)	261
Q8WUX1	Q8WUX1	reviewed	S38A5_HUMAN	Sodium-coupled neutral amino acid transporter 5 (Solute carrier family 38 member 5) (System N transporter 2)	SLC38A5 JM24 SN2 SNAT5 PP7194	Homo sapiens (Human)	472		TRANSMEM 49..71 /note="Helical" /evidence="ECO:0000255"; TRANSMEM 88..108 /note="Helical" /evidence="ECO:0000255"; TRANSMEM 126..146 /note="Helical" /evidence="ECO:0000255"; TRANSMEM 167..187 /note="Helical" /evidence="ECO:0000255"; TRANSMEM 193..213 /note="Helical" /evidence="ECO:0000255"; TRANSMEM 258..278 /note="Helical" /evidence="ECO:0000255"; TRANSMEM 296..316 /note="Helical" /evidence="ECO…
Q07020	Q07020	reviewed	RL18_HUMAN	60S ribosomal protein L18 (Large ribosomal subunit protein eL18)	RPL18	Homo sapiens (Human)	188
Q8WVK2	Q8WVK2	reviewed	SNR27_HUMAN	U4/U6.U5 small nuclear ribonucleoprotein 27 kDa protein, U4/U6.U5 snRNP 27 kDa protein, U4/U6.U5-27K (Nucleic acid-binding protein RY-1) (U4/U6.U5 tri-snRNP-associated 27 kDa protein, 27K) (U4/U6.U5 tri-snRNP-associated protein 3)	SNRNP27	Homo sapiens (Human)	155
Q8WVV4	Q8WVV4	reviewed	POF1B_HUMAN	Protein POF1B (Premature ovarian failure protein 1B)	POF1B	Homo sapiens (Human)	589
O15031	O15031	reviewed	PLXB2_HUMAN	Plexin-B2 (MM1)	PLXNB2 KIAA0315	Homo sapiens (Human)	1838		TRANSMEM 1198..1218 /note="Helical" /evidence="ECO:0000255"
Q02878	Q02878	reviewed	RL6_HUMAN	60S ribosomal protein L6 (Large ribosomal subunit protein eL6) (Neoplasm-related protein C140) (Tax-responsive enhancer element-binding protein 107, TaxREB107)	RPL6 TXREB1	Homo sapiens (Human)	288
Q92499	Q92499	reviewed	DDX1_HUMAN	ATP-dependent RNA helicase DDX1, EC 3.6.4.13 (DEAD box protein 1) (DEAD box protein retinoblastoma, DBP-RB)	DDX1	Homo sapiens (Human)	740
Q92520	Q92520	reviewed	FAM3C_HUMAN	Protein FAM3C (Interleukin-like EMT inducer)	FAM3C ILEI GS3786	Homo sapiens (Human)	227
P05362	P05362	reviewed	ICAM1_HUMAN	Intercellular adhesion molecule 1, ICAM-1 (Major group rhinovirus receptor) (CD antigen CD54)	ICAM1	Homo sapiens (Human)	532		TRANSMEM 481..503 /note="Helical" /evidence="ECO:0000255"
P11717	P11717	reviewed	MPRI_HUMAN	Cation-independent mannose-6-phosphate receptor, CI Man-6-P receptor, CI-MPR, M6PR (300 kDa mannose 6-phosphate receptor, MPR 300) (Insulin-like growth factor 2 receptor) (Insulin-like growth factor II receptor, IGF-II receptor) (M6P/IGF2 receptor, M6P/IGF2R) (CD antigen CD222)	IGF2R MPRI	Homo sapiens (Human)	2491		TRANSMEM 2305..2327 /note="Helical" /evidence="ECO:0000255"
Q13492	Q13492	reviewed	PICAL_HUMAN	Phosphatidylinositol-binding clathrin assembly protein (Clathrin assembly lymphoid myeloid leukemia protein)	PICALM CALM	Homo sapiens (Human)	652
P15311	P15311	reviewed	EZRI_HUMAN	Ezrin (Cytovillin) (Villin-2) (p81)	EZR VIL2	Homo sapiens (Human)	586
Q96PY5	Q96PY5	reviewed	FMNL2_HUMAN	Formin-like protein 2 (Formin homology 2 domain-containing protein 2)	FMNL2 FHOD2 KIAA1902	Homo sapiens (Human)	1086
P13693	P13693	reviewed	TCTP_HUMAN	Translationally-controlled tumor protein, TCTP (Fortilin) (Histamine-releasing factor, HRF) (p23)	TPT1	Homo sapiens (Human)	172
Q92598	Q92598	reviewed	HS105_HUMAN	Heat shock protein 105 kDa (Antigen NY-CO-25) (Heat shock 110 kDa protein)	HSPH1 HSP105 HSP110 KIAA0201	Homo sapiens (Human)	858
P46781	P46781	reviewed	RS9_HUMAN	40S ribosomal protein S9 (Small ribosomal subunit protein uS4)	RPS9	Homo sapiens (Human)	194
P23634	P23634	reviewed	AT2B4_HUMAN	Plasma membrane calcium-transporting ATPase 4, PMCA4, EC 7.2.2.10 (Matrix-remodeling-associated protein 1) (Plasma membrane calcium ATPase isoform 4) (Plasma membrane calcium pump isoform 4)	ATP2B4 ATP2B2 MXRA1	Homo sapiens (Human)	1241		TRANSMEM 93..113 /note="Helical" /evidence="ECO:0000255"; TRANSMEM 151..171 /note="Helical" /evidence="ECO:0000255"; TRANSMEM 357..376 /note="Helical" /evidence="ECO:0000255"; TRANSMEM 410..427 /note="Helical" /evidence="ECO:0000255"; TRANSMEM 841..860 /note="Helical" /evidence="ECO:0000255"; TRANSMEM 871..891 /note="Helical" /evidence="ECO:0000255"; TRANSMEM 912..934 /note="Helical" /evidence="E…
Q92688	Q92688	reviewed	AN32B_HUMAN	Acidic leucine-rich nuclear phosphoprotein 32 family member B (Acidic protein rich in leucines) (Putative HLA-DR-associated protein I-2, PHAPI2) (Silver-stainable protein SSP29)	ANP32B APRIL PHAPI2	Homo sapiens (Human)	251
O15144	O15144	reviewed	ARPC2_HUMAN	Actin-related protein 2/3 complex subunit 2 (Arp2/3 complex 34 kDa subunit, p34-ARC)	ARPC2 ARC34 PRO2446	Homo sapiens (Human)	300
O15143	O15143	reviewed	ARC1B_HUMAN	Actin-related protein 2/3 complex subunit 1B (Arp2/3 complex 41 kDa subunit) (p41-ARC)	ARPC1B ARC41	Homo sapiens (Human)	372
P07108	P07108	reviewed	ACBP_HUMAN	Acyl-CoA-binding protein, ACBP (Diazepam-binding inhibitor, DBI) (Endozepine, EP)	DBI	Homo sapiens (Human)	87
Q92783	Q92783	reviewed	STAM1_HUMAN	Signal transducing adapter molecule 1, STAM-1	STAM STAM1	Homo sapiens (Human)	540
Q92841	Q92841	reviewed	DDX17_HUMAN	Probable ATP-dependent RNA helicase DDX17, EC 3.6.4.13 (DEAD box protein 17) (DEAD box protein p72) (DEAD box protein p82) (RNA-dependent helicase p72)	DDX17	Homo sapiens (Human)	729
P29317	P29317	reviewed	EPHA2_HUMAN	Ephrin type-A receptor 2, EC 2.7.10.1 (Epithelial cell kinase) (Tyrosine-protein kinase receptor ECK)	EPHA2 ECK	Homo sapiens (Human)	976		TRANSMEM 538..558 /note="Helical" /evidence="ECO:0000255"
P46778	P46778	reviewed	RL21_HUMAN	60S ribosomal protein L21 (Large ribosomal subunit protein eL21)	RPL21	Homo sapiens (Human)	160
Q96FQ6	Q96FQ6	reviewed	S10AG_HUMAN	Protein S100-A16 (Aging-associated gene 13 protein) (Protein S100-F) (S100 calcium-binding protein A16)	S100A16 S100F AAG13	Homo sapiens (Human)	103
Q92945	Q92945	reviewed	FUBP2_HUMAN	Far upstream element-binding protein 2, FUSE-binding protein 2 (KH type-splicing regulatory protein, KSRP) (p75)	KHSRP FUBP2	Homo sapiens (Human)	711
P15529	P15529	reviewed	MCP_HUMAN	Membrane cofactor protein (TLX) (Trophoblast leukocyte common antigen) (CD antigen CD46)	CD46 MCP MIC10	Homo sapiens (Human)	392		TRANSMEM 344..366 /note="Helical" /evidence="ECO:0000255"
O75083	O75083	reviewed	WDR1_HUMAN	WD repeat-containing protein 1 (Actin-interacting protein 1, AIP1) (NORI-1)	WDR1	Homo sapiens (Human)	606
P18085	P18085	reviewed	ARF4_HUMAN	ADP-ribosylation factor 4	ARF4 ARF2	Homo sapiens (Human)	180
Q93045	Q93045	reviewed	STMN2_HUMAN	Stathmin-2 (Superior cervical ganglion-10 protein, Protein SCG10)	STMN2 SCG10 SCGN10	Homo sapiens (Human)	179
O15400	O15400	reviewed	STX7_HUMAN	Syntaxin-7	STX7	Homo sapiens (Human)	261		TRANSMEM 239..259 /note="Helical; Anchor for type IV membrane protein" /evidence="ECO:0000255"
Q93052	Q93052	reviewed	LPP_HUMAN	Lipoma-preferred partner (LIM domain-containing preferred translocation partner in lipoma)	LPP	Homo sapiens (Human)	612
P26038	P26038	reviewed	MOES_HUMAN	Moesin (Membrane-organizing extension spike protein)	MSN	Homo sapiens (Human)	577
Q969E2	Q969E2	reviewed	SCAM4_HUMAN	Secretory carrier-associated membrane protein 4, Secretory carrier membrane protein 4	SCAMP4	Homo sapiens (Human)	229		TRANSMEM 40..60 /note="Helical" /evidence="ECO:0000255"; TRANSMEM 61..81 /note="Helical" /evidence="ECO:0000255"; TRANSMEM 105..125 /note="Helical" /evidence="ECO:0000255"; TRANSMEM 149..169 /note="Helical" /evidence="ECO:0000255"
Q9H6B4	Q9H6B4	reviewed	CLMP_HUMAN	CXADR-like membrane protein (Adipocyte adhesion molecule) (Coxsackie- and adenovirus receptor-like membrane protein, CAR-like membrane protein)	CLMP ACAM ASAM UNQ318/PRO363	Homo sapiens (Human)	373		TRANSMEM 236..256 /note="Helical" /evidence="ECO:0000255"
Q969T9	Q969T9	reviewed	WBP2_HUMAN	WW domain-binding protein 2, WBP-2	WBP2	Homo sapiens (Human)	261
P05783	P05783	reviewed	K1C18_HUMAN	Keratin, type I cytoskeletal 18 (Cell proliferation-inducing gene 46 protein) (Cytokeratin-18, CK-18) (Keratin-18, K18)	KRT18 CYK18 PIG46	Homo sapiens (Human)	430
Q96BJ3	Q96BJ3	reviewed	AIDA_HUMAN	Axin interactor, dorsalization-associated protein (Axin interaction partner and dorsalization antagonist)	AIDA C1orf80	Homo sapiens (Human)	306
Q96A65	Q96A65	reviewed	EXOC4_HUMAN	Exocyst complex component 4 (Exocyst complex component Sec8)	EXOC4 KIAA1699 SEC8 SEC8L1	Homo sapiens (Human)	974
P02751	P02751	reviewed	FINC_HUMAN	Fibronectin, FN (Cold-insoluble globulin, CIG) [Cleaved into: Anastellin; Ugl-Y1; Ugl-Y2; Ugl-Y3 ]	FN1 FN	Homo sapiens (Human)	2477
Q96AM1	Q96AM1	reviewed	MRGRF_HUMAN	Mas-related G-protein coupled receptor member F, Mas-related gene F protein (G-protein coupled receptor 140) (G-protein coupled receptor 168)	MRGPRF GPR140 GPR168 MRGF PSEC0142	Homo sapiens (Human)	343		TRANSMEM 45..66 /note="Helical; Name=1" /evidence="ECO:0000255"; TRANSMEM 83..104 /note="Helical; Name=2" /evidence="ECO:0000255"; TRANSMEM 124..144 /note="Helical; Name=3" /evidence="ECO:0000255"; TRANSMEM 161..181 /note="Helical; Name=4" /evidence="ECO:0000255"; TRANSMEM 199..220 /note="Helical; Name=5" /evidence="ECO:0000255"; TRANSMEM 242..263 /note="Helical; Name=6" /evidence="ECO:0000255"; …
P29323	P29323	reviewed	EPHB2_HUMAN	Ephrin type-B receptor 2, EC 2.7.10.1 (Developmentally-regulated Eph-related tyrosine kinase) (ELK-related tyrosine kinase) (EPH tyrosine kinase 3) (EPH-like kinase 5, EK5, hEK5) (Renal carcinoma antigen NY-REN-47) (Tyrosine-protein kinase TYRO5) (Tyrosine-protein kinase receptor EPH-3) [Cleaved into: EphB2/CTF1; EphB2/CTF2 ]	EPHB2 DRT EPHT3 EPTH3 ERK HEK5 TYRO5	Homo sapiens (Human)	1055		TRANSMEM 544..564 /note="Helical" /evidence="ECO:0000255"
O75044	O75044	reviewed	SRGP2_HUMAN	SLIT-ROBO Rho GTPase-activating protein 2, srGAP2 (Formin-binding protein 2) (Rho GTPase-activating protein 34)	SRGAP2 ARHGAP34 FNBP2 KIAA0456 SRGAP2A	Homo sapiens (Human)	1071
O95980	O95980	reviewed	RECK_HUMAN	Reversion-inducing cysteine-rich protein with Kazal motifs, hRECK (Suppressor of tumorigenicity 15 protein)	RECK ST15	Homo sapiens (Human)	971
P62910	P62910	reviewed	RL32_HUMAN	60S ribosomal protein L32 (Large ribosomal subunit protein eL32)	RPL32 PP9932	Homo sapiens (Human)	135
Q99622	Q99622	reviewed	C10_HUMAN	Protein C10	C12orf57 C10	Homo sapiens (Human)	126
Q96CX2	Q96CX2	reviewed	KCD12_HUMAN	BTB/POZ domain-containing protein KCTD12 (Pfetin) (Predominantly fetal expressed T1 domain)	KCTD12 C13orf2 KIAA1778 PFET1	Homo sapiens (Human)	325
Q96EK6	Q96EK6	reviewed	GNA1_HUMAN	Glucosamine 6-phosphate N-acetyltransferase, EC 2.3.1.4 (Phosphoglucosamine acetylase) (Phosphoglucosamine transacetylase)	GNPNAT1 GNA1	Homo sapiens (Human)	184
Q99584	Q99584	reviewed	S10AD_HUMAN	Protein S100-A13 (S100 calcium-binding protein A13)	S100A13	Homo sapiens (Human)	98
Q86VP6	Q86VP6	reviewed	CAND1_HUMAN	Cullin-associated NEDD8-dissociated protein 1 (Cullin-associated and neddylation-dissociated protein 1) (TBP-interacting protein of 120 kDa A, TBP-interacting protein 120A) (p120 CAND1)	CAND1 KIAA0829 TIP120 TIP120A	Homo sapiens (Human)	1230
P26640	P26640	reviewed	SYVC_HUMAN	Valine--tRNA ligase, EC 6.1.1.9 (Protein G7a) (Valyl-tRNA synthetase, ValRS)	VARS1 G7A VARS VARS2	Homo sapiens (Human)	1264
Q9HAB3	Q9HAB3	reviewed	S52A2_HUMAN	Solute carrier family 52, riboflavin transporter, member 2 (Porcine endogenous retrovirus A receptor 1, PERV-A receptor 1) (Protein GPR172A) (Riboflavin transporter 3, hRFT3)	SLC52A2 GPR172A PAR1 RFT3	Homo sapiens (Human)	445		TRANSMEM 14..34 /note="Helical" /evidence="ECO:0000255"; TRANSMEM 47..67 /note="Helical" /evidence="ECO:0000255"; TRANSMEM 86..106 /note="Helical" /evidence="ECO:0000255"; TRANSMEM 112..132 /note="Helical" /evidence="ECO:0000255"; TRANSMEM 147..167 /note="Helical" /evidence="ECO:0000255"; TRANSMEM 196..216 /note="Helical" /evidence="ECO:0000255"; TRANSMEM 277..297 /note="Helical" /evidence="ECO:0…
P50552	P50552	reviewed	VASP_HUMAN	Vasodilator-stimulated phosphoprotein, VASP	VASP	Homo sapiens (Human)	380
P18124	P18124	reviewed	RL7_HUMAN	60S ribosomal protein L7 (Large ribosomal subunit protein uL30)	RPL7	Homo sapiens (Human)	248
P17813	P17813	reviewed	EGLN_HUMAN	Endoglin (CD antigen CD105)	ENG END	Homo sapiens (Human)	658		TRANSMEM 587..611 /note="Helical" /evidence="ECO:0000255"
Q96G03	Q96G03	reviewed	PGM2_HUMAN	Phosphopentomutase, EC 5.4.2.7 (Glucose phosphomutase 2) (Phosphodeoxyribomutase) (Phosphoglucomutase-2, EC 5.4.2.2)	PGM2 MSTP006	Homo sapiens (Human)	612
Q96HC4	Q96HC4	reviewed	PDLI5_HUMAN	PDZ and LIM domain protein 5 (Enigma homolog) (Enigma-like PDZ and LIM domains protein)	PDLIM5 ENH L9	Homo sapiens (Human)	596
Q9P2J5	Q9P2J5	reviewed	SYLC_HUMAN	Leucine--tRNA ligase, cytoplasmic, EC 6.1.1.4 (Leucyl-tRNA synthetase, LeuRS)	LARS1 KIAA1352 LARS	Homo sapiens (Human)	1176
P06737	P06737	reviewed	PYGL_HUMAN	Glycogen phosphorylase, liver form, EC 2.4.1.1	PYGL	Homo sapiens (Human)	847
P48509	P48509	reviewed	CD151_HUMAN	CD151 antigen (GP27) (Membrane glycoprotein SFA-1) (Platelet-endothelial tetraspan antigen 3, PETA-3) (Tetraspanin-24, Tspan-24) (CD antigen CD151)	CD151 TSPAN24	Homo sapiens (Human)	253		TRANSMEM 19..39 /note="Helical" /evidence="ECO:0000255"; TRANSMEM 58..78 /note="Helical" /evidence="ECO:0000255"; TRANSMEM 92..112 /note="Helical" /evidence="ECO:0000255"; TRANSMEM 222..242 /note="Helical" /evidence="ECO:0000255"
O60353	O60353	reviewed	FZD6_HUMAN	Frizzled-6, Fz-6, hFz6	FZD6	Homo sapiens (Human)	706		TRANSMEM 202..222 /note="Helical; Name=1" /evidence="ECO:0000255"; TRANSMEM 234..254 /note="Helical; Name=2" /evidence="ECO:0000255"; TRANSMEM 285..305 /note="Helical; Name=3" /evidence="ECO:0000255"; TRANSMEM 325..345 /note="Helical; Name=4" /evidence="ECO:0000255"; TRANSMEM 371..391 /note="Helical; Name=5" /evidence="ECO:0000255"; TRANSMEM 417..437 /note="Helical; Name=6" /evidence="ECO:0000255…
P30086	P30086	reviewed	PEBP1_HUMAN	Phosphatidylethanolamine-binding protein 1, PEBP-1 (HCNPpp) (Neuropolypeptide h3) (Prostatic-binding protein) (Raf kinase inhibitor protein, RKIP) [Cleaved into: Hippocampal cholinergic neurostimulating peptide, HCNP ]	PEBP1 PBP PEBP	Homo sapiens (Human)	187
Q9NZW5	Q9NZW5	reviewed	PALS2_HUMAN	Protein PALS2 (MAGUK p55 subfamily member 6) (Membrane protein, palmitoylated 6) (Veli-associated MAGUK 1, VAM-1)	PALS2 MPP6 VAM1	Homo sapiens (Human)	540
P07996	P07996	reviewed	TSP1_HUMAN	Thrombospondin-1 (Glycoprotein G)	THBS1 TSP TSP1	Homo sapiens (Human)	1170
Q9Y6M7	Q9Y6M7	reviewed	S4A7_HUMAN	Sodium bicarbonate cotransporter 3 (Electroneutral Na/HCO(3) cotransporter) (Sodium bicarbonate cotransporter 2) (Sodium bicarbonate cotransporter 2b, Bicarbonate transporter) (Solute carrier family 4 member 7)	SLC4A7 BT NBC2 NBC2B NBC3 NBCn1 SBC2 SLC4A6	Homo sapiens (Human)	1214		TRANSMEM 609..629 /note="Helical" /evidence="ECO:0000255"; TRANSMEM 638..658 /note="Helical" /evidence="ECO:0000255"; TRANSMEM 696..716 /note="Helical" /evidence="ECO:0000255"; TRANSMEM 726..746 /note="Helical" /evidence="ECO:0000255"; TRANSMEM 818..838 /note="Helical" /evidence="ECO:0000255"; TRANSMEM 862..882 /note="Helical" /evidence="ECO:0000255"; TRANSMEM 909..929 /note="Helical" /evidence="…
Q96RD7	Q96RD7	reviewed	PANX1_HUMAN	Pannexin-1	PANX1 MRS1 UNQ2529/PRO6028	Homo sapiens (Human)	426		TRANSMEM 41..61 /note="Helical" /evidence="ECO:0000255|PROSITE-ProRule:PRU00351"; TRANSMEM 107..127 /note="Helical" /evidence="ECO:0000255|PROSITE-ProRule:PRU00351"; TRANSMEM 218..238 /note="Helical" /evidence="ECO:0000255|PROSITE-ProRule:PRU00351"; TRANSMEM 267..287 /note="Helical" /evidence="ECO:0000255|PROSITE-ProRule:PRU00351"
O15260	O15260	reviewed	SURF4_HUMAN	Surfeit locus protein 4	SURF4 SURF-4	Homo sapiens (Human)	269		TRANSMEM 64..84 /note="Helical" /evidence="ECO:0000255"; TRANSMEM 92..112 /note="Helical" /evidence="ECO:0000255"; TRANSMEM 179..199 /note="Helical" /evidence="ECO:0000255"; TRANSMEM 203..223 /note="Helical" /evidence="ECO:0000255"; TRANSMEM 239..259 /note="Helical" /evidence="ECO:0000255"
O94973	O94973	reviewed	AP2A2_HUMAN	AP-2 complex subunit alpha-2 (100 kDa coated vesicle protein C) (Adaptor protein complex AP-2 subunit alpha-2) (Adaptor-related protein complex 2 subunit alpha-2) (Alpha-adaptin C) (Alpha2-adaptin) (Clathrin assembly protein complex 2 alpha-C large chain) (Huntingtin yeast partner J) (Huntingtin-interacting protein 9, HIP-9) (Huntingtin-interacting protein J) (Plasma membrane adaptor HA2/AP2 adap…	AP2A2 ADTAB CLAPA2 HIP9 HYPJ KIAA0899	Homo sapiens (Human)	939
Q96SA4	Q96SA4	reviewed	SERC2_HUMAN	Serine incorporator 2 (Tumor differentially expressed protein 2-like)	SERINC2 TDE2L FKSG84 UNQ263/PRO300	Homo sapiens (Human)	455		TRANSMEM 5..27 /note="Helical" /evidence="ECO:0000255"; TRANSMEM 40..57 /note="Helical" /evidence="ECO:0000255"; TRANSMEM 96..118 /note="Helical" /evidence="ECO:0000255"; TRANSMEM 131..150 /note="Helical" /evidence="ECO:0000255"; TRANSMEM 160..182 /note="Helical" /evidence="ECO:0000255"; TRANSMEM 202..224 /note="Helical" /evidence="ECO:0000255"; TRANSMEM 239..256 /note="Helical" /evidence="ECO:00…
Q96FZ7	Q96FZ7	reviewed	CHMP6_HUMAN	Charged multivesicular body protein 6 (Chromatin-modifying protein 6) (Vacuolar protein sorting-associated protein 20, Vps20, hVps20)	CHMP6 VPS20	Homo sapiens (Human)	201
Q99653	Q99653	reviewed	CHP1_HUMAN	Calcineurin B homologous protein 1 (Calcineurin B-like protein) (Calcium-binding protein CHP) (Calcium-binding protein p22) (EF-hand calcium-binding domain-containing protein p22)	CHP1 CHP	Homo sapiens (Human)	195
Q99439	Q99439	reviewed	CNN2_HUMAN	Calponin-2 (Calponin H2, smooth muscle) (Neutral calponin)	CNN2	Homo sapiens (Human)	309
P49591	P49591	reviewed	SYSC_HUMAN	Serine--tRNA ligase, cytoplasmic, EC 6.1.1.11 (Seryl-tRNA synthetase, SerRS) (Seryl-tRNA(Ser/Sec) synthetase)	SARS1 SARS SERS	Homo sapiens (Human)	514
Q4KMQ2	Q4KMQ2	reviewed	ANO6_HUMAN	Anoctamin-6 (Small-conductance calcium-activated nonselective cation channel, SCAN channel) (Transmembrane protein 16F)	ANO6 TMEM16F	Homo sapiens (Human)	910		TRANSMEM 301..321 /note="Helical" /evidence="ECO:0000250|UniProtKB:Q6P9J9"; TRANSMEM 376..396 /note="Helical" /evidence="ECO:0000250|UniProtKB:Q6P9J9"; TRANSMEM 456..476 /note="Helical" /evidence="ECO:0000250|UniProtKB:Q6P9J9"; TRANSMEM 510..530 /note="Helical" /evidence="ECO:0000250|UniProtKB:Q6P9J9"; TRANSMEM 552..572 /note="Helical" /evidence="ECO:0000250|UniProtKB:Q6P9J9"; TRANSMEM 602..621 /…
Q9NRY6	Q9NRY6	reviewed	PLS3_HUMAN	Phospholipid scramblase 3, PL scramblase 3 (Ca(2+)-dependent phospholipid scramblase 3)	PLSCR3	Homo sapiens (Human)	295		TRANSMEM 266..282 /note="Helical" /evidence="ECO:0000255"
O95819	O95819	reviewed	M4K4_HUMAN	Mitogen-activated protein kinase kinase kinase kinase 4, EC 2.7.11.1 (HPK/GCK-like kinase HGK) (MAPK/ERK kinase kinase kinase 4, MEK kinase kinase 4, MEKKK 4) (Nck-interacting kinase)	MAP4K4 HGK KIAA0687 NIK	Homo sapiens (Human)	1239
P35222	P35222	reviewed	CTNB1_HUMAN	Catenin beta-1 (Beta-catenin)	CTNNB1 CTNNB OK/SW-cl.35 PRO2286	Homo sapiens (Human)	781
Q9NVD7	Q9NVD7	reviewed	PARVA_HUMAN	Alpha-parvin (Actopaxin) (CH-ILKBP) (Calponin-like integrin-linked kinase-binding protein) (Matrix-remodeling-associated protein 2)	PARVA MXRA2	Homo sapiens (Human)	372
O00161	O00161	reviewed	SNP23_HUMAN	Synaptosomal-associated protein 23, SNAP-23 (Vesicle-membrane fusion protein SNAP-23)	SNAP23	Homo sapiens (Human)	211
Q99623	Q99623	reviewed	PHB2_HUMAN	Prohibitin-2 (B-cell receptor-associated protein BAP37) (D-prohibitin) (Repressor of estrogen receptor activity)	PHB2 BAP REA	Homo sapiens (Human)	299
P29144	P29144	reviewed	TPP2_HUMAN	Tripeptidyl-peptidase 2, TPP-2, EC 3.4.14.10 (Tripeptidyl aminopeptidase) (Tripeptidyl-peptidase II, TPP-II)	TPP2	Homo sapiens (Human)	1249
Q99685	Q99685	reviewed	MGLL_HUMAN	Monoglyceride lipase, MGL, EC 3.1.1.23 (HU-K5) (Lysophospholipase homolog) (Lysophospholipase-like) (Monoacylglycerol lipase, MAGL)	MGLL	Homo sapiens (Human)	303
P35240	P35240	reviewed	MERL_HUMAN	Merlin (Moesin-ezrin-radixin-like protein) (Neurofibromin-2) (Schwannomerlin) (Schwannomin)	NF2 SCH	Homo sapiens (Human)	595
Q99729	Q99729	reviewed	ROAA_HUMAN	Heterogeneous nuclear ribonucleoprotein A/B, hnRNP A/B (APOBEC1-binding protein 1, ABBP-1)	HNRNPAB ABBP1 HNRPAB	Homo sapiens (Human)	332
Q99733	Q99733	reviewed	NP1L4_HUMAN	Nucleosome assembly protein 1-like 4 (Nucleosome assembly protein 2, NAP-2)	NAP1L4 NAP2	Homo sapiens (Human)	375
P08727	P08727	reviewed	K1C19_HUMAN	Keratin, type I cytoskeletal 19 (Cytokeratin-19, CK-19) (Keratin-19, K19)	KRT19	Homo sapiens (Human)	400
Q99755	Q99755	reviewed	PI51A_HUMAN	Phosphatidylinositol 4-phosphate 5-kinase type-1 alpha, PIP5K1-alpha, PtdIns(4)P-5-kinase 1 alpha, EC 2.7.1.68 (68 kDa type I phosphatidylinositol 4-phosphate 5-kinase alpha) (Phosphatidylinositol 4-phosphate 5-kinase type I alpha, PIP5KIalpha)	PIP5K1A	Homo sapiens (Human)	562
Q99798	Q99798	reviewed	ACON_HUMAN	Aconitate hydratase, mitochondrial, Aconitase, EC 4.2.1.3 (Citrate hydro-lyase)	ACO2	Homo sapiens (Human)	780
P26373	P26373	reviewed	RL13_HUMAN	60S ribosomal protein L13 (Breast basic conserved protein 1) (Large ribosomal subunit protein eL13)	RPL13 BBC1 OK/SW-cl.46	Homo sapiens (Human)	211
O95865	O95865	reviewed	DDAH2_HUMAN	N(G),N(G)-dimethylarginine dimethylaminohydrolase 2, DDAH-2, Dimethylarginine dimethylaminohydrolase 2, EC 3.5.3.18 (DDAHII) (Dimethylargininase-2) (Protein G6a) (S-phase protein)	DDAH2 DDAH G6A NG30	Homo sapiens (Human)	285
Q14156	Q14156	reviewed	EFR3A_HUMAN	Protein EFR3 homolog A (Protein EFR3-like)	EFR3A KIAA0143	Homo sapiens (Human)	821
P46779	P46779	reviewed	RL28_HUMAN	60S ribosomal protein L28 (Large ribosomal subunit protein eL28)	RPL28	Homo sapiens (Human)	137
P62942	P62942	reviewed	FKB1A_HUMAN	Peptidyl-prolyl cis-trans isomerase FKBP1A, PPIase FKBP1A, EC 5.2.1.8 (12 kDa FK506-binding protein, 12 kDa FKBP, FKBP-12) (Calstabin-1) (FK506-binding protein 1A, FKBP-1A) (Immunophilin FKBP12) (Rotamase)	FKBP1A FKBP1 FKBP12	Homo sapiens (Human)	108
P63151	P63151	reviewed	2ABA_HUMAN	Serine/threonine-protein phosphatase 2A 55 kDa regulatory subunit B alpha isoform (PP2A subunit B isoform B55-alpha) (PP2A subunit B isoform PR55-alpha) (PP2A subunit B isoform R2-alpha) (PP2A subunit B isoform alpha)	PPP2R2A	Homo sapiens (Human)	447
Q8NG11	Q8NG11	reviewed	TSN14_HUMAN	Tetraspanin-14, Tspan-14 (DC-TM4F2) (Transmembrane 4 superfamily member 14)	TSPAN14 TM4SF14	Homo sapiens (Human)	270		TRANSMEM 18..38 /note="Helical" /evidence="ECO:0000255"; TRANSMEM 62..82 /note="Helical" /evidence="ECO:0000255"; TRANSMEM 93..113 /note="Helical" /evidence="ECO:0000255"; TRANSMEM 233..253 /note="Helical" /evidence="ECO:0000255"
P15531	P15531	reviewed	NDKA_HUMAN	Nucleoside diphosphate kinase A, NDK A, NDP kinase A, EC 2.7.4.6 (Granzyme A-activated DNase, GAAD) (Metastasis inhibition factor nm23) (NM23-H1) (Tumor metastatic process-associated protein)	NME1 NDPKA NM23	Homo sapiens (Human)	152
Q99985	Q99985	reviewed	SEM3C_HUMAN	Semaphorin-3C (Semaphorin-E, Sema E)	SEMA3C SEMAE	Homo sapiens (Human)	751
Q99988	Q99988	reviewed	GDF15_HUMAN	Growth/differentiation factor 15, GDF-15 (Macrophage inhibitory cytokine 1, MIC-1) (NSAID-activated gene 1 protein, NAG-1) (NSAID-regulated gene 1 protein, NRG-1) (Placental TGF-beta) (Placental bone morphogenetic protein) (Prostate differentiation factor)	GDF15 MIC1 PDF PLAB PTGFB	Homo sapiens (Human)	308
P40429	P40429	reviewed	RL13A_HUMAN	60S ribosomal protein L13a (23 kDa highly basic protein) (Large ribosomal subunit protein uL13)	RPL13A	Homo sapiens (Human)	203
P62277	P62277	reviewed	RS13_HUMAN	40S ribosomal protein S13 (Small ribosomal subunit protein uS15)	RPS13	Homo sapiens (Human)	151
P00738	P00738	reviewed	HPT_HUMAN	Haptoglobin (Zonulin) [Cleaved into: Haptoglobin alpha chain; Haptoglobin beta chain ]	HP	Homo sapiens (Human)	406
Q9BR76	Q9BR76	reviewed	COR1B_HUMAN	Coronin-1B (Coronin-2)	CORO1B	Homo sapiens (Human)	489
Q9NZV1	Q9NZV1	reviewed	CRIM1_HUMAN	Cysteine-rich motor neuron 1 protein, CRIM-1 (Cysteine-rich repeat-containing protein S52) [Cleaved into: Processed cysteine-rich motor neuron 1 protein ]	CRIM1 S52 UNQ1886/PRO4330	Homo sapiens (Human)	1036		TRANSMEM 940..960 /note="Helical" /evidence="ECO:0000255"
P09936	P09936	reviewed	UCHL1_HUMAN	Ubiquitin carboxyl-terminal hydrolase isozyme L1, UCH-L1, EC 3.4.19.12 (Neuron cytoplasmic protein 9.5) (PGP 9.5, PGP9.5) (Ubiquitin thioesterase L1)	UCHL1	Homo sapiens (Human)	223
Q9BRK5	Q9BRK5	reviewed	CAB45_HUMAN	45 kDa calcium-binding protein, Cab45 (Stromal cell-derived factor 4, SDF-4)	SDF4 CAB45 PSEC0034	Homo sapiens (Human)	362
Q9BS26	Q9BS26	reviewed	ERP44_HUMAN	Endoplasmic reticulum resident protein 44, ER protein 44, ERp44 (Thioredoxin domain-containing protein 4)	ERP44 KIAA0573 TXNDC4 UNQ532/PRO1075	Homo sapiens (Human)	406
P35237	P35237	reviewed	SPB6_HUMAN	Serpin B6 (Cytoplasmic antiproteinase, CAP) (Peptidase inhibitor 6, PI-6) (Placental thrombin inhibitor)	SERPINB6 PI6 PTI	Homo sapiens (Human)	376
P62244	P62244	reviewed	RS15A_HUMAN	40S ribosomal protein S15a (Small ribosomal subunit protein uS8)	RPS15A OK/SW-cl.82	Homo sapiens (Human)	130
Q9BSQ5	Q9BSQ5	reviewed	CCM2_HUMAN	Cerebral cavernous malformations 2 protein (Malcavernin)	CCM2 C7orf22 PP10187	Homo sapiens (Human)	444
Q9BSR8	Q9BSR8	reviewed	YIPF4_HUMAN	Protein YIPF4 (YIP1 family member 4)	YIPF4 Nbla11189	Homo sapiens (Human)	244		TRANSMEM 114..134 /note="Helical" /evidence="ECO:0000255"; TRANSMEM 139..159 /note="Helical" /evidence="ECO:0000255"; TRANSMEM 167..187 /note="Helical" /evidence="ECO:0000255"; TRANSMEM 196..216 /note="Helical" /evidence="ECO:0000255"; TRANSMEM 224..244 /note="Helical" /evidence="ECO:0000255"
Q9BTT0	Q9BTT0	reviewed	AN32E_HUMAN	Acidic leucine-rich nuclear phosphoprotein 32 family member E (LANP-like protein, LANP-L)	ANP32E	Homo sapiens (Human)	268
Q9H4G0	Q9H4G0	reviewed	E41L1_HUMAN	Band 4.1-like protein 1 (Erythrocyte membrane protein band 4.1-like 1) (Neuronal protein 4.1, 4.1N)	EPB41L1 KIAA0338	Homo sapiens (Human)	881
P11216	P11216	reviewed	PYGB_HUMAN	Glycogen phosphorylase, brain form, EC 2.4.1.1	PYGB	Homo sapiens (Human)	843
P11169	P11169	reviewed	GTR3_HUMAN	Solute carrier family 2, facilitated glucose transporter member 3 (Glucose transporter type 3, brain, GLUT-3)	SLC2A3 GLUT3	Homo sapiens (Human)	496		TRANSMEM 11..32 /note="Helical; Name=1" /evidence="ECO:0000255, ECO:0000269|PubMed:26176916"; TRANSMEM 65..85 /note="Helical; Name=2" /evidence="ECO:0000255, ECO:0000269|PubMed:26176916"; TRANSMEM 91..111 /note="Helical; Name=3" /evidence="ECO:0000255, ECO:0000269|PubMed:26176916"; TRANSMEM 119..142 /note="Helical; Name=4" /evidence="ECO:0000255, ECO:0000269|PubMed:26176916"; TRANSMEM 154..174 /n…
Q969Q0	Q969Q0	reviewed	RL36L_HUMAN	60S ribosomal protein L36a-like (Large ribosomal subunit protein eL42-like)	RPL36AL	Homo sapiens (Human)	106
P00387	P00387	reviewed	NB5R3_HUMAN	NADH-cytochrome b5 reductase 3, B5R, Cytochrome b5 reductase, EC 1.6.2.2 (Diaphorase-1) [Cleaved into: NADH-cytochrome b5 reductase 3 membrane-bound form; NADH-cytochrome b5 reductase 3 soluble form ]	CYB5R3 DIA1	Homo sapiens (Human)	301
P17655	P17655	reviewed	CAN2_HUMAN	Calpain-2 catalytic subunit, EC 3.4.22.53 (Calcium-activated neutral proteinase 2, CANP 2) (Calpain M-type) (Calpain large polypeptide L2) (Calpain-2 large subunit) (Millimolar-calpain, M-calpain)	CAPN2 CANPL2	Homo sapiens (Human)	700
P62906	P62906	reviewed	RL10A_HUMAN	60S ribosomal protein L10a (CSA-19) (Large ribosomal subunit protein uL1) (Neural precursor cell expressed developmentally down-regulated protein 6, NEDD-6)	RPL10A NEDD6	Homo sapiens (Human)	217
P60981	P60981	reviewed	DEST_HUMAN	Destrin (Actin-depolymerizing factor, ADF)	DSTN ACTDP DSN	Homo sapiens (Human)	165
P01130	P01130	reviewed	LDLR_HUMAN	Low-density lipoprotein receptor, LDL receptor	LDLR	Homo sapiens (Human)	860		TRANSMEM 789..810 /note="Helical" /evidence="ECO:0000255"
Q9BY67	Q9BY67	reviewed	CADM1_HUMAN	Cell adhesion molecule 1 (Immunoglobulin superfamily member 4, IgSF4) (Nectin-like protein 2, NECL-2) (Spermatogenic immunoglobulin superfamily, SgIgSF) (Synaptic cell adhesion molecule, SynCAM) (Tumor suppressor in lung cancer 1, TSLC-1)	CADM1 IGSF4 IGSF4A NECL2 SYNCAM TSLC1	Homo sapiens (Human)	442		TRANSMEM 375..395 /note="Helical" /evidence="ECO:0000255"
Q9BY76	Q9BY76	reviewed	ANGL4_HUMAN	Angiopoietin-related protein 4 (Angiopoietin-like protein 4) (Hepatic fibrinogen/angiopoietin-related protein, HFARP) [Cleaved into: ANGPTL4 N-terminal chain; ANGPTL4 C-terminal chain ]	ANGPTL4 ARP4 HFARP PGAR PP1158 PSEC0166 UNQ171/PRO197	Homo sapiens (Human)	406
Q9BYI3	Q9BYI3	reviewed	HYCCI_HUMAN	Hyccin (Down-regulated by CTNNB1 protein A) (Protein FAM126A)	FAM126A DRCTNNB1A	Homo sapiens (Human)	521
P62328	P62328	reviewed	TYB4_HUMAN	Thymosin beta-4, T beta-4 (Fx) [Cleaved into: Hematopoietic system regulatory peptide (Seraspenide) ]	TMSB4X TB4X THYB4 TMSB4	Homo sapiens (Human)	44
Q01813	Q01813	reviewed	PFKAP_HUMAN	ATP-dependent 6-phosphofructokinase, platelet type, ATP-PFK, PFK-P, EC 2.7.1.11 (6-phosphofructokinase type C) (Phosphofructo-1-kinase isozyme C, PFK-C) (Phosphohexokinase)	PFKP PFKF	Homo sapiens (Human)	784
P62847	P62847	reviewed	RS24_HUMAN	40S ribosomal protein S24 (Small ribosomal subunit protein eS24)	RPS24	Homo sapiens (Human)	133
Q9BZQ8	Q9BZQ8	reviewed	NIBA1_HUMAN	Protein Niban 1 (Cell growth-inhibiting gene 39 protein) (Protein FAM129A)	NIBAN1 C1orf24 FAM129A NIBAN GIG39	Homo sapiens (Human)	928
Q9Y3L5	Q9Y3L5	reviewed	RAP2C_HUMAN	Ras-related protein Rap-2c, EC 3.6.5.2	RAP2C	Homo sapiens (Human)	183
Q9HAV0	Q9HAV0	reviewed	GBB4_HUMAN	Guanine nucleotide-binding protein subunit beta-4 (Transducin beta chain 4)	GNB4	Homo sapiens (Human)	340
Q15149	Q15149	reviewed	PLEC_HUMAN	Plectin, PCN, PLTN (Hemidesmosomal protein 1, HD1) (Plectin-1)	PLEC PLEC1	Homo sapiens (Human)	4684
Q9Y6E0	Q9Y6E0	reviewed	STK24_HUMAN	Serine/threonine-protein kinase 24, EC 2.7.11.1 (Mammalian STE20-like protein kinase 3, MST-3) (STE20-like kinase MST3) [Cleaved into: Serine/threonine-protein kinase 24 36 kDa subunit (Mammalian STE20-like protein kinase 3 N-terminal, MST3/N); Serine/threonine-protein kinase 24 12 kDa subunit (Mammalian STE20-like protein kinase 3 C-terminal, MST3/C) ]	STK24 MST3 STK3	Homo sapiens (Human)	443
Q9UIW2	Q9UIW2	reviewed	PLXA1_HUMAN	Plexin-A1 (Semaphorin receptor NOV)	PLXNA1 NOV PLXN1	Homo sapiens (Human)	1896		TRANSMEM 1245..1265 /note="Helical" /evidence="ECO:0000255"
Q9Y696	Q9Y696	reviewed	CLIC4_HUMAN	Chloride intracellular channel protein 4 (Intracellular chloride ion channel protein p64H1)	CLIC4	Homo sapiens (Human)	253		TRANSMEM 37..57 /note="Helical; Note=After insertion into the membrane" /evidence="ECO:0000255"
Q9H0H5	Q9H0H5	reviewed	RGAP1_HUMAN	Rac GTPase-activating protein 1 (Male germ cell RacGap, MgcRacGAP) (Protein CYK4 homolog, CYK4, HsCYK-4)	RACGAP1 KIAA1478 MGCRACGAP	Homo sapiens (Human)	632
P23381	P23381	reviewed	SYWC_HUMAN	Tryptophan--tRNA ligase, cytoplasmic, EC 6.1.1.2 (Interferon-induced protein 53, IFP53) (Tryptophanyl-tRNA synthetase, TrpRS, hWRS) [Cleaved into: T1-TrpRS; T2-TrpRS ]	WARS1 IFI53 WARS WRS	Homo sapiens (Human)	471
P15153	P15153	reviewed	RAC2_HUMAN	Ras-related C3 botulinum toxin substrate 2 (GX) (Small G protein) (p21-Rac2)	RAC2	Homo sapiens (Human)	192
Q15043	Q15043	reviewed	S39AE_HUMAN	Metal cation symporter ZIP14 (LIV-1 subfamily of ZIP zinc transporter 4, LZT-Hs4) (Solute carrier family 39 member 14) (Zrt- and Irt-like protein 14, ZIP-14)	SLC39A14 KIAA0062 ZIP14	Homo sapiens (Human)	492		TRANSMEM 158..178 /note="Helical" /evidence="ECO:0000255"; TRANSMEM 187..207 /note="Helical" /evidence="ECO:0000255"; TRANSMEM 225..245 /note="Helical" /evidence="ECO:0000255"; TRANSMEM 398..418 /note="Helical" /evidence="ECO:0000255"; TRANSMEM 425..445 /note="Helical" /evidence="ECO:0000255"; TRANSMEM 461..481 /note="Helical" /evidence="ECO:0000255"
O60245	O60245	reviewed	PCDH7_HUMAN	Protocadherin-7 (Brain-heart protocadherin, BH-Pcdh)	PCDH7 BHPCDH	Homo sapiens (Human)	1069		TRANSMEM 880..900 /note="Helical" /evidence="ECO:0000255"
P68032	P68032	reviewed	ACTC_HUMAN	Actin, alpha cardiac muscle 1 (Alpha-cardiac actin) [Cleaved into: Actin, alpha cardiac muscle 1, intermediate form ]	ACTC1 ACTC	Homo sapiens (Human)	377
Q9H2H9	Q9H2H9	reviewed	S38A1_HUMAN	Sodium-coupled neutral amino acid transporter 1 (Amino acid transporter A1) (N-system amino acid transporter 2) (Solute carrier family 38 member 1) (System A amino acid transporter 1) (System N amino acid transporter 1)	SLC38A1 ATA1 NAT2 SAT1 SNAT1	Homo sapiens (Human)	487		TRANSMEM 75..97 /note="Helical" /evidence="ECO:0000255"; TRANSMEM 113..133 /note="Helical" /evidence="ECO:0000255"; TRANSMEM 148..168 /note="Helical" /evidence="ECO:0000255"; TRANSMEM 189..211 /note="Helical" /evidence="ECO:0000255"; TRANSMEM 217..237 /note="Helical" /evidence="ECO:0000255"; TRANSMEM 276..296 /note="Helical" /evidence="ECO:0000255"; TRANSMEM 313..333 /note="Helical" /evidence="EC…
Q9H2J7	Q9H2J7	reviewed	S6A15_HUMAN	Sodium-dependent neutral amino acid transporter B(0)AT2 (Sodium- and chloride-dependent neurotransmitter transporter NTT73) (Sodium-coupled branched-chain amino-acid transporter 1) (Solute carrier family 6 member 15) (Transporter v7-3)	SLC6A15 B0AT2 NTT73 SBAT1	Homo sapiens (Human)	730		TRANSMEM 70..90 /note="Helical; Name=1" /evidence="ECO:0000255"; TRANSMEM 98..117 /note="Helical; Name=2" /evidence="ECO:0000255"; TRANSMEM 142..162 /note="Helical; Name=3" /evidence="ECO:0000255"; TRANSMEM 226..244 /note="Helical; Name=4" /evidence="ECO:0000255"; TRANSMEM 253..270 /note="Helical; Name=5" /evidence="ECO:0000255"; TRANSMEM 306..323 /note="Helical; Name=6" /evidence="ECO:0000255"; …
Q9NQC3	Q9NQC3	reviewed	RTN4_HUMAN	Reticulon-4 (Foocen) (Neurite outgrowth inhibitor, Nogo protein) (Neuroendocrine-specific protein, NSP) (Neuroendocrine-specific protein C homolog) (RTN-x) (Reticulon-5)	RTN4 KIAA0886 NOGO My043 SP1507	Homo sapiens (Human)	1192		TRANSMEM 1019..1039 /note="Helical" /evidence="ECO:0000255"; TRANSMEM 1134..1154 /note="Helical" /evidence="ECO:0000255"
O00186	O00186	reviewed	STXB3_HUMAN	Syntaxin-binding protein 3 (Platelet Sec1 protein, PSP) (Protein unc-18 homolog 3, Unc18-3) (Protein unc-18 homolog C, Unc-18C)	STXBP3	Homo sapiens (Human)	592
P11234	P11234	reviewed	RALB_HUMAN	Ras-related protein Ral-B, EC 3.6.5.2	RALB	Homo sapiens (Human)	206
P68036	P68036	reviewed	UB2L3_HUMAN	Ubiquitin-conjugating enzyme E2 L3, EC 2.3.2.23 (E2 ubiquitin-conjugating enzyme L3) (L-UBC) (UbcH7) (Ubiquitin carrier protein L3) (Ubiquitin-conjugating enzyme E2-F1) (Ubiquitin-protein ligase L3)	UBE2L3 UBCE7 UBCH7	Homo sapiens (Human)	154
Q9H4A4	Q9H4A4	reviewed	AMPB_HUMAN	Aminopeptidase B, AP-B, EC 3.4.11.6 (Arginine aminopeptidase) (Arginyl aminopeptidase)	RNPEP APB	Homo sapiens (Human)	650
O15427	O15427	reviewed	MOT4_HUMAN	Monocarboxylate transporter 4, MCT 4 (Solute carrier family 16 member 3)	SLC16A3 MCT4	Homo sapiens (Human)	465		TRANSMEM 18..38 /note="Helical" /evidence="ECO:0000255"; TRANSMEM 62..82 /note="Helical" /evidence="ECO:0000255"; TRANSMEM 85..105 /note="Helical" /evidence="ECO:0000255"; TRANSMEM 110..130 /note="Helical" /evidence="ECO:0000255"; TRANSMEM 150..170 /note="Helical" /evidence="ECO:0000255"; TRANSMEM 180..200 /note="Helical" /evidence="ECO:0000255"; TRANSMEM 228..248 /note="Helical" /evidence="ECO:0…
Q12913	Q12913	reviewed	PTPRJ_HUMAN	Receptor-type tyrosine-protein phosphatase eta, Protein-tyrosine phosphatase eta, R-PTP-eta, EC 3.1.3.48 (Density-enhanced phosphatase 1, DEP-1) (HPTP eta) (Protein-tyrosine phosphatase receptor type J, R-PTP-J) (CD antigen CD148)	PTPRJ DEP1	Homo sapiens (Human)	1337		TRANSMEM 976..996 /note="Helical" /evidence="ECO:0000255"
Q9NVM1	Q9NVM1	reviewed	EVA1B_HUMAN	Protein eva-1 homolog B (Protein FAM176B)	EVA1B C1orf78 FAM176B	Homo sapiens (Human)	165		TRANSMEM 29..49 /note="Helical" /evidence="ECO:0000255"
P84098	P84098	reviewed	RL19_HUMAN	60S ribosomal protein L19 (Large ribosomal subunit protein eL19)	RPL19	Homo sapiens (Human)	196
Q03113	Q03113	reviewed	GNA12_HUMAN	Guanine nucleotide-binding protein subunit alpha-12, G alpha-12, G-protein subunit alpha-12	GNA12	Homo sapiens (Human)	381
P10301	P10301	reviewed	RRAS_HUMAN	Ras-related protein R-Ras, EC 3.6.5.- (p23)	RRAS	Homo sapiens (Human)	218
Q9H7F0	Q9H7F0	reviewed	AT133_HUMAN	Polyamine-transporting ATPase 13A3 (ATPase family homolog up-regulated in senescence cells 1) (Putrescine transporting ATPase, EC 7.6.2.16)	ATP13A3 AFURS1	Homo sapiens (Human)	1226	INTRAMEM 29..49 /evidence="ECO:0000305|PubMed:29505581"	TRANSMEM 206..226 /note="Helical" /evidence="ECO:0000255"; TRANSMEM 233..253 /note="Helical" /evidence="ECO:0000255"; TRANSMEM 410..430 /note="Helical" /evidence="ECO:0000255"; TRANSMEM 449..469 /note="Helical" /evidence="ECO:0000255"; TRANSMEM 941..961 /note="Helical" /evidence="ECO:0000255"; TRANSMEM 963..983 /note="Helical" /evidence="ECO:0000255"; TRANSMEM 1000..1020 /note="Helical" /evidence…
P58335	P58335	reviewed	ANTR2_HUMAN	Anthrax toxin receptor 2 (Capillary morphogenesis gene 2 protein, CMG-2)	ANTXR2 CMG2	Homo sapiens (Human)	489		TRANSMEM 319..341 /note="Helical" /evidence="ECO:0000255"
P02795	P02795	reviewed	MT2_HUMAN	Metallothionein-2, MT-2 (Metallothionein-2A) (Metallothionein-II, MT-II)	MT2A CES1 MT2	Homo sapiens (Human)	61
Q9UQM7	Q9UQM7	reviewed	KCC2A_HUMAN	Calcium/calmodulin-dependent protein kinase type II subunit alpha, CaM kinase II subunit alpha, CaMK-II subunit alpha, EC 2.7.11.17	CAMK2A CAMKA KIAA0968	Homo sapiens (Human)	478
P49588	P49588	reviewed	SYAC_HUMAN	Alanine--tRNA ligase, cytoplasmic, EC 6.1.1.7 (Alanyl-tRNA synthetase, AlaRS) (Renal carcinoma antigen NY-REN-42)	AARS1 AARS	Homo sapiens (Human)	968
P98082	P98082	reviewed	DAB2_HUMAN	Disabled homolog 2 (Adaptor molecule disabled-2) (Differentially expressed in ovarian carcinoma 2, DOC-2) (Differentially-expressed protein 2)	DAB2 DOC2	Homo sapiens (Human)	770
Q9HAU4	Q9HAU4	reviewed	SMUF2_HUMAN	E3 ubiquitin-protein ligase SMURF2, hSMURF2, EC 2.3.2.26 (HECT-type E3 ubiquitin transferase SMURF2) (SMAD ubiquitination regulatory factor 2) (SMAD-specific E3 ubiquitin-protein ligase 2)	SMURF2	Homo sapiens (Human)	748
Q9C0B5	Q9C0B5	reviewed	ZDHC5_HUMAN	Palmitoyltransferase ZDHHC5, EC 2.3.1.225 (Zinc finger DHHC domain-containing protein 5, DHHC-5) (Zinc finger protein 375)	ZDHHC5 KIAA1748 ZNF375	Homo sapiens (Human)	715		TRANSMEM 14..34 /note="Helical" /evidence="ECO:0000255"; TRANSMEM 39..59 /note="Helical" /evidence="ECO:0000255"; TRANSMEM 149..169 /note="Helical" /evidence="ECO:0000255"; TRANSMEM 192..212 /note="Helical" /evidence="ECO:0000255"
Q15404	Q15404	reviewed	RSU1_HUMAN	Ras suppressor protein 1, RSP-1, Rsu-1	RSU1 RSP1	Homo sapiens (Human)	277
Q9HCM4	Q9HCM4	reviewed	E41L5_HUMAN	Band 4.1-like protein 5 (Erythrocyte membrane protein band 4.1-like 5)	EPB41L5 KIAA1548	Homo sapiens (Human)	733
Q9HCY8	Q9HCY8	reviewed	S10AE_HUMAN	Protein S100-A14 (S100 calcium-binding protein A14, S114)	S100A14 S100A15	Homo sapiens (Human)	104
O75954	O75954	reviewed	TSN9_HUMAN	Tetraspanin-9, Tspan-9 (Tetraspan NET-5)	TSPAN9 NET5	Homo sapiens (Human)	239		TRANSMEM 14..34 /note="Helical" /evidence="ECO:0000255"; TRANSMEM 56..76 /note="Helical" /evidence="ECO:0000255"; TRANSMEM 86..106 /note="Helical" /evidence="ECO:0000255"; TRANSMEM 204..224 /note="Helical" /evidence="ECO:0000255"
P08754	P08754	reviewed	GNAI3_HUMAN	Guanine nucleotide-binding protein G(i) subunit alpha-3 (G(i) alpha-3)	GNAI3	Homo sapiens (Human)	354
Q9HD89	Q9HD89	reviewed	RETN_HUMAN	Resistin (Adipose tissue-specific secretory factor, ADSF) (C/EBP-epsilon-regulated myeloid-specific secreted cysteine-rich protein) (Cysteine-rich secreted protein A12-alpha-like 2) (Cysteine-rich secreted protein FIZZ3)	RETN FIZZ3 HXCP1 RSTN UNQ407/PRO1199	Homo sapiens (Human)	108
O43852	O43852	reviewed	CALU_HUMAN	Calumenin (Crocalbin) (IEF SSP 9302)	CALU	Homo sapiens (Human)	315
P01591	P01591	reviewed	IGJ_HUMAN	Immunoglobulin J chain (Joining chain of multimeric IgA and IgM)	JCHAIN IGCJ IGJ	Homo sapiens (Human)	159
Q96S97	Q96S97	reviewed	MYADM_HUMAN	Myeloid-associated differentiation marker (Protein SB135)	MYADM UNQ553/PRO1110	Homo sapiens (Human)	322		TRANSMEM 41..61 /note="Helical" /evidence="ECO:0000255"; TRANSMEM 70..90 /note="Helical" /evidence="ECO:0000255"; TRANSMEM 101..121 /note="Helical" /evidence="ECO:0000255"; TRANSMEM 137..157 /note="Helical" /evidence="ECO:0000255"; TRANSMEM 171..191 /note="Helical" /evidence="ECO:0000255"; TRANSMEM 203..223 /note="Helical" /evidence="ECO:0000255"; TRANSMEM 239..259 /note="Helical" /evidence="ECO:…
Q9HAC8	Q9HAC8	reviewed	UBTD1_HUMAN	Ubiquitin domain-containing protein 1	UBTD1	Homo sapiens (Human)	227
O14672	O14672	reviewed	ADA10_HUMAN	Disintegrin and metalloproteinase domain-containing protein 10, ADAM 10, EC 3.4.24.81 (CDw156) (Kuzbanian protein homolog) (Mammalian disintegrin-metalloprotease) (CD antigen CD156c)	ADAM10 KUZ MADM	Homo sapiens (Human)	748		TRANSMEM 673..693 /note="Helical" /evidence="ECO:0000255"
P26006	P26006	reviewed	ITA3_HUMAN	Integrin alpha-3 (CD49 antigen-like family member C) (FRP-2) (Galactoprotein B3, GAPB3) (VLA-3 subunit alpha) (CD antigen CD49c) [Cleaved into: Integrin alpha-3 heavy chain; Integrin alpha-3 light chain ]	ITGA3 MSK18	Homo sapiens (Human)	1051		TRANSMEM 992..1014 /note="Helical" /evidence="ECO:0000255"
Q9NQX7	Q9NQX7	reviewed	ITM2C_HUMAN	Integral membrane protein 2C (Cerebral protein 14) (Transmembrane protein BRI3) [Cleaved into: CT-BRI3 ]	ITM2C BRI3 hucep-14 NPD018 PSEC0047	Homo sapiens (Human)	267		TRANSMEM 55..75 /note="Helical; Signal-anchor for type II membrane protein" /evidence="ECO:0000255"
P18564	P18564	reviewed	ITB6_HUMAN	Integrin beta-6	ITGB6	Homo sapiens (Human)	788		TRANSMEM 710..730 /note="Helical" /evidence="ECO:0000255"
Q9NRN7	Q9NRN7	reviewed	ADPPT_HUMAN	L-aminoadipate-semialdehyde dehydrogenase-phosphopantetheinyl transferase, EC 2.7.8.7 (4'-phosphopantetheinyl transferase) (Alpha-aminoadipic semialdehyde dehydrogenase-phosphopantetheinyl transferase, AASD-PPT) (LYS5 ortholog)	AASDHPPT CGI-80 HAH-P HSPC223 x0005	Homo sapiens (Human)	309
P13611	P13611	reviewed	CSPG2_HUMAN	Versican core protein (Chondroitin sulfate proteoglycan core protein 2, Chondroitin sulfate proteoglycan 2) (Glial hyaluronate-binding protein, GHAP) (Large fibroblast proteoglycan) (PG-M)	VCAN CSPG2	Homo sapiens (Human)	3396
P08195	P08195	reviewed	4F2_HUMAN	4F2 cell-surface antigen heavy chain, 4F2hc (4F2 heavy chain antigen) (Lymphocyte activation antigen 4F2 large subunit) (Solute carrier family 3 member 2) (CD antigen CD98)	SLC3A2 MDU1	Homo sapiens (Human)	630		TRANSMEM 185..205 /note="Helical; Signal-anchor for type II membrane protein" /evidence="ECO:0000269|PubMed:30867591"
Q01650	Q01650	reviewed	LAT1_HUMAN	Large neutral amino acids transporter small subunit 1 (4F2 light chain, 4F2 LC, 4F2LC) (CD98 light chain) (Integral membrane protein E16, E16) (L-type amino acid transporter 1, hLAT1) (Solute carrier family 7 member 5) (y+ system cationic amino acid transporter)	SLC7A5 CD98LC LAT1 MPE16	Homo sapiens (Human)	507		TRANSMEM 50..70 /note="Helical" /evidence="ECO:0000269|PubMed:30867591"; TRANSMEM 84..104 /note="Helical" /evidence="ECO:0000269|PubMed:30867591"; TRANSMEM 127..147 /note="Helical" /evidence="ECO:0000269|PubMed:30867591"; TRANSMEM 170..190 /note="Helical" /evidence="ECO:0000269|PubMed:30867591"; TRANSMEM 193..214 /note="Helical" /evidence="ECO:0000269|PubMed:30867591"; TRANSMEM 243..263 /note="He…
P09619	P09619	reviewed	PGFRB_HUMAN	Platelet-derived growth factor receptor beta, PDGF-R-beta, PDGFR-beta, EC 2.7.10.1 (Beta platelet-derived growth factor receptor) (Beta-type platelet-derived growth factor receptor) (CD140 antigen-like family member B) (Platelet-derived growth factor receptor 1, PDGFR-1) (CD antigen CD140b)	PDGFRB PDGFR PDGFR1	Homo sapiens (Human)	1106		TRANSMEM 533..553 /note="Helical" /evidence="ECO:0000255"
P61225	P61225	reviewed	RAP2B_HUMAN	Ras-related protein Rap-2b, EC 3.6.5.2	RAP2B	Homo sapiens (Human)	183
P25445	P25445	reviewed	TNR6_HUMAN	Tumor necrosis factor receptor superfamily member 6 (Apo-1 antigen) (Apoptosis-mediating surface antigen FAS) (FASLG receptor) (CD antigen CD95)	FAS APT1 FAS1 TNFRSF6	Homo sapiens (Human)	335		TRANSMEM 174..190 /note="Helical" /evidence="ECO:0000255"
Q9NTK5	Q9NTK5	reviewed	OLA1_HUMAN	Obg-like ATPase 1 (DNA damage-regulated overexpressed in cancer 45, DOC45) (GTP-binding protein 9)	OLA1 GTPBP9 PRO2455 PTD004	Homo sapiens (Human)	396
P15151	P15151	reviewed	PVR_HUMAN	Poliovirus receptor (Nectin-like protein 5, NECL-5) (CD antigen CD155)	PVR PVS	Homo sapiens (Human)	417		TRANSMEM 344..367 /note="Helical" /evidence="ECO:0000255"
P49757	P49757	reviewed	NUMB_HUMAN	Protein numb homolog, h-Numb (Protein S171)	NUMB C14orf41	Homo sapiens (Human)	651
P62079	P62079	reviewed	TSN5_HUMAN	Tetraspanin-5, Tspan-5 (Tetraspan NET-4) (Transmembrane 4 superfamily member 9)	TSPAN5 TM4SF9	Homo sapiens (Human)	268		TRANSMEM 18..38 /note="Helical" /evidence="ECO:0000255"; TRANSMEM 62..82 /note="Helical" /evidence="ECO:0000255"; TRANSMEM 93..113 /note="Helical" /evidence="ECO:0000255"; TRANSMEM 233..253 /note="Helical" /evidence="ECO:0000255"
Q9NV70	Q9NV70	reviewed	EXOC1_HUMAN	Exocyst complex component 1 (Exocyst complex component Sec3)	EXOC1 SEC3 SEC3L1 BM-012	Homo sapiens (Human)	894
Q9BUL8	Q9BUL8	reviewed	PDC10_HUMAN	Programmed cell death protein 10 (Cerebral cavernous malformations 3 protein) (TF-1 cell apoptosis-related protein 15)	PDCD10 CCM3 TFAR15	Homo sapiens (Human)	212
P78536	P78536	reviewed	ADA17_HUMAN	Disintegrin and metalloproteinase domain-containing protein 17, ADAM 17, EC 3.4.24.86 (Snake venom-like protease) (TNF-alpha convertase) (TNF-alpha-converting enzyme) (CD antigen CD156b)	ADAM17 CSVP TACE	Homo sapiens (Human)	824		TRANSMEM 672..692 /note="Helical" /evidence="ECO:0000255"
P06756	P06756	reviewed	ITAV_HUMAN	Integrin alpha-V (Vitronectin receptor) (Vitronectin receptor subunit alpha) (CD antigen CD51) [Cleaved into: Integrin alpha-V heavy chain; Integrin alpha-V light chain ]	ITGAV MSK8 VNRA VTNR	Homo sapiens (Human)	1048		TRANSMEM 993..1016 /note="Helical" /evidence="ECO:0000255"
Q96PD2	Q96PD2	reviewed	DCBD2_HUMAN	Discoidin, CUB and LCCL domain-containing protein 2 (CUB, LCCL and coagulation factor V/VIII-homology domains protein 1) (Endothelial and smooth muscle cell-derived neuropilin-like protein)	DCBLD2 CLCP1 ESDN	Homo sapiens (Human)	775		TRANSMEM 529..549 /note="Helical" /evidence="ECO:0000255"
P78417	P78417	reviewed	GSTO1_HUMAN	Glutathione S-transferase omega-1, GSTO-1, EC 2.5.1.18 (Glutathione S-transferase omega 1-1, GSTO 1-1) (Glutathione-dependent dehydroascorbate reductase, EC 1.8.5.1) (Monomethylarsonic acid reductase, MMA(V) reductase, EC 1.20.4.2) (S-(Phenacyl)glutathione reductase, SPG-R)	GSTO1 GSTTLP28	Homo sapiens (Human)	241
P54727	P54727	reviewed	RD23B_HUMAN	UV excision repair protein RAD23 homolog B, HR23B, hHR23B (XP-C repair-complementing complex 58 kDa protein, p58)	RAD23B	Homo sapiens (Human)	409
Q92692	Q92692	reviewed	NECT2_HUMAN	Nectin-2 (Herpes virus entry mediator B, Herpesvirus entry mediator B, HveB) (Nectin cell adhesion molecule 2) (Poliovirus receptor-related protein 2) (CD antigen CD112)	NECTIN2 HVEB PRR2 PVRL2	Homo sapiens (Human)	538		TRANSMEM 361..381 /note="Helical" /evidence="ECO:0000255"
O94804	O94804	reviewed	STK10_HUMAN	Serine/threonine-protein kinase 10, EC 2.7.11.1 (Lymphocyte-oriented kinase)	STK10 LOK	Homo sapiens (Human)	968
Q13885	Q13885	reviewed	TBB2A_HUMAN	Tubulin beta-2A chain (Tubulin beta class IIa)	TUBB2A TUBB2	Homo sapiens (Human)	445
Q9NYF3	Q9NYF3	reviewed	FA53C_HUMAN	Protein FAM53C	FAM53C C5orf6	Homo sapiens (Human)	392
Q8IWE4	Q8IWE4	reviewed	DCNL3_HUMAN	DCN1-like protein 3, DCNL3 (DCUN1 domain-containing protein 3) (Defective in cullin neddylation protein 1-like protein 3) (Squamous cell carcinoma-related oncogene 3)	DCUN1D3 SCCRO3	Homo sapiens (Human)	304
Q5VUB5	Q5VUB5	reviewed	F1711_HUMAN	Protein FAM171A1 (Astroprincin, APCN)	FAM171A1 APCN C10orf38	Homo sapiens (Human)	890		TRANSMEM 304..324 /note="Helical" /evidence="ECO:0000255"
Q14699	Q14699	reviewed	RFTN1_HUMAN	Raftlin (Cell migration-inducing gene 2 protein) (Raft-linking protein)	RFTN1 KIAA0084 MIG2	Homo sapiens (Human)	578
O14786	O14786	reviewed	NRP1_HUMAN	Neuropilin-1 (Vascular endothelial cell growth factor 165 receptor) (CD antigen CD304)	NRP1 NRP VEGF165R	Homo sapiens (Human)	923		TRANSMEM 857..879 /note="Helical" /evidence="ECO:0000255"
Q9NZQ7	Q9NZQ7	reviewed	PD1L1_HUMAN	Programmed cell death 1 ligand 1, PD-L1, PDCD1 ligand 1, Programmed death ligand 1, hPD-L1 (B7 homolog 1, B7-H1) (CD antigen CD274)	CD274 B7H1 PDCD1L1 PDCD1LG1 PDL1	Homo sapiens (Human)	290		TRANSMEM 239..259 /note="Helical" /evidence="ECO:0000255"
P98172	P98172	reviewed	EFNB1_HUMAN	Ephrin-B1 (EFL-3) (ELK ligand, ELK-L) (EPH-related receptor tyrosine kinase ligand 2, LERK-2) [Cleaved into: Ephrin-B1 C-terminal fragment, Ephrin-B1 CTF; Ephrin-B1 intracellular domain, Ephrin-B1 ICD ]	EFNB1 EFL3 EPLG2 LERK2	Homo sapiens (Human)	346		TRANSMEM 238..258 /note="Helical" /evidence="ECO:0000255"
Q9NZU7	Q9NZU7	reviewed	CABP1_HUMAN	Calcium-binding protein 1, CaBP1 (Calbrain) (Caldendrin)	CABP1	Homo sapiens (Human)	370
P54136	P54136	reviewed	SYRC_HUMAN	Arginine--tRNA ligase, cytoplasmic, EC 6.1.1.19 (Arginyl-tRNA synthetase, ArgRS)	RARS1 RARS	Homo sapiens (Human)	660
P23510	P23510	reviewed	TNFL4_HUMAN	Tumor necrosis factor ligand superfamily member 4 (Glycoprotein Gp34) (OX40 ligand, OX40L) (TAX transcriptionally-activated glycoprotein 1) (CD antigen CD252)	TNFSF4 TXGP1	Homo sapiens (Human)	183		TRANSMEM 24..50 /note="Helical; Signal-anchor for type II membrane protein" /evidence="ECO:0000255"
P05556	P05556	reviewed	ITB1_HUMAN	Integrin beta-1 (Fibronectin receptor subunit beta) (Glycoprotein IIa, GPIIA) (VLA-4 subunit beta) (CD antigen CD29)	ITGB1 FNRB MDF2 MSK12	Homo sapiens (Human)	798		TRANSMEM 729..751 /note="Helical" /evidence="ECO:0000255"
P05106	P05106	reviewed	ITB3_HUMAN	Integrin beta-3 (Platelet membrane glycoprotein IIIa, GPIIIa) (CD antigen CD61)	ITGB3 GP3A	Homo sapiens (Human)	788		TRANSMEM 719..741 /note="Helical" /evidence="ECO:0000255"
Q9P0V3	Q9P0V3	reviewed	SH3B4_HUMAN	SH3 domain-binding protein 4 (EH-binding protein 10) (Transferrin receptor-trafficking protein)	SH3BP4 BOG25 EHB10 TTP	Homo sapiens (Human)	963
Q9P121	Q9P121	reviewed	NTRI_HUMAN	Neurotrimin, hNT (IgLON family member 2)	NTM IGLON2 NT UNQ297/PRO337	Homo sapiens (Human)	344
Q9Y4F1	Q9Y4F1	reviewed	FARP1_HUMAN	FERM, ARHGEF and pleckstrin domain-containing protein 1 (Chondrocyte-derived ezrin-like protein) (FERM, RhoGEF and pleckstrin domain-containing protein 1) (Pleckstrin homology domain-containing family C member 2, PH domain-containing family C member 2)	FARP1 CDEP PLEKHC2	Homo sapiens (Human)	1045
Q9P258	Q9P258	reviewed	RCC2_HUMAN	Protein RCC2 (RCC1-like protein TD-60) (Telophase disk protein of 60 kDa)	RCC2 KIAA1470 TD60	Homo sapiens (Human)	522
O00194	O00194	reviewed	RB27B_HUMAN	Ras-related protein Rab-27B, EC 3.6.5.2 (C25KG)	RAB27B	Homo sapiens (Human)	218
Q02952	Q02952	reviewed	AKA12_HUMAN	A-kinase anchor protein 12, AKAP-12 (A-kinase anchor protein 250 kDa, AKAP 250) (Gravin) (Myasthenia gravis autoantigen)	AKAP12 AKAP250	Homo sapiens (Human)	1782
P18084	P18084	reviewed	ITB5_HUMAN	Integrin beta-5	ITGB5	Homo sapiens (Human)	799		TRANSMEM 720..742 /note="Helical" /evidence="ECO:0000255"
Q9ULF5	Q9ULF5	reviewed	S39AA_HUMAN	Zinc transporter ZIP10 (Solute carrier family 39 member 10) (Zrt- and Irt-like protein 10, ZIP-10)	SLC39A10 KIAA1265 ZIP10	Homo sapiens (Human)	831		TRANSMEM 411..431 /note="Helical" /evidence="ECO:0000255"; TRANSMEM 438..458 /note="Helical" /evidence="ECO:0000255"; TRANSMEM 495..515 /note="Helical" /evidence="ECO:0000255"; TRANSMEM 687..707 /note="Helical" /evidence="ECO:0000255"; TRANSMEM 732..752 /note="Helical" /evidence="ECO:0000255"; TRANSMEM 759..779 /note="Helical" /evidence="ECO:0000255"; TRANSMEM 801..821 /note="Helical" /evidence="…
Q9UBG0	Q9UBG0	reviewed	MRC2_HUMAN	C-type mannose receptor 2 (C-type lectin domain family 13 member E) (Endocytic receptor 180) (Macrophage mannose receptor 2) (Urokinase-type plasminogen activator receptor-associated protein, UPAR-associated protein, Urokinase receptor-associated protein) (CD antigen CD280)	MRC2 CLEC13E ENDO180 KIAA0709 UPARAP	Homo sapiens (Human)	1479		TRANSMEM 1415..1435 /note="Helical" /evidence="ECO:0000255"
Q5T9L3	Q5T9L3	reviewed	WLS_HUMAN	Protein wntless homolog (Integral membrane protein GPR177) (Protein evenness interrupted homolog, EVI) (Putative NF-kappa-B-activating protein 373)	WLS C1orf139 GPR177 UNQ85/PRO18667	Homo sapiens (Human)	541		TRANSMEM 16..36 /note="Helical; Name=1" /evidence="ECO:0000255"; TRANSMEM 233..253 /note="Helical; Name=2" /evidence="ECO:0000305|PubMed:20652957"; TRANSMEM 269..289 /note="Helical; Name=3" /evidence="ECO:0000305|PubMed:20652957"; TRANSMEM 304..324 /note="Helical; Name=4" /evidence="ECO:0000305|PubMed:20652957"; TRANSMEM 332..352 /note="Helical; Name=5" /evidence="ECO:0000305|PubMed:20652957"; TR…
Q9UBM7	Q9UBM7	reviewed	DHCR7_HUMAN	7-dehydrocholesterol reductase, 7-DHC reductase, EC 1.3.1.21 (Delta7-sterol reductase) (Sterol Delta(7)-reductase) (Sterol reductase SR-2)	DHCR7 D7SR	Homo sapiens (Human)	475		TRANSMEM 40..60 /note="Helical" /evidence="ECO:0000255"; TRANSMEM 154..174 /note="Helical" /evidence="ECO:0000255"; TRANSMEM 177..197 /note="Helical" /evidence="ECO:0000255"; TRANSMEM 266..286 /note="Helical" /evidence="ECO:0000255"; TRANSMEM 306..326 /note="Helical" /evidence="ECO:0000255"; TRANSMEM 331..351 /note="Helical" /evidence="ECO:0000255"; TRANSMEM 420..440 /note="Helical" /evidence="EC…
P62829	P62829	reviewed	RL23_HUMAN	60S ribosomal protein L23 (60S ribosomal protein L17) (Large ribosomal subunit protein uL14)	RPL23	Homo sapiens (Human)	140
Q9UBQ0	Q9UBQ0	reviewed	VPS29_HUMAN	Vacuolar protein sorting-associated protein 29, hVPS29 (PEP11 homolog) (Vesicle protein sorting 29)	VPS29 DC15 DC7 MDS007	Homo sapiens (Human)	182
Q9UBT2	Q9UBT2	reviewed	SAE2_HUMAN	SUMO-activating enzyme subunit 2, EC 2.3.2.- (Anthracycline-associated resistance ARX) (Ubiquitin-like 1-activating enzyme E1B) (Ubiquitin-like modifier-activating enzyme 2)	UBA2 SAE2 UBLE1B HRIHFB2115	Homo sapiens (Human)	640
Q5ZPR3	Q5ZPR3	reviewed	CD276_HUMAN	CD276 antigen (4Ig-B7-H3) (B7 homolog 3, B7-H3) (Costimulatory molecule) (CD antigen CD276)	CD276 B7H3 PSEC0249 UNQ309/PRO352	Homo sapiens (Human)	534		TRANSMEM 467..487 /note="Helical" /evidence="ECO:0000255"
Q13443	Q13443	reviewed	ADAM9_HUMAN	Disintegrin and metalloproteinase domain-containing protein 9, ADAM 9, EC 3.4.24.- (Cellular disintegrin-related protein) (Meltrin-gamma) (Metalloprotease/disintegrin/cysteine-rich protein 9) (Myeloma cell metalloproteinase)	ADAM9 KIAA0021 MCMP MDC9 MLTNG	Homo sapiens (Human)	819		TRANSMEM 698..718 /note="Helical" /evidence="ECO:0000255"
Q9UGI8	Q9UGI8	reviewed	TES_HUMAN	Testin (TESS)	TES	Homo sapiens (Human)	421
P55287	P55287	reviewed	CAD11_HUMAN	Cadherin-11 (OSF-4) (Osteoblast cadherin, OB-cadherin)	CDH11	Homo sapiens (Human)	796		TRANSMEM 618..640 /note="Helical" /evidence="ECO:0000255"
Q9BRA2	Q9BRA2	reviewed	TXD17_HUMAN	Thioredoxin domain-containing protein 17 (14 kDa thioredoxin-related protein, TRP14) (Protein 42-9-9) (Thioredoxin-like protein 5)	TXNDC17 TXNL5	Homo sapiens (Human)	123
Q9UHI8	Q9UHI8	reviewed	ATS1_HUMAN	A disintegrin and metalloproteinase with thrombospondin motifs 1, ADAM-TS 1, ADAM-TS1, ADAMTS-1, EC 3.4.24.- (METH-1)	ADAMTS1 KIAA1346 METH1	Homo sapiens (Human)	967
P42356	P42356	reviewed	PI4KA_HUMAN	Phosphatidylinositol 4-kinase alpha, PI4-kinase alpha, PI4K-alpha, PtdIns-4-kinase alpha, EC 2.7.1.67 (Phosphatidylinositol 4-Kinase III alpha)	PI4KA PIK4 PIK4CA	Homo sapiens (Human)	2102
Q9UI14	Q9UI14	reviewed	PRAF1_HUMAN	Prenylated Rab acceptor protein 1 (PRA1 family protein 1)	RABAC1 PRA1 PRAF1	Homo sapiens (Human)	185		TRANSMEM 79..94 /note="Helical" /evidence="ECO:0000250"; TRANSMEM 95..112 /note="Helical" /evidence="ECO:0000250"; TRANSMEM 132..148 /note="Helical" /evidence="ECO:0000250"; TRANSMEM 149..165 /note="Helical" /evidence="ECO:0000250"
Q9UIF8	Q9UIF8	reviewed	BAZ2B_HUMAN	Bromodomain adjacent to zinc finger domain protein 2B (hWALp4)	BAZ2B KIAA1476	Homo sapiens (Human)	2168
Q9UII2	Q9UII2	reviewed	ATIF1_HUMAN	ATPase inhibitor, mitochondrial (ATP synthase F1 subunit epsilon) (Inhibitor of F(1)F(o)-ATPase, IF(1), IF1)	ATP5IF1 ATPI ATPIF1	Homo sapiens (Human)	106
P08123	P08123	reviewed	CO1A2_HUMAN	Collagen alpha-2(I) chain (Alpha-2 type I collagen)	COL1A2	Homo sapiens (Human)	1366
Q969X5	Q969X5	reviewed	ERGI1_HUMAN	Endoplasmic reticulum-Golgi intermediate compartment protein 1 (ER-Golgi intermediate compartment 32 kDa protein, ERGIC-32)	ERGIC1 ERGIC32 KIAA1181 HT034	Homo sapiens (Human)	290		TRANSMEM 27..47 /note="Helical" /evidence="ECO:0000255"; TRANSMEM 255..275 /note="Helical" /evidence="ECO:0000255"
P27701	P27701	reviewed	CD82_HUMAN	CD82 antigen (C33 antigen) (IA4) (Inducible membrane protein R2) (Metastasis suppressor Kangai-1) (Suppressor of tumorigenicity 6 protein) (Tetraspanin-27, Tspan-27) (CD antigen CD82)	CD82 KAI1 SAR2 ST6 TSPAN27	Homo sapiens (Human)	267		TRANSMEM 12..32 /note="Helical" /evidence="ECO:0000255"; TRANSMEM 54..72 /note="Helical" /evidence="ECO:0000255"; TRANSMEM 84..110 /note="Helical" /evidence="ECO:0000255"; TRANSMEM 229..250 /note="Helical" /evidence="ECO:0000255"
Q96AC1	Q96AC1	reviewed	FERM2_HUMAN	Fermitin family homolog 2 (Kindlin-2) (Mitogen-inducible gene 2 protein, MIG-2) (Pleckstrin homology domain-containing family C member 1, PH domain-containing family C member 1)	FERMT2 KIND2 MIG2 PLEKHC1	Homo sapiens (Human)	680
Q96QD8	Q96QD8	reviewed	S38A2_HUMAN	Sodium-coupled neutral amino acid transporter 2 (Amino acid transporter A2) (Protein 40-9-1) (Solute carrier family 38 member 2) (System A amino acid transporter 2) (System A transporter 1) (System N amino acid transporter 2)	SLC38A2 ATA2 KIAA1382 SAT2 SNAT2	Homo sapiens (Human)	506		TRANSMEM 77..97 /note="Helical" /evidence="ECO:0000255"; TRANSMEM 103..123 /note="Helical" /evidence="ECO:0000255"; TRANSMEM 159..179 /note="Helical" /evidence="ECO:0000255"; TRANSMEM 189..209 /note="Helical" /evidence="ECO:0000255"; TRANSMEM 218..238 /note="Helical" /evidence="ECO:0000255"; TRANSMEM 293..313 /note="Helical" /evidence="ECO:0000255"; TRANSMEM 330..350 /note="Helical" /evidence="EC…
Q9UKE5	Q9UKE5	reviewed	TNIK_HUMAN	TRAF2 and NCK-interacting protein kinase, EC 2.7.11.1	TNIK KIAA0551	Homo sapiens (Human)	1360
P35754	P35754	reviewed	GLRX1_HUMAN	Glutaredoxin-1 (Thioltransferase-1, TTase-1)	GLRX GRX	Homo sapiens (Human)	106
Q9UKM7	Q9UKM7	reviewed	MA1B1_HUMAN	Endoplasmic reticulum mannosyl-oligosaccharide 1,2-alpha-mannosidase, EC 3.2.1.113 (ER alpha-1,2-mannosidase) (ER mannosidase 1, ERMan1) (Man9GlcNAc2-specific-processing alpha-mannosidase) (Mannosidase alpha class 1B member 1)	MAN1B1 UNQ747/PRO1477	Homo sapiens (Human)	699		TRANSMEM 85..105 /note="Helical; Signal-anchor for type II membrane protein" /evidence="ECO:0000255"
P12111	P12111	reviewed	CO6A3_HUMAN	Collagen alpha-3(VI) chain	COL6A3	Homo sapiens (Human)	3177
P63313	P63313	reviewed	TYB10_HUMAN	Thymosin beta-10	TMSB10 PTMB10 THYB10	Homo sapiens (Human)	44
Q9UKY7	Q9UKY7	reviewed	CDV3_HUMAN	Protein CDV3 homolog	CDV3 H41	Homo sapiens (Human)	258
Q04721	Q04721	reviewed	NOTC2_HUMAN	Neurogenic locus notch homolog protein 2, Notch 2, hN2 [Cleaved into: Notch 2 extracellular truncation, N2ECD; Notch 2 intracellular domain, N2ICD ]	NOTCH2	Homo sapiens (Human)	2471		TRANSMEM 1678..1698 /note="Helical" /evidence="ECO:0000255"
Q13433	Q13433	reviewed	S39A6_HUMAN	Zinc transporter ZIP6 (Estrogen-regulated protein LIV-1) (Solute carrier family 39 member 6) (Zrt- and Irt-like protein 6, ZIP-6)	SLC39A6 LIV1 ZIP6	Homo sapiens (Human)	755		TRANSMEM 326..346 /note="Helical; Name=1" /evidence="ECO:0000255"; TRANSMEM 356..376 /note="Helical; Name=2" /evidence="ECO:0000255"; TRANSMEM 424..444 /note="Helical; Name=3" /evidence="ECO:0000255"; TRANSMEM 658..678 /note="Helical; Name=4" /evidence="ECO:0000255"; TRANSMEM 687..707 /note="Helical; Name=5" /evidence="ECO:0000255"; TRANSMEM 725..745 /note="Helical; Name=6" /evidence="ECO:0000255"
Q15833	Q15833	reviewed	STXB2_HUMAN	Syntaxin-binding protein 2 (Protein unc-18 homolog 2, Unc18-2) (Protein unc-18 homolog B, Unc-18B)	STXBP2 UNC18B	Homo sapiens (Human)	593
P13726	P13726	reviewed	TF_HUMAN	Tissue factor, TF (Coagulation factor III) (Thromboplastin) (CD antigen CD142)	F3	Homo sapiens (Human)	295		TRANSMEM 252..274 /note="Helical" /evidence="ECO:0000255"
Q7KYR7	Q7KYR7	reviewed	BT2A1_HUMAN	Butyrophilin subfamily 2 member A1	BTN2A1 BT2.1 BTF1	Homo sapiens (Human)	527		TRANSMEM 249..269 /note="Helical" /evidence="ECO:0000255"
Q9ULC8	Q9ULC8	reviewed	ZDHC8_HUMAN	Palmitoyltransferase ZDHHC8, EC 2.3.1.225 (Zinc finger DHHC domain-containing protein 8, DHHC-8) (Zinc finger protein 378)	ZDHHC8 KIAA1292 ZDHHCL1 ZNF378	Homo sapiens (Human)	765		TRANSMEM 14..34 /note="Helical" /evidence="ECO:0000255"; TRANSMEM 53..73 /note="Helical" /evidence="ECO:0000255"; TRANSMEM 149..169 /note="Helical" /evidence="ECO:0000255"; TRANSMEM 191..211 /note="Helical" /evidence="ECO:0000255"
Q9ULE3	Q9ULE3	reviewed	DEN2A_HUMAN	DENN domain-containing protein 2A	DENND2A KIAA1277	Homo sapiens (Human)	1009
P12110	P12110	reviewed	CO6A2_HUMAN	Collagen alpha-2(VI) chain	COL6A2	Homo sapiens (Human)	1019
Q14019	Q14019	reviewed	COTL1_HUMAN	Coactosin-like protein	COTL1 CLP	Homo sapiens (Human)	142
P12109	P12109	reviewed	CO6A1_HUMAN	Collagen alpha-1(VI) chain	COL6A1	Homo sapiens (Human)	1028
P08648	P08648	reviewed	ITA5_HUMAN	Integrin alpha-5 (CD49 antigen-like family member E) (Fibronectin receptor subunit alpha) (Integrin alpha-F) (VLA-5) (CD antigen CD49e) [Cleaved into: Integrin alpha-5 heavy chain; Integrin alpha-5 light chain ]	ITGA5 FNRA	Homo sapiens (Human)	1049		TRANSMEM 996..1021 /note="Helical" /evidence="ECO:0000255"
Q9H2K8	Q9H2K8	reviewed	TAOK3_HUMAN	Serine/threonine-protein kinase TAO3, EC 2.7.11.1 (Cutaneous T-cell lymphoma-associated antigen HD-CL-09, CTCL-associated antigen HD-CL-09) (Dendritic cell-derived protein kinase) (JNK/SAPK-inhibitory kinase) (Jun kinase-inhibitory kinase) (Kinase from chicken homolog A, hKFC-A) (Thousand and one amino acid protein 3)	TAOK3 DPK JIK KDS MAP3K18	Homo sapiens (Human)	898
Q6V0I7	Q6V0I7	reviewed	FAT4_HUMAN	Protocadherin Fat 4, hFat4 (Cadherin family member 14) (FAT tumor suppressor homolog 4) (Fat-like cadherin protein FAT-J)	FAT4 CDHF14 FATJ Nbla00548	Homo sapiens (Human)	4981		TRANSMEM 4505..4525 /note="Helical" /evidence="ECO:0000255"
P11233	P11233	reviewed	RALA_HUMAN	Ras-related protein Ral-A, EC 3.6.5.2	RALA RAL	Homo sapiens (Human)	206
O00469	O00469	reviewed	PLOD2_HUMAN	Procollagen-lysine,2-oxoglutarate 5-dioxygenase 2, EC 1.14.11.4 (Lysyl hydroxylase 2, LH2)	PLOD2	Homo sapiens (Human)	737
Q9UNN8	Q9UNN8	reviewed	EPCR_HUMAN	Endothelial protein C receptor (Activated protein C receptor, APC receptor) (Endothelial cell protein C receptor) (CD antigen CD201)	PROCR EPCR	Homo sapiens (Human)	238		TRANSMEM 211..231 /note="Helical" /evidence="ECO:0000255"
O00622	O00622	reviewed	CCN1_HUMAN	CCN family member 1 (Cellular communication network factor 1) (Cysteine-rich angiogenic inducer 61) (Insulin-like growth factor-binding protein 10, IBP-10, IGF-binding protein 10, IGFBP-10) (Protein CYR61) (Protein GIG1)	CCN1 CYR61 GIG1 IGFBP10	Homo sapiens (Human)	381
P21589	P21589	reviewed	5NTD_HUMAN	5'-nucleotidase, 5'-NT, EC 3.1.3.5 (Ecto-5'-nucleotidase) (CD antigen CD73)	NT5E NT5 NTE	Homo sapiens (Human)	574
O60664	O60664	reviewed	PLIN3_HUMAN	Perilipin-3 (47 kDa mannose 6-phosphate receptor-binding protein, 47 kDa MPR-binding protein) (Cargo selection protein TIP47) (Mannose-6-phosphate receptor-binding protein 1) (Placental protein 17, PP17)	PLIN3 M6PRBP1 TIP47	Homo sapiens (Human)	434
Q9UQN3	Q9UQN3	reviewed	CHM2B_HUMAN	Charged multivesicular body protein 2b (CHMP2.5) (Chromatin-modifying protein 2b, CHMP2b) (Vacuolar protein sorting-associated protein 2-2, Vps2-2, hVps2-2)	CHMP2B CGI-84	Homo sapiens (Human)	213
Q9Y5S2	Q9Y5S2	reviewed	MRCKB_HUMAN	Serine/threonine-protein kinase MRCK beta, EC 2.7.11.1 (CDC42-binding protein kinase beta, CDC42BP-beta) (DMPK-like beta) (Myotonic dystrophy kinase-related CDC42-binding kinase beta, MRCK beta, Myotonic dystrophy protein kinase-like beta)	CDC42BPB KIAA1124	Homo sapiens (Human)	1711
P49184	P49184	reviewed	DNSL1_HUMAN	Deoxyribonuclease-1-like 1, EC 3.1.21.- (DNase X) (Deoxyribonuclease I-like 1, DNase I-like 1) (Muscle-specific DNase I-like) (XIB)	DNASE1L1 DNAS1L1 DNL1L	Homo sapiens (Human)	302
Q12884	Q12884	reviewed	SEPR_HUMAN	Prolyl endopeptidase FAP, EC 3.4.21.26 (170 kDa melanoma membrane-bound gelatinase) (Dipeptidyl peptidase FAP, EC 3.4.14.5) (Fibroblast activation protein alpha, FAPalpha) (Gelatine degradation protease FAP, EC 3.4.21.-) (Integral membrane serine protease) (Post-proline cleaving enzyme) (Serine integral membrane protease, SIMP) (Surface-expressed protease, Seprase) [Cleaved into: Antiplasmin-clea…	FAP	Homo sapiens (Human)	760		TRANSMEM 5..25 /note="Helical; Signal-anchor for type II membrane protein" /evidence="ECO:0000255"
P62837	P62837	reviewed	UB2D2_HUMAN	Ubiquitin-conjugating enzyme E2 D2, EC 2.3.2.23 ((E3-independent) E2 ubiquitin-conjugating enzyme D2, EC 2.3.2.24) (E2 ubiquitin-conjugating enzyme D2) (Ubiquitin carrier protein D2) (Ubiquitin-conjugating enzyme E2(17)KB 2) (Ubiquitin-conjugating enzyme E2-17 kDa 2) (Ubiquitin-protein ligase D2) (p53-regulated ubiquitin-conjugating enzyme 1)	UBE2D2 PUBC1 UBC4 UBC5B UBCH4 UBCH5B	Homo sapiens (Human)	147
P13612	P13612	reviewed	ITA4_HUMAN	Integrin alpha-4 (CD49 antigen-like family member D) (Integrin alpha-IV) (VLA-4 subunit alpha) (CD antigen CD49d)	ITGA4 CD49D	Homo sapiens (Human)	1032		TRANSMEM 978..1001 /note="Helical" /evidence="ECO:0000255"
O60687	O60687	reviewed	SRPX2_HUMAN	Sushi repeat-containing protein SRPX2 (Sushi-repeat protein upregulated in leukemia)	SRPX2 SRPUL	Homo sapiens (Human)	465
Q6P9B6	Q6P9B6	reviewed	MEAK7_HUMAN	MTOR-associated protein MEAK7, MEAK7 (MTOR associated protein, eak-7 homolog) (TBC/LysM-associated domain-containing protein 1) (TLD domain-containing protein 1)	MEAK7 KIAA1609 TLDC1	Homo sapiens (Human)	456
Q9Y2J2	Q9Y2J2	reviewed	E41L3_HUMAN	Band 4.1-like protein 3 (4.1B) (Differentially expressed in adenocarcinoma of the lung protein 1, DAL-1) (Erythrocyte membrane protein band 4.1-like 3) [Cleaved into: Band 4.1-like protein 3, N-terminally processed ]	EPB41L3 DAL1 KIAA0987	Homo sapiens (Human)	1087
Q9Y2T4	Q9Y2T4	reviewed	2ABG_HUMAN	Serine/threonine-protein phosphatase 2A 55 kDa regulatory subunit B gamma isoform (IMYPNO1) (PP2A subunit B isoform B55-gamma) (PP2A subunit B isoform PR55-gamma) (PP2A subunit B isoform R2-gamma) (PP2A subunit B isoform gamma)	PPP2R2C	Homo sapiens (Human)	447
Q9Y2W1	Q9Y2W1	reviewed	TR150_HUMAN	Thyroid hormone receptor-associated protein 3 (BCLAF1 and THRAP3 family member 2) (Thyroid hormone receptor-associated protein complex 150 kDa component, Trap150)	THRAP3 BCLAF2 TRAP150	Homo sapiens (Human)	955
O14908	O14908	reviewed	GIPC1_HUMAN	PDZ domain-containing protein GIPC1 (GAIP C-terminus-interacting protein) (RGS-GAIP-interacting protein) (RGS19-interacting protein 1) (Synectin) (Tax interaction protein 2, TIP-2)	GIPC1 C19orf3 GIPC RGS19IP1	Homo sapiens (Human)	333
Q9Y376	Q9Y376	reviewed	CAB39_HUMAN	Calcium-binding protein 39 (MO25alpha) (Protein Mo25)	CAB39 MO25 CGI-66	Homo sapiens (Human)	341
Q15942	Q15942	reviewed	ZYX_HUMAN	Zyxin (Zyxin-2)	ZYX	Homo sapiens (Human)	572
Q9Y3A6	Q9Y3A6	reviewed	TMED5_HUMAN	Transmembrane emp24 domain-containing protein 5 (p24 family protein gamma-2, p24gamma2) (p28)	TMED5 CGI-100 UNQ397/PRO733	Homo sapiens (Human)	229		TRANSMEM 197..217 /note="Helical" /evidence="ECO:0000255"
Q9UBN6	Q9UBN6	reviewed	TR10D_HUMAN	Tumor necrosis factor receptor superfamily member 10D (Decoy receptor 2, DcR2) (TNF-related apoptosis-inducing ligand receptor 4, TRAIL receptor 4, TRAIL-R4) (TRAIL receptor with a truncated death domain) (CD antigen CD264)	TNFRSF10D DCR2 TRAILR4 TRUNDD UNQ251/PRO288	Homo sapiens (Human)	386		TRANSMEM 212..232 /note="Helical" /evidence="ECO:0000255"
Q9Y3B8	Q9Y3B8	reviewed	ORN_HUMAN	Oligoribonuclease, mitochondrial, EC 3.1.15.- (RNA exonuclease 2 homolog) (Small fragment nuclease)	REXO2 SFN SMFN CGI-114	Homo sapiens (Human)	237
P29279	P29279	reviewed	CCN2_HUMAN	CCN family member 2 (Cellular communication network factor 2) (Connective tissue growth factor) (Hypertrophic chondrocyte-specific protein 24) (Insulin-like growth factor-binding protein 8, IBP-8, IGF-binding protein 8, IGFBP-8)	CCN2 CTGF HCS24 IGFBP8	Homo sapiens (Human)	349
O15498	O15498	reviewed	YKT6_HUMAN	Synaptobrevin homolog YKT6, EC 2.3.1.-	YKT6	Homo sapiens (Human)	198
P26022	P26022	reviewed	PTX3_HUMAN	Pentraxin-related protein PTX3 (Pentaxin-related protein PTX3) (Tumor necrosis factor alpha-induced protein 5, TNF alpha-induced protein 5) (Tumor necrosis factor-inducible gene 14 protein, TSG-14)	PTX3 TNFAIP5 TSG14	Homo sapiens (Human)	381
P15144	P15144	reviewed	AMPN_HUMAN	Aminopeptidase N, AP-N, hAPN, EC 3.4.11.2 (Alanyl aminopeptidase) (Aminopeptidase M, AP-M) (Microsomal aminopeptidase) (Myeloid plasma membrane glycoprotein CD13) (gp150) (CD antigen CD13)	ANPEP APN CD13 PEPN	Homo sapiens (Human)	967		TRANSMEM 9..32 /note="Helical; Signal-anchor for type II membrane protein" /evidence="ECO:0000255"
Q96CC6	Q96CC6	reviewed	RHDF1_HUMAN	Inactive rhomboid protein 1, iRhom1 (Epidermal growth factor receptor-related protein) (Rhomboid 5 homolog 1) (Rhomboid family member 1) (p100hRho)	RHBDF1 C16orf8 DIST1 IRHOM1	Homo sapiens (Human)	855		TRANSMEM 412..432 /note="Helical" /evidence="ECO:0000255"; TRANSMEM 656..676 /note="Helical" /evidence="ECO:0000255"; TRANSMEM 692..712 /note="Helical" /evidence="ECO:0000255"; TRANSMEM 715..735 /note="Helical" /evidence="ECO:0000255"; TRANSMEM 747..767 /note="Helical" /evidence="ECO:0000255"; TRANSMEM 773..793 /note="Helical" /evidence="ECO:0000255"; TRANSMEM 804..824 /note="Helical" /evidence="…
O43294	O43294	reviewed	TGFI1_HUMAN	Transforming growth factor beta-1-induced transcript 1 protein (Androgen receptor coactivator 55 kDa protein) (Androgen receptor-associated protein of 55 kDa) (Hydrogen peroxide-inducible clone 5 protein, Hic-5)	TGFB1I1 ARA55	Homo sapiens (Human)	461
P05186	P05186	reviewed	PPBT_HUMAN	Alkaline phosphatase, tissue-nonspecific isozyme, AP-TNAP, TNS-ALP, TNSALP, EC 3.1.3.1 (Alkaline phosphatase liver/bone/kidney isozyme) (Phosphoamidase) (Phosphocreatine phosphatase, EC 3.9.1.1)	ALPL	Homo sapiens (Human)	524
O14763	O14763	reviewed	TR10B_HUMAN	Tumor necrosis factor receptor superfamily member 10B (Death receptor 5) (TNF-related apoptosis-inducing ligand receptor 2, TRAIL receptor 2, TRAIL-R2) (CD antigen CD262)	TNFRSF10B DR5 KILLER TRAILR2 TRICK2 ZTNFR9 UNQ160/PRO186	Homo sapiens (Human)	440		TRANSMEM 211..231 /note="Helical" /evidence="ECO:0000255"
Q9Y4D7	Q9Y4D7	reviewed	PLXD1_HUMAN	Plexin-D1	PLXND1 KIAA0620	Homo sapiens (Human)	1925		TRANSMEM 1272..1292 /note="Helical" /evidence="ECO:0000255"
P54289	P54289	reviewed	CA2D1_HUMAN	Voltage-dependent calcium channel subunit alpha-2/delta-1 (Voltage-gated calcium channel subunit alpha-2/delta-1) [Cleaved into: Voltage-dependent calcium channel subunit alpha-2-1; Voltage-dependent calcium channel subunit delta-1 ]	CACNA2D1 CACNL2A CCHL2A MHS3	Homo sapiens (Human)	1103		TRANSMEM 1074..1094 /note="Helical" /evidence="ECO:0000255"
Q9Y5K6	Q9Y5K6	reviewed	CD2AP_HUMAN	CD2-associated protein (Adapter protein CMS) (Cas ligand with multiple SH3 domains)	CD2AP	Homo sapiens (Human)	639
Q9H5V8	Q9H5V8	reviewed	CDCP1_HUMAN	CUB domain-containing protein 1 (Membrane glycoprotein gp140) (Subtractive immunization M plus HEp3-associated 135 kDa protein, SIMA135) (Transmembrane and associated with src kinases) (CD antigen CD318)	CDCP1 TRASK UNQ2486/PRO5773	Homo sapiens (Human)	836		TRANSMEM 668..688 /note="Helical" /evidence="ECO:0000255"
Q9Y5X9	Q9Y5X9	reviewed	LIPE_HUMAN	Endothelial lipase, EC 3.1.1.3 (Endothelial cell-derived lipase, EDL, EL) (Phospholipase A1, EC 3.1.1.32)	LIPG UNQ387/PRO719	Homo sapiens (Human)	500
P50281	P50281	reviewed	MMP14_HUMAN	Matrix metalloproteinase-14, MMP-14, EC 3.4.24.80 (MMP-X1) (Membrane-type matrix metalloproteinase 1, MT-MMP 1, MTMMP1) (Membrane-type-1 matrix metalloproteinase, MT1-MMP, MT1MMP)	MMP14	Homo sapiens (Human)	582		TRANSMEM 542..562 /note="Helical" /evidence="ECO:0000255"
Q9Y625	Q9Y625	reviewed	GPC6_HUMAN	Glypican-6 [Cleaved into: Secreted glypican-6 ]	GPC6 UNQ369/PRO705	Homo sapiens (Human)	555
P61019	P61019	reviewed	RAB2A_HUMAN	Ras-related protein Rab-2A, EC 3.6.5.2	RAB2A RAB2	Homo sapiens (Human)	212
Q99959	Q99959	reviewed	PKP2_HUMAN	Plakophilin-2	PKP2	Homo sapiens (Human)	881
Q8WUM9	Q8WUM9	reviewed	S20A1_HUMAN	Sodium-dependent phosphate transporter 1 (Gibbon ape leukemia virus receptor 1, GLVR-1) (Leukemia virus receptor 1 homolog) (Phosphate transporter 1, PiT-1) (Solute carrier family 20 member 1)	SLC20A1 GLVR1 PIT1	Homo sapiens (Human)	679		TRANSMEM 21..41 /note="Helical" /evidence="ECO:0000255"; TRANSMEM 62..82 /note="Helical" /evidence="ECO:0000255"; TRANSMEM 100..120 /note="Helical" /evidence="ECO:0000255"; TRANSMEM 158..178 /note="Helical" /evidence="ECO:0000255"; TRANSMEM 203..223 /note="Helical" /evidence="ECO:0000255"; TRANSMEM 230..250 /note="Helical" /evidence="ECO:0000255"; TRANSMEM 511..531 /note="Helical" /evidence="ECO:…
Q658P3	Q658P3	reviewed	STEA3_HUMAN	Metalloreductase STEAP3, EC 1.16.1.- (Dudulin-2) (Six-transmembrane epithelial antigen of prostate 3) (Tumor suppressor-activated pathway protein 6, hTSAP6) (pHyde, hpHyde)	STEAP3 TSAP6	Homo sapiens (Human)	488		TRANSMEM 208..228 /note="Helical" /evidence="ECO:0000255"; TRANSMEM 259..279 /note="Helical" /evidence="ECO:0000255"; TRANSMEM 305..325 /note="Helical" /evidence="ECO:0000255"; TRANSMEM 359..379 /note="Helical" /evidence="ECO:0000255"; TRANSMEM 391..411 /note="Helical" /evidence="ECO:0000255"; TRANSMEM 434..454 /note="Helical" /evidence="ECO:0000255"
P37173	P37173	reviewed	TGFR2_HUMAN	TGF-beta receptor type-2, TGFR-2, EC 2.7.11.30 (TGF-beta type II receptor) (Transforming growth factor-beta receptor type II, TGF-beta receptor type II, TbetaR-II)	TGFBR2	Homo sapiens (Human)	567		TRANSMEM 167..187 /note="Helical" /evidence="ECO:0000255"
P17301	P17301	reviewed	ITA2_HUMAN	Integrin alpha-2 (CD49 antigen-like family member B) (Collagen receptor) (Platelet membrane glycoprotein Ia, GPIa) (VLA-2 subunit alpha) (CD antigen CD49b)	ITGA2 CD49B	Homo sapiens (Human)	1181		TRANSMEM 1133..1154 /note="Helical" /evidence="ECO:0000255"
Q14126	Q14126	reviewed	DSG2_HUMAN	Desmoglein-2 (Cadherin family member 5) (HDGC)	DSG2 CDHF5	Homo sapiens (Human)	1118		TRANSMEM 610..634 /note="Helical" /evidence="ECO:0000255"
Q14192	Q14192	reviewed	FHL2_HUMAN	Four and a half LIM domains protein 2, FHL-2 (LIM domain protein DRAL) (Skeletal muscle LIM-protein 3, SLIM-3)	FHL2 DRAL SLIM3	Homo sapiens (Human)	279
P35611	P35611	reviewed	ADDA_HUMAN	Alpha-adducin (Erythrocyte adducin subunit alpha)	ADD1 ADDA	Homo sapiens (Human)	737
P05121	P05121	reviewed	PAI1_HUMAN	Plasminogen activator inhibitor 1, PAI, PAI-1 (Endothelial plasminogen activator inhibitor) (Serpin E1)	SERPINE1 PAI1 PLANH1	Homo sapiens (Human)	402
Q01995	Q01995	reviewed	TAGL_HUMAN	Transgelin (22 kDa actin-binding protein) (Protein WS3-10) (Smooth muscle protein 22-alpha, SM22-alpha)	TAGLN SM22 WS3-10	Homo sapiens (Human)	201
