# Supplementary material for: A comparative Proteomics Analysis Identified Differentially Expressed Proteins in Pancreatic Cancer–Associated Stellate Cell Small Extracellular Vesicles
Source: Mol Cell Proteomics. 2022 Nov 2;21(12):100438. doi: 10.1016/j.mcpro.2022.100438 (PMC9792568; doi:10.1016/j.mcpro.2022.100438)
Supplement: Table S3 [file mmc5.xlsx]

## Sheet: proteomics_results
Majority.protein.IDs	Protein.IDs	Fasta.headers	Peptides	gene_symbol	has_exocarta_entry	used_in_heatmap	iron_Intensity.HPastec_1	iron_Intensity.HPastec_2	iron_Intensity.HPastec_3	iron_Intensity.HPSC_1	iron_Intensity.HPSC_2	iron_Intensity.HPSC_3	HPastec_mean	HPSC_mean	HPSC_HPastec_log2_ratio	sd	pval	padj	differentially_expressed	found_in_fbs
sp|P15144|AMPN_HUMAN	sp|P15144|AMPN_HUMAN	>sp|P15144|AMPN_HUMAN Aminopeptidase N OS=Homo sapiens OX=9606 GN=ANPEP PE=1 SV=4	55	ANPEP	TRUE	TRUE	32.5379	32.6296	32.5396	28.7197	28.6689	28.5679	32.569	28.6521	-3.9169	2.14619	1.02342e-06	0.00111348	TRUE	FALSE
sp|Q02818|NUCB1_HUMAN	sp|Q02818|NUCB1_HUMAN	>sp|Q02818|NUCB1_HUMAN Nucleobindin-1 OS=Homo sapiens OX=9606 GN=NUCB1 PE=1 SV=4	5	NUCB1	TRUE	TRUE	25.0326	25.2479	25.3065	28.6512	28.409	28.5547	25.1956	28.5383	3.34265	1.83473	8.69518e-06	0.00473018	TRUE	FALSE
sp|O43390|HNRPR_HUMAN	sp|O43390|HNRPR_HUMAN	>sp|O43390|HNRPR_HUMAN Heterogeneous nuclear ribonucleoprotein R OS=Homo sapiens OX=9606 GN=HNRNPR PE=1 SV=1	5	HNRNPR	TRUE	TRUE	21.7437	21.9456	21.7046	26.1157	26.1579	25.755	21.798	26.0095	4.21156	2.31246	5.56321e-05	0.00854905	TRUE	FALSE
sp|P21589|5NTD_HUMAN	sp|P21589|5NTD_HUMAN	>sp|P21589|5NTD_HUMAN 5-nucleotidase OS=Homo sapiens OX=9606 GN=NT5E PE=1 SV=1	38	NT5E	TRUE	TRUE	32.499	32.8176	32.776	29.6895	29.27	29.4698	32.6975	29.4764	-3.22113	1.77266	4.38081e-05	0.00854905	TRUE	FALSE
sp|P50281|MMP14_HUMAN	sp|P50281|MMP14_HUMAN	>sp|P50281|MMP14_HUMAN Matrix metalloproteinase-14 OS=Homo sapiens OX=9606 GN=MMP14 PE=1 SV=3	19	MMP14	TRUE	TRUE	29.1423	29.2076	29.5367	24.9216	24.5422	25.1237	29.2955	24.8625	-4.43302	2.4389	6.28607e-05	0.00854905	TRUE	FALSE
sp|P55060|XPO2_HUMAN	sp|P55060|XPO2_HUMAN	>sp|P55060|XPO2_HUMAN Exportin-2 OS=Homo sapiens OX=9606 GN=CSE1L PE=1 SV=3	7	CSE1L	TRUE	TRUE	23.0974	22.7388	22.8881	34.1274	34.1552	34.196	22.9081	34.1595	11.2514	6.16375	4.93706e-05	0.00854905	TRUE	FALSE
sp|Q14192|FHL2_HUMAN	sp|Q14192|FHL2_HUMAN	>sp|Q14192|FHL2_HUMAN Four and a half LIM domains protein 2 OS=Homo sapiens OX=9606 GN=FHL2 PE=1 SV=3	22	FHL2	FALSE	TRUE	28.4238	28.6405	28.0617	23.0593	23.4004	23.0155	28.3753	23.1584	-5.21695	2.86652	3.31386e-05	0.00854905	TRUE	FALSE
sp|Q658P3|STEA3_HUMAN	sp|Q658P3|STEA3_HUMAN	>sp|Q658P3|STEA3_HUMAN Metalloreductase STEAP3 OS=Homo sapiens OX=9606 GN=STEAP3 PE=1 SV=2	5	STEAP3	TRUE	FALSE	27.312	27.0302	26.9671	NA	22.3807	22.5187	27.1031	22.4497	-4.65339	2.55254	4.62832e-05	0.00854905	TRUE	FALSE
sp|Q9NP79|VTA1_HUMAN	sp|Q9NP79|VTA1_HUMAN	>sp|Q9NP79|VTA1_HUMAN Vacuolar protein sorting-associated protein VTA1 homolog OS=Homo sapiens OX=9606 GN=VTA1 PE=1 SV=1	7	VTA1	TRUE	TRUE	23.9533	23.6103	23.5659	27.1521	27.092	26.8887	23.7098	27.0443	3.33445	1.83335	7.08581e-05	0.00856595	TRUE	FALSE
sp|Q14254|FLOT2_HUMAN	sp|Q14254|FLOT2_HUMAN	>sp|Q14254|FLOT2_HUMAN Flotillin-2 OS=Homo sapiens OX=9606 GN=FLOT2 PE=1 SV=2	15	FLOT2	TRUE	TRUE	26.1483	26.3183	26.0638	28.4858	28.303	28.6605	26.1768	28.4831	2.30629	1.2709	0.000105377	0.0104227	TRUE	FALSE
sp|Q9UN37|VPS4A_HUMAN	sp|Q9UN37|VPS4A_HUMAN	>sp|Q9UN37|VPS4A_HUMAN Vacuolar protein sorting-associated protein 4A OS=Homo sapiens OX=9606 GN=VPS4A PE=1 SV=1	6	VPS4A	TRUE	TRUE	25.8916	25.5569	25.7644	27.9487	27.9828	28.2927	25.7376	28.0747	2.3371	1.29012	9.891e-05	0.0104227	TRUE	FALSE
sp|Q99879|H2B1M_HUMAN;sp|Q99877|H2B1N_HUMAN;sp|Q93079|H2B1H_HUMAN;sp|Q5QNW6|H2B2F_HUMAN;sp|P62807|H2B1C_HUMAN;sp|P58876|H2B1D_HUMAN;sp|Q99880|H2B1L_HUMAN	sp|Q99879|H2B1M_HUMAN;sp|Q99877|H2B1N_HUMAN;sp|Q93079|H2B1H_HUMAN;sp|Q5QNW6|H2B2F_HUMAN;sp|P62807|H2B1C_HUMAN;sp|P58876|H2B1D_HUMAN;sp|Q99880|H2B1L_HUMAN	>sp|Q99879|H2B1M_HUMAN Histone H2B type 1-M OS=Homo sapiens OX=9606 GN=H2BC14 PE=1 SV=3;>sp|Q99877|H2B1N_HUMAN Histone H2B type 1-N OS=Homo sapiens OX=9606 GN=H2BC15 PE=1 SV=3;>sp|Q93079|H2B1H_HUMAN Histone H2B type 1-H OS=Homo sapiens OX=9606 GN=H2BC9 PE=	18	H2BC14;H2BC15;H2BC9	FALSE	TRUE	28.1357	27.0381	27.864	34.4207	35.1523	34.9523	27.6793	34.8418	7.16249	3.94693	0.000147456	0.0114764	TRUE	FALSE
sp|Q13443|ADAM9_HUMAN	sp|Q13443|ADAM9_HUMAN	>sp|Q13443|ADAM9_HUMAN Disintegrin and metalloproteinase domain-containing protein 9 OS=Homo sapiens OX=9606 GN=ADAM9 PE=1 SV=1	28	ADAM9	TRUE	TRUE	29.5317	29.4466	29.901	27.0229	26.625	27.0331	29.6264	26.8937	-2.73277	1.51176	0.000147674	0.0114764	TRUE	FALSE
sp|Q15599|NHRF2_HUMAN	sp|Q15599|NHRF2_HUMAN	>sp|Q15599|NHRF2_HUMAN Na(+)/H(+) exchange regulatory cofactor NHE-RF2 OS=Homo sapiens OX=9606 GN=SLC9A3R2 PE=1 SV=2	7	SLC9A3R2	TRUE	TRUE	22.8332	22.6572	22.7398	26.3756	26.0586	26.3958	22.7434	26.2767	3.53326	1.93974	0.000133479	0.0114764	TRUE	FALSE
sp|Q99878|H2A1J_HUMAN;sp|Q96KK5|H2A1H_HUMAN;sp|Q9BTM1|H2AJ_HUMAN;sp|P20671|H2A1D_HUMAN;sp|P0C0S8|H2A1_HUMAN	sp|Q99878|H2A1J_HUMAN;sp|Q96KK5|H2A1H_HUMAN;sp|Q9BTM1|H2AJ_HUMAN;sp|P20671|H2A1D_HUMAN;sp|P0C0S8|H2A1_HUMAN	>sp|Q99878|H2A1J_HUMAN Histone H2A type 1-J OS=Homo sapiens OX=9606 GN=H2AC14 PE=1 SV=3;>sp|Q96KK5|H2A1H_HUMAN Histone H2A type 1-H OS=Homo sapiens OX=9606 GN=H2AC12 PE=1 SV=3;>sp|Q9BTM1|H2AJ_HUMAN Histone H2A.J OS=Homo sapiens OX=9606 GN=H2AJ PE=1 SV=1;>s	8	H2AC14;H2AC12;H2AJ	FALSE	TRUE	22.9562	22.1944	23.6312	31.4587	32.3442	32.0375	22.9273	31.9468	9.01953	4.96922	0.000172098	0.0120023	TRUE	FALSE
sp|P10301|RRAS_HUMAN	sp|P10301|RRAS_HUMAN	>sp|P10301|RRAS_HUMAN Ras-related protein R-Ras OS=Homo sapiens OX=9606 GN=RRAS PE=1 SV=1	19	RRAS	TRUE	FALSE	30.0946	30.3873	30.3446	28.0511	28.1223	28.4178	30.2755	28.1971	-2.0784	1.14937	0.000176504	0.0120023	TRUE	FALSE
sp|P13612|ITA4_HUMAN	sp|P13612|ITA4_HUMAN	>sp|P13612|ITA4_HUMAN Integrin alpha-4 OS=Homo sapiens OX=9606 GN=ITGA4 PE=1 SV=3	39	ITGA4	TRUE	TRUE	31.2976	31.326	31.7572	27.6398	28.3037	27.8871	31.4603	27.9435	-3.51674	1.94469	0.000202855	0.0129827	TRUE	FALSE
sp|P0DMV9|HS71B_HUMAN;sp|P0DMV8|HS71A_HUMAN	sp|P0DMV9|HS71B_HUMAN;sp|P0DMV8|HS71A_HUMAN	>sp|P0DMV9|HS71B_HUMAN Heat shock 70 kDa protein 1B OS=Homo sapiens OX=9606 GN=HSPA1B PE=1 SV=1;>sp|P0DMV8|HS71A_HUMAN Heat shock 70 kDa protein 1A OS=Homo sapiens OX=9606 GN=HSPA1A PE=1 SV=1	39	HSPA1B;HSPA1A	FALSE	TRUE	28.2007	28.1356	28.2787	31.033	31.2253	31.3761	28.205	31.2115	3.00646	1.65092	0.000223962	0.0135373	TRUE	FALSE
sp|P30086|PEBP1_HUMAN	sp|P30086|PEBP1_HUMAN	>sp|P30086|PEBP1_HUMAN Phosphatidylethanolamine-binding protein 1 OS=Homo sapiens OX=9606 GN=PEBP1 PE=1 SV=3	11	PEBP1	TRUE	FALSE	27.7468	27.4371	27.6434	26.0474	25.7989	26.103	27.6091	25.9831	-1.62599	0.901985	0.000239447	0.0137115	TRUE	TRUE
sp|Q9H444|CHM4B_HUMAN	sp|Q9H444|CHM4B_HUMAN;sp|P59074|CHM4P_HUMAN	>sp|Q9H444|CHM4B_HUMAN Charged multivesicular body protein 4b OS=Homo sapiens OX=9606 GN=CHMP4B PE=1 SV=1	8	CHMP4B	TRUE	TRUE	25.747	25.7188	25.136	29.1237	29.2363	28.5913	25.5339	28.9837	3.44982	1.91453	0.000254433	0.0138411	TRUE	FALSE
sp|P10321|HLAC_HUMAN	sp|P10321|HLAC_HUMAN;sp|P30511|HLAF_HUMAN	>sp|P10321|HLAC_HUMAN HLA class I histocompatibility antigen, C alpha chain OS=Homo sapiens OX=9606 GN=HLA-C PE=1 SV=3	15	HLA-C	TRUE	TRUE	27.7966	27.3295	27.1415	30.8734	30.8548	30.4317	27.4226	30.7199	3.29736	1.82544	0.000276323	0.0143162	TRUE	FALSE
sp|P68363|TBA1B_HUMAN	sp|P68363|TBA1B_HUMAN	>sp|P68363|TBA1B_HUMAN Tubulin alpha-1B chain OS=Homo sapiens OX=9606 GN=TUBA1B PE=1 SV=1	38	TUBA1B	TRUE	FALSE	31.0134	30.9738	30.8403	32.3707	32.5544	32.2641	30.9425	32.3964	1.45386	0.803762	0.000391074	0.0193404	TRUE	FALSE
sp|P18564|ITB6_HUMAN	sp|P18564|ITB6_HUMAN	>sp|P18564|ITB6_HUMAN Integrin beta-6 OS=Homo sapiens OX=9606 GN=ITGB6 PE=1 SV=2	1	ITGB6	TRUE	FALSE	30.9369	30.839	31.1372	28.8948	28.4789	28.889	30.971	28.7542	-2.2168	1.2273	0.000445791	0.019602	TRUE	FALSE
sp|P35240|MERL_HUMAN	sp|P35240|MERL_HUMAN	>sp|P35240|MERL_HUMAN Merlin OS=Homo sapiens OX=9606 GN=NF2 PE=1 SV=1	8	NF2	TRUE	FALSE	26.1939	26.3262	25.9223	24.2834	24.576	24.3131	26.1475	24.3908	-1.75664	0.976248	0.000424448	0.019602	TRUE	FALSE
sp|Q9BUJ2|HNRL1_HUMAN	sp|Q9BUJ2|HNRL1_HUMAN	>sp|Q9BUJ2|HNRL1_HUMAN Heterogeneous nuclear ribonucleoprotein U-like protein 1 OS=Homo sapiens OX=9606 GN=HNRNPUL1 PE=1 SV=2	4	HNRNPUL1	TRUE	FALSE	22.1477	NA	22.3331	24.9939	24.6998	25.1439	22.2404	24.9459	2.70547	1.49187	0.000450414	0.019602	TRUE	FALSE
sp|Q96QD8|S38A2_HUMAN	sp|Q96QD8|S38A2_HUMAN	>sp|Q96QD8|S38A2_HUMAN Sodium-coupled neutral amino acid transporter 2 OS=Homo sapiens OX=9606 GN=SLC38A2 PE=1 SV=2	6	SLC38A2	TRUE	TRUE	29.0955	29.5061	29.3827	26.1063	26.7067	26.5957	29.3281	26.4695	-2.85857	1.5843	0.000470246	0.019678	TRUE	FALSE
sp|P37837|TALDO_HUMAN	sp|P37837|TALDO_HUMAN	>sp|P37837|TALDO_HUMAN Transaldolase OS=Homo sapiens OX=9606 GN=TALDO1 PE=1 SV=2	5	TALDO1	TRUE	TRUE	23.0525	22.9846	22.0513	26.8871	27.6498	26.8401	22.6961	27.1256	4.42954	2.46862	0.000546183	0.0220091	TRUE	FALSE
sp|P11142|HSP7C_HUMAN	sp|P11142|HSP7C_HUMAN	>sp|P11142|HSP7C_HUMAN Heat shock cognate 71 kDa protein OS=Homo sapiens OX=9606 GN=HSPA8 PE=1 SV=1	50	HSPA8	TRUE	FALSE	31.9122	31.8728	32.2146	33.718	33.5348	33.734	31.9999	33.6623	1.66237	0.920832	0.000614533	0.0222871	TRUE	FALSE
sp|P61106|RAB14_HUMAN	sp|P61106|RAB14_HUMAN	>sp|P61106|RAB14_HUMAN Ras-related protein Rab-14 OS=Homo sapiens OX=9606 GN=RAB14 PE=1 SV=4	14	RAB14	TRUE	FALSE	27.5745	27.4831	27.3672	28.663	28.8645	28.5716	27.475	28.6997	1.22476	0.680669	0.000583984	0.0222871	TRUE	FALSE
sp|Q96AC1|FERM2_HUMAN	sp|Q96AC1|FERM2_HUMAN;sp|Q9BQL6|FERM1_HUMAN	>sp|Q96AC1|FERM2_HUMAN Fermitin family homolog 2 OS=Homo sapiens OX=9606 GN=FERMT2 PE=1 SV=1	30	FERMT2	TRUE	TRUE	29.5021	29.6399	29.2023	26.441	26.3828	27.0015	29.4481	26.6084	-2.8397	1.57667	0.000613194	0.0222871	TRUE	FALSE
sp|O43795|MYO1B_HUMAN	sp|O43795|MYO1B_HUMAN	>sp|O43795|MYO1B_HUMAN Unconventional myosin-Ib OS=Homo sapiens OX=9606 GN=MYO1B PE=1 SV=3	21	MYO1B	TRUE	FALSE	27.2417	27.1609	26.9068	28.7386	28.3742	28.4794	27.1031	28.5307	1.42759	0.798554	0.000661706	0.0232238	TRUE	FALSE
sp|P05556|ITB1_HUMAN	sp|P05556|ITB1_HUMAN	>sp|P05556|ITB1_HUMAN Integrin beta-1 OS=Homo sapiens OX=9606 GN=ITGB1 PE=1 SV=2	55	ITGB1	TRUE	TRUE	34.4775	34.383	34.5936	32.1935	31.7624	31.7973	34.4847	31.9177	-2.56699	1.4157	0.00072757	0.0247374	TRUE	FALSE
sp|P11117|PPAL_HUMAN	sp|P11117|PPAL_HUMAN	>sp|P11117|PPAL_HUMAN Lysosomal acid phosphatase OS=Homo sapiens OX=9606 GN=ACP2 PE=1 SV=3	4	ACP2	TRUE	FALSE	24.3077	24.5264	24.0872	26.6734	26.2271	26.139	24.3071	26.3465	2.03938	1.14011	0.00083917	0.0276672	TRUE	FALSE
sp|O00299|CLIC1_HUMAN	sp|O00299|CLIC1_HUMAN	>sp|O00299|CLIC1_HUMAN Chloride intracellular channel protein 1 OS=Homo sapiens OX=9606 GN=CLIC1 PE=1 SV=4	18	CLIC1	TRUE	FALSE	29.2235	29.408	29.5121	28.4317	28.1581	28.1375	29.3812	28.2424	-1.13878	0.639049	0.000908717	0.0281832	TRUE	FALSE
sp|P53990|IST1_HUMAN	sp|P53990|IST1_HUMAN	>sp|P53990|IST1_HUMAN IST1 homolog OS=Homo sapiens OX=9606 GN=IST1 PE=1 SV=1	10	IST1	TRUE	TRUE	26.5101	26.0128	25.836	28.6374	28.692	29.3647	26.1196	28.898	2.77842	1.55897	0.000932532	0.0281832	TRUE	FALSE
sp|Q9BQE3|TBA1C_HUMAN	sp|Q9BQE3|TBA1C_HUMAN	>sp|Q9BQE3|TBA1C_HUMAN Tubulin alpha-1C chain OS=Homo sapiens OX=9606 GN=TUBA1C PE=1 SV=1	35	TUBA1C	TRUE	FALSE	24.4692	24.6232	24.4871	26.4811	26.3011	26.1122	24.5265	26.2981	1.77166	0.978814	0.000907399	0.0281832	TRUE	FALSE
sp|P20073|ANXA7_HUMAN	sp|P20073|ANXA7_HUMAN	>sp|P20073|ANXA7_HUMAN Annexin A7 OS=Homo sapiens OX=9606 GN=ANXA7 PE=1 SV=3	24	ANXA7	TRUE	FALSE	28.5039	28.7584	28.1562	30.225	30.7522	30.6685	28.4728	30.5485	2.07572	1.16672	0.000989262	0.0283241	TRUE	FALSE
sp|P22314|UBA1_HUMAN	sp|P22314|UBA1_HUMAN	>sp|P22314|UBA1_HUMAN Ubiquitin-like modifier-activating enzyme 1 OS=Homo sapiens OX=9606 GN=UBA1 PE=1 SV=3	21	UBA1	TRUE	FALSE	26.8311	26.9559	26.6307	28.0205	28.3035	28.4355	26.8059	28.2532	1.44727	0.810636	0.000969905	0.0283241	TRUE	FALSE
sp|Q71UI9|H2AV_HUMAN;sp|P0C0S5|H2AZ_HUMAN	sp|Q71UI9|H2AV_HUMAN;sp|P0C0S5|H2AZ_HUMAN	>sp|Q71UI9|H2AV_HUMAN Histone H2A.V OS=Homo sapiens OX=9606 GN=H2AZ2 PE=1 SV=3;>sp|P0C0S5|H2AZ_HUMAN Histone H2A.Z OS=Homo sapiens OX=9606 GN=H2AZ1 PE=1 SV=2	3	H2AZ2;H2AZ1	FALSE	FALSE	21.5862	NA	20.8549	28.9005	30.0437	29.1173	21.2206	29.3538	8.13326	4.48288	0.00115621	0.0294436	TRUE	FALSE
sp|P26006|ITA3_HUMAN	sp|P26006|ITA3_HUMAN	>sp|P26006|ITA3_HUMAN Integrin alpha-3 OS=Homo sapiens OX=9606 GN=ITGA3 PE=1 SV=5	37	ITGA3	TRUE	FALSE	32.7016	32.8692	32.9712	30.773	30.3296	30.8073	32.8473	30.6366	-2.21069	1.22554	0.00106927	0.0294436	TRUE	FALSE
sp|P62805|H4_HUMAN	sp|P62805|H4_HUMAN	>sp|P62805|H4_HUMAN Histone H4 OS=Homo sapiens OX=9606 GN=H4C1 PE=1 SV=2	24	H4C1	FALSE	TRUE	30.4236	28.6315	29.0054	35.4167	36.0317	36.6391	29.3535	36.0291	6.67563	3.72507	0.00108613	0.0294436	TRUE	FALSE
sp|Q92522|H1X_HUMAN	sp|Q92522|H1X_HUMAN	>sp|Q92522|H1X_HUMAN Histone H1.10 OS=Homo sapiens OX=9606 GN=H1-10 PE=1 SV=1	9	H1-10	FALSE	FALSE	NA	20.9598	21.5212	27.3878	28.5347	27.1283	21.2405	27.6836	6.44308	3.57399	0.00113531	0.0294436	TRUE	FALSE
sp|Q92567|F168A_HUMAN	sp|Q92567|F168A_HUMAN	>sp|Q92567|F168A_HUMAN Protein FAM168A OS=Homo sapiens OX=9606 GN=FAM168A PE=1 SV=2	1	FAM168A	FALSE	FALSE	21.5431	21.3054	NA	25.0463	24.7265	24.8357	21.4242	24.8695	3.44526	1.89241	0.00116367	0.0294436	TRUE	FALSE
sp|O75531|BAF_HUMAN	sp|O75531|BAF_HUMAN	>sp|O75531|BAF_HUMAN Barrier-to-autointegration factor OS=Homo sapiens OX=9606 GN=BANF1 PE=1 SV=1	10	BANF1	TRUE	TRUE	23.1069	24.6562	24.5742	30.2047	30.4865	29.434	24.1124	30.0417	5.92929	3.31205	0.0013048	0.0322641	TRUE	FALSE
sp|P61769|B2MG_HUMAN	sp|P61769|B2MG_HUMAN	>sp|P61769|B2MG_HUMAN Beta-2-microglobulin OS=Homo sapiens OX=9606 GN=B2M PE=1 SV=1	7	B2M	TRUE	TRUE	27.2106	27.444	27.2019	30.7787	31.366	30.6649	27.2855	30.9365	3.65105	2.01574	0.00137395	0.033219	TRUE	FALSE
sp|Q96FQ6|S10AG_HUMAN	sp|Q96FQ6|S10AG_HUMAN	>sp|Q96FQ6|S10AG_HUMAN Protein S100-A16 OS=Homo sapiens OX=9606 GN=S100A16 PE=1 SV=1	8	S100A16	TRUE	FALSE	27.8121	28.2573	28.0139	26.729	26.4521	26.5521	28.0278	26.5778	-1.45001	0.811483	0.00149422	0.0341649	TRUE	FALSE
sp|Q96FZ7|CHMP6_HUMAN	sp|Q96FZ7|CHMP6_HUMAN	>sp|Q96FZ7|CHMP6_HUMAN Charged multivesicular body protein 6 OS=Homo sapiens OX=9606 GN=CHMP6 PE=1 SV=3	4	CHMP6	TRUE	FALSE	25.7412	25.3489	25.8463	23.9664	24.1367	23.7982	25.6455	23.9671	-1.67839	0.94024	0.00150728	0.0341649	TRUE	FALSE
sp|Q9UIW2|PLXA1_HUMAN	sp|Q9UIW2|PLXA1_HUMAN	>sp|Q9UIW2|PLXA1_HUMAN Plexin-A1 OS=Homo sapiens OX=9606 GN=PLXNA1 PE=1 SV=3	25	PLXNA1	TRUE	FALSE	27.9095	28.0546	28.4287	26.3672	26.3103	25.7762	28.1309	26.1512	-1.9797	1.11668	0.00145733	0.0341649	TRUE	FALSE
sp|P17301|ITA2_HUMAN	sp|P17301|ITA2_HUMAN	>sp|P17301|ITA2_HUMAN Integrin alpha-2 OS=Homo sapiens OX=9606 GN=ITGA2 PE=1 SV=1	41	ITGA2	TRUE	TRUE	31.2074	31.4648	31.6169	26.9231	25.8139	26.364	31.4297	26.367	-5.0627	2.79811	0.0015423	0.0342454	TRUE	FALSE
sp|P35611|ADDA_HUMAN	sp|P35611|ADDA_HUMAN	>sp|P35611|ADDA_HUMAN Alpha-adducin OS=Homo sapiens OX=9606 GN=ADD1 PE=1 SV=2	8	ADD1	TRUE	FALSE	26.1471	25.7386	25.3287	NA	20.4311	20.3741	25.7382	20.4026	-5.33559	2.93678	0.00172148	0.0367249	TRUE	FALSE
sp|Q9P2B2|FPRP_HUMAN	sp|Q9P2B2|FPRP_HUMAN	>sp|Q9P2B2|FPRP_HUMAN Prostaglandin F2 receptor negative regulator OS=Homo sapiens OX=9606 GN=PTGFRN PE=1 SV=2	55	PTGFRN	TRUE	TRUE	29.259	29.4424	30.3423	33.0734	32.5609	33.5544	29.6813	33.0629	3.38161	1.91411	0.00170488	0.0367249	TRUE	FALSE
sp|P05186|PPBT_HUMAN	sp|P05186|PPBT_HUMAN	>sp|P05186|PPBT_HUMAN Alkaline phosphatase, tissue-nonspecific isozyme OS=Homo sapiens OX=9606 GN=ALPL PE=1 SV=4	8	ALPL	TRUE	FALSE	26.1169	26.6874	26.2846	NA	22.0772	22.4693	26.363	22.2733	-4.08974	2.25388	0.00181228	0.0372739	TRUE	FALSE
sp|Q99715|COCA1_HUMAN	sp|Q99715|COCA1_HUMAN	>sp|Q99715|COCA1_HUMAN Collagen alpha-1(XII) chain OS=Homo sapiens OX=9606 GN=COL12A1 PE=1 SV=2	42	COL12A1	TRUE	TRUE	25.3611	26.0602	26.5518	29.0446	29.2974	30.1121	25.991	29.4847	3.49366	1.98226	0.00181573	0.0372739	TRUE	FALSE
sp|P05121|PAI1_HUMAN	sp|P05121|PAI1_HUMAN	>sp|P05121|PAI1_HUMAN Plasminogen activator inhibitor 1 OS=Homo sapiens OX=9606 GN=SERPINE1 PE=1 SV=1	17	SERPINE1	TRUE	TRUE	30.1875	30.5383	30.8061	25.4243	25.1705	24.0473	30.5106	24.8807	-5.6299	3.12443	0.00193528	0.0385035	TRUE	FALSE
sp|P16401|H15_HUMAN	sp|P16401|H15_HUMAN	>sp|P16401|H15_HUMAN Histone H1.5 OS=Homo sapiens OX=9606 GN=H1-5 PE=1 SV=3	16	H1-5	FALSE	TRUE	26.2743	24.1321	23.7658	32.82	33.0744	31.0825	24.7241	32.3256	7.60157	4.30576	0.00194988	0.0385035	TRUE	FALSE
sp|P31689|DNJA1_HUMAN	sp|P31689|DNJA1_HUMAN	>sp|P31689|DNJA1_HUMAN DnaJ homolog subfamily A member 1 OS=Homo sapiens OX=9606 GN=DNAJA1 PE=1 SV=2	19	DNAJA1	TRUE	TRUE	24.8386	25.9403	25.866	29.3259	29.834	29.8955	25.5483	29.6851	4.13683	2.30754	0.00200482	0.0385035	TRUE	FALSE
sp|Q13885|TBB2A_HUMAN	sp|Q13885|TBB2A_HUMAN;sp|A6NNZ2|TBB8B_HUMAN	>sp|Q13885|TBB2A_HUMAN Tubulin beta-2A chain OS=Homo sapiens OX=9606 GN=TUBB2A PE=1 SV=1	33	TUBB2A	TRUE	TRUE	26.2605	26.3241	25.5392	23.2584	24.0066	23.5677	26.0412	23.6109	-2.43034	1.38005	0.00202085	0.0385035	TRUE	FALSE
sp|Q99961|SH3G1_HUMAN	sp|Q99961|SH3G1_HUMAN;sp|Q99962|SH3G2_HUMAN	>sp|Q99961|SH3G1_HUMAN Endophilin-A2 OS=Homo sapiens OX=9606 GN=SH3GL1 PE=1 SV=1	9	SH3GL1	TRUE	FALSE	25.4211	25.4879	25.0389	27.5022	26.9656	27.6465	25.316	27.3714	2.05546	1.15864	0.00205257	0.0385035	TRUE	FALSE
sp|P35080|PROF2_HUMAN	sp|P35080|PROF2_HUMAN	>sp|P35080|PROF2_HUMAN Profilin-2 OS=Homo sapiens OX=9606 GN=PFN2 PE=1 SV=3	2	PFN2	TRUE	FALSE	24.7905	24.9314	24.5792	26.5743	26.4866	26.0559	24.767	26.3722	1.60523	0.903546	0.0021384	0.0394336	TRUE	FALSE
sp|O00469|PLOD2_HUMAN	sp|O00469|PLOD2_HUMAN	>sp|O00469|PLOD2_HUMAN Procollagen-lysine,2-oxoglutarate 5-dioxygenase 2 OS=Homo sapiens OX=9606 GN=PLOD2 PE=1 SV=2	9	PLOD2	TRUE	FALSE	26.6259	26.6527	25.982	NA	23.4696	23.0744	26.4202	23.272	-3.14819	1.7507	0.00226731	0.0404399	TRUE	FALSE
sp|P49184|DNSL1_HUMAN	sp|P49184|DNSL1_HUMAN	>sp|P49184|DNSL1_HUMAN Deoxyribonuclease-1-like 1 OS=Homo sapiens OX=9606 GN=DNASE1L1 PE=1 SV=1	11	DNASE1L1	TRUE	FALSE	27.4437	27.9873	28.1799	24.6207	NA	24.4772	27.8703	24.5489	-3.32134	1.8398	0.00224238	0.0404399	TRUE	FALSE
sp|P55072|TERA_HUMAN	sp|P55072|TERA_HUMAN	>sp|P55072|TERA_HUMAN Transitional endoplasmic reticulum ATPase OS=Homo sapiens OX=9606 GN=VCP PE=1 SV=4	33	VCP	TRUE	FALSE	27.8178	27.8687	27.2179	29.4436	29.9688	29.3472	27.6348	29.5865	1.95171	1.11352	0.00241984	0.0419493	TRUE	FALSE
sp|Q14118|DAG1_HUMAN	sp|Q14118|DAG1_HUMAN	>sp|Q14118|DAG1_HUMAN Dystroglycan OS=Homo sapiens OX=9606 GN=DAG1 PE=1 SV=2	2	DAG1	TRUE	FALSE	23.6206	23.3749	23.9225	25.8876	25.2093	25.3768	23.6393	25.4912	1.85189	1.05304	0.00250616	0.0419493	TRUE	FALSE
sp|Q15149|PLEC_HUMAN	sp|Q15149|PLEC_HUMAN	>sp|Q15149|PLEC_HUMAN Plectin OS=Homo sapiens OX=9606 GN=PLEC PE=1 SV=3	23	PLEC	TRUE	FALSE	28.7412	28.3485	29.0717	26.575	27.1524	26.5306	28.7204	26.7526	-1.96781	1.1235	0.00246275	0.0419493	TRUE	FALSE
sp|Q8TD55|PKHO2_HUMAN	sp|Q8TD55|PKHO2_HUMAN	>sp|Q8TD55|PKHO2_HUMAN Pleckstrin homology domain-containing family O member 2 OS=Homo sapiens OX=9606 GN=PLEKHO2 PE=1 SV=1	7	PLEKHO2	TRUE	FALSE	26.0754	26.5597	26.2326	25.169	24.8308	24.9195	26.2892	24.9731	-1.31615	0.745922	0.00249641	0.0419493	TRUE	FALSE
sp|P31431|SDC4_HUMAN	sp|P31431|SDC4_HUMAN	>sp|P31431|SDC4_HUMAN Syndecan-4 OS=Homo sapiens OX=9606 GN=SDC4 PE=1 SV=2	5	SDC4	TRUE	TRUE	25.5896	25.6266	26.5381	29.2324	28.6097	28.3163	25.9181	28.7195	2.80138	1.59916	0.00259903	0.0428447	TRUE	FALSE
sp|Q93077|H2A1C_HUMAN;sp|Q7L7L0|H2A3_HUMAN;sp|P04908|H2A1B_HUMAN	sp|Q93077|H2A1C_HUMAN;sp|Q7L7L0|H2A3_HUMAN;sp|P04908|H2A1B_HUMAN	>sp|Q93077|H2A1C_HUMAN Histone H2A type 1-C OS=Homo sapiens OX=9606 GN=H2AC6 PE=1 SV=3;>sp|Q7L7L0|H2A3_HUMAN Histone H2A type 3 OS=Homo sapiens OX=9606 GN=H2AW PE=1 SV=3;>sp|P04908|H2A1B_HUMAN Histone H2A type 1-B/E OS=Homo sapiens OX=9606 GN=H2AC4 PE=1 SV	8	H2AC6;H2AW;H2AC4	FALSE	TRUE	27.9534	26.1259	27.1741	34.7027	35.1335	34.7503	27.0845	34.8622	7.77769	4.30191	0.00291548	0.0440562	TRUE	FALSE
sp|P26038|MOES_HUMAN	sp|P26038|MOES_HUMAN	>sp|P26038|MOES_HUMAN Moesin OS=Homo sapiens OX=9606 GN=MSN PE=1 SV=3	58	MSN	TRUE	FALSE	32.7566	32.7656	32.9838	31.6398	31.2494	31.1702	32.8353	31.3531	-1.48219	0.831245	0.0028845	0.0440562	TRUE	FALSE
sp|P42892|ECE1_HUMAN	sp|P42892|ECE1_HUMAN	>sp|P42892|ECE1_HUMAN Endothelin-converting enzyme 1 OS=Homo sapiens OX=9606 GN=ECE1 PE=1 SV=2	14	ECE1	TRUE	FALSE	26.7327	26.7131	26.2752	27.8355	27.716	28.1648	26.5736	27.9054	1.33181	0.761898	0.00278913	0.0440562	TRUE	FALSE
sp|P46940|IQGA1_HUMAN	sp|P46940|IQGA1_HUMAN;sp|Q86VI3|IQGA3_HUMAN	>sp|P46940|IQGA1_HUMAN Ras GTPase-activating-like protein IQGAP1 OS=Homo sapiens OX=9606 GN=IQGAP1 PE=1 SV=1	34	IQGAP1	TRUE	FALSE	27.678	27.5192	27.1341	28.9555	29.0025	28.6162	27.4438	28.858	1.41428	0.805674	0.00287386	0.0440562	TRUE	FALSE
sp|P68371|TBB4B_HUMAN	sp|P68371|TBB4B_HUMAN	>sp|P68371|TBB4B_HUMAN Tubulin beta-4B chain OS=Homo sapiens OX=9606 GN=TUBB4B PE=1 SV=1	37	TUBB4B	TRUE	FALSE	30.6309	30.817	30.1722	32.0663	32.4981	32.2681	30.54	32.2775	1.73751	0.984073	0.00289278	0.0440562	TRUE	FALSE
sp|Q5VW32|BROX_HUMAN	sp|Q5VW32|BROX_HUMAN	>sp|Q5VW32|BROX_HUMAN BRO1 domain-containing protein BROX OS=Homo sapiens OX=9606 GN=BROX PE=1 SV=1	9	BROX	TRUE	FALSE	22.3884	NA	22.6795	27.15	26.4428	27.7037	22.5339	27.0988	4.56489	2.542	0.00279066	0.0440562	TRUE	FALSE
sp|P29692|EF1D_HUMAN	sp|P29692|EF1D_HUMAN	>sp|P29692|EF1D_HUMAN Elongation factor 1-delta OS=Homo sapiens OX=9606 GN=EEF1D PE=1 SV=5	5	EEF1D	TRUE	TRUE	24.4214	24.6366	23.9333	26.3233	27.3135	26.8028	24.3304	26.8132	2.48277	1.41395	0.00301579	0.0443749	TRUE	FALSE
sp|Q6UVK1|CSPG4_HUMAN	sp|Q6UVK1|CSPG4_HUMAN	>sp|Q6UVK1|CSPG4_HUMAN Chondroitin sulfate proteoglycan 4 OS=Homo sapiens OX=9606 GN=CSPG4 PE=1 SV=2	34	CSPG4	TRUE	TRUE	25.4592	25.5379	26.6404	29.1958	29.912	29.3353	25.8792	29.4811	3.60189	2.03082	0.00301815	0.0443749	TRUE	FALSE
sp|P04439|HLAA_HUMAN	sp|P04439|HLAA_HUMAN	>sp|P04439|HLAA_HUMAN HLA class I histocompatibility antigen, A alpha chain OS=Homo sapiens OX=9606 GN=HLA-A PE=1 SV=2	26	HLA-A	TRUE	TRUE	29.8734	29.8674	29.7954	33.2811	32.6502	32.8767	29.8454	32.936	3.09063	1.70505	0.00308128	0.0446991	TRUE	FALSE
sp|O15162|PLS1_HUMAN	sp|O15162|PLS1_HUMAN	>sp|O15162|PLS1_HUMAN Phospholipid scramblase 1 OS=Homo sapiens OX=9606 GN=PLSCR1 PE=1 SV=1	7	PLSCR1	TRUE	FALSE	26.523	26.6113	26.2522	28.055	27.5669	27.6519	26.4622	27.7579	1.29577	0.738175	0.00313885	0.0449351	TRUE	FALSE
sp|P62837|UB2D2_HUMAN;sp|P61077|UB2D3_HUMAN	sp|P62837|UB2D2_HUMAN;sp|P61077|UB2D3_HUMAN	>sp|P62837|UB2D2_HUMAN Ubiquitin-conjugating enzyme E2 D2 OS=Homo sapiens OX=9606 GN=UBE2D2 PE=1 SV=1;>sp|P61077|UB2D3_HUMAN Ubiquitin-conjugating enzyme E2 D3 OS=Homo sapiens OX=9606 GN=UBE2D3 PE=1 SV=1	2	UBE2D2;UBE2D3	FALSE	FALSE	24.3574	23.9163	24.0254	NA	20.4599	20.8133	24.0997	20.6366	-3.4631	1.90786	0.0032182	0.0454727	TRUE	FALSE
sp|Q99959|PKP2_HUMAN	sp|Q99959|PKP2_HUMAN	>sp|Q99959|PKP2_HUMAN Plakophilin-2 OS=Homo sapiens OX=9606 GN=PKP2 PE=1 SV=2	25	PKP2	TRUE	TRUE	28.8901	28.9489	27.8849	23.7459	24.0229	24.0311	28.5746	23.9333	-4.64131	2.57218	0.00339884	0.0474095	TRUE	FALSE
sp|P14543|NID1_HUMAN	sp|P14543|NID1_HUMAN	>sp|P14543|NID1_HUMAN Nidogen-1 OS=Homo sapiens OX=9606 GN=NID1 PE=1 SV=3	18	NID1	TRUE	TRUE	24.902	25.6264	24.9033	27.8041	27.7116	28.8172	25.1439	28.111	2.96707	1.69155	0.00358352	0.0493528	TRUE	FALSE
sp|O14763|TR10B_HUMAN	sp|O14763|TR10B_HUMAN	>sp|O14763|TR10B_HUMAN Tumor necrosis factor receptor superfamily member 10B OS=Homo sapiens OX=9606 GN=TNFRSF10B PE=1 SV=2	17	TNFRSF10B	TRUE	TRUE	29.0227	29.1466	29.0063	24.4205	25.3561	25.104	29.0585	24.9602	-4.09828	2.26602	0.00386787	0.0495694	TRUE	FALSE
sp|O15031|PLXB2_HUMAN	sp|O15031|PLXB2_HUMAN	>sp|O15031|PLXB2_HUMAN Plexin-B2 OS=Homo sapiens OX=9606 GN=PLXNB2 PE=1 SV=3	55	PLXNB2	TRUE	FALSE	29.973	30.0338	30.3182	29.039	28.8059	28.4885	30.1083	28.7778	-1.33054	0.758434	0.00371194	0.0495694	TRUE	FALSE
sp|O75367|H2AY_HUMAN	sp|O75367|H2AY_HUMAN;sp|Q9P0M6|H2AW_HUMAN	>sp|O75367|H2AY_HUMAN Core histone macro-H2A.1 OS=Homo sapiens OX=9606 GN=MACROH2A1 PE=1 SV=4	18	MACROH2A1	FALSE	TRUE	21.1392	23.7934	22.4218	30.3613	31.251	30.3567	22.4515	30.6563	8.20486	4.58332	0.00390014	0.0495694	TRUE	FALSE
sp|P11234|RALB_HUMAN	sp|P11234|RALB_HUMAN	>sp|P11234|RALB_HUMAN Ras-related protein Ral-B OS=Homo sapiens OX=9606 GN=RALB PE=1 SV=1	17	RALB	TRUE	FALSE	28.2056	27.9804	28.2702	26.1725	25.7448	26.4341	28.1521	26.1171	-2.03494	1.14016	0.00379417	0.0495694	TRUE	FALSE
sp|P35754|GLRX1_HUMAN	sp|P35754|GLRX1_HUMAN	>sp|P35754|GLRX1_HUMAN Glutaredoxin-1 OS=Homo sapiens OX=9606 GN=GLRX PE=1 SV=2	5	GLRX	TRUE	FALSE	25.993	25.9012	25.1228	NA	23.004	22.5889	25.6723	22.7965	-2.87588	1.61773	0.00367814	0.0495694	TRUE	FALSE
sp|P50995|ANX11_HUMAN	sp|P50995|ANX11_HUMAN	>sp|P50995|ANX11_HUMAN Annexin A11 OS=Homo sapiens OX=9606 GN=ANXA11 PE=1 SV=1	28	ANXA11	TRUE	TRUE	28.8163	29.3202	29.3387	31.5441	31.6208	31.6549	29.1584	31.6066	2.44823	1.35447	0.00376589	0.0495694	TRUE	FALSE
sp|Q6V0I7|FAT4_HUMAN	sp|Q6V0I7|FAT4_HUMAN	>sp|Q6V0I7|FAT4_HUMAN Protocadherin Fat 4 OS=Homo sapiens OX=9606 GN=FAT4 PE=1 SV=2	18	FAT4	TRUE	TRUE	26.6156	26.4615	27.3359	24.3259	23.6956	22.988	26.8043	23.6699	-3.13446	1.79271	0.00391817	0.0495694	TRUE	FALSE
sp|Q15043|S39AE_HUMAN	sp|Q15043|S39AE_HUMAN	>sp|Q15043|S39AE_HUMAN Metal cation symporter ZIP14 OS=Homo sapiens OX=9606 GN=SLC39A14 PE=1 SV=3	4	SLC39A14	TRUE	FALSE	26.8475	26.9109	27.2959	24.7	24.8594	25.4731	27.0181	25.0108	-2.00726	1.13971	0.00396455	0.0495797	TRUE	FALSE
sp|Q13308|PTK7_HUMAN	sp|Q13308|PTK7_HUMAN	>sp|Q13308|PTK7_HUMAN Inactive tyrosine-protein kinase 7 OS=Homo sapiens OX=9606 GN=PTK7 PE=1 SV=2	27	PTK7	TRUE	FALSE	27.8091	27.8688	28.1457	28.8922	28.9228	29.329	27.9412	29.048	1.10677	0.635738	0.00421625	0.0521282	FALSE	FALSE
sp|Q15404|RSU1_HUMAN	sp|Q15404|RSU1_HUMAN	>sp|Q15404|RSU1_HUMAN Ras suppressor protein 1 OS=Homo sapiens OX=9606 GN=RSU1 PE=1 SV=3	6	RSU1	TRUE	FALSE	25.2419	25.0694	24.4227	22.5847	23.3268	22.5177	24.9113	22.8097	-2.10162	1.21668	0.00429996	0.0525658	FALSE	FALSE
sp|O60669|MOT2_HUMAN	sp|O60669|MOT2_HUMAN	>sp|O60669|MOT2_HUMAN Monocarboxylate transporter 2 OS=Homo sapiens OX=9606 GN=SLC16A7 PE=1 SV=2	1	SLC16A7	FALSE	FALSE	21.8401	22.0986	NA	24.7516	23.8932	24.4702	21.9693	24.3716	2.4023	1.35477	0.00446957	0.0529341	FALSE	FALSE
sp|O75954|TSN9_HUMAN	sp|O75954|TSN9_HUMAN	>sp|O75954|TSN9_HUMAN Tetraspanin-9 OS=Homo sapiens OX=9606 GN=TSPAN9 PE=1 SV=1	6	TSPAN9	TRUE	FALSE	29.3516	29.685	30.2509	27.8053	27.3186	27.829	29.7625	27.651	-2.1115	1.20557	0.00439856	0.0529341	FALSE	FALSE
sp|Q8IYT4|KATL2_HUMAN	sp|Q8IYT4|KATL2_HUMAN	>sp|Q8IYT4|KATL2_HUMAN Katanin p60 ATPase-containing subunit A-like 2 OS=Homo sapiens OX=9606 GN=KATNAL2 PE=1 SV=3	1	KATNAL2	TRUE	FALSE	24.2304	23.7327	23.761	26.1473	25.5854	25.3754	23.9081	25.7027	1.79464	1.03014	0.00447605	0.0529341	FALSE	FALSE
sp|O43175|SERA_HUMAN	sp|O43175|SERA_HUMAN	>sp|O43175|SERA_HUMAN D-3-phosphoglycerate dehydrogenase OS=Homo sapiens OX=9606 GN=PHGDH PE=1 SV=4	10	PHGDH	TRUE	TRUE	25.1693	25.0468	24.3492	27.93	28.5972	27.2443	24.8551	27.9238	3.06876	1.75685	0.00459577	0.0531936	FALSE	FALSE
sp|P63104|1433Z_HUMAN	sp|P63104|1433Z_HUMAN	>sp|P63104|1433Z_HUMAN 14-3-3 protein zeta/delta OS=Homo sapiens OX=9606 GN=YWHAZ PE=1 SV=1	22	YWHAZ	TRUE	FALSE	31.1675	31.1217	31.2227	30.1725	29.8191	29.9689	31.1706	29.9869	-1.18378	0.658796	0.00458972	0.0531936	FALSE	FALSE
sp|P46778|RL21_HUMAN	sp|P46778|RL21_HUMAN	>sp|P46778|RL21_HUMAN 60S ribosomal protein L21 OS=Homo sapiens OX=9606 GN=RPL21 PE=1 SV=2	7	RPL21	TRUE	FALSE	28.5322	28.1042	27.909	26.9715	26.8749	26.4185	28.1818	26.755	-1.42683	0.828435	0.00480501	0.0544567	FALSE	FALSE
sp|Q9ULV4|COR1C_HUMAN	sp|Q9ULV4|COR1C_HUMAN;sp|Q6QEF8|CORO6_HUMAN	>sp|Q9ULV4|COR1C_HUMAN Coronin-1C OS=Homo sapiens OX=9606 GN=CORO1C PE=1 SV=1	10	CORO1C	TRUE	TRUE	24.9452	25.3945	24.3534	27.1622	27.6573	26.7622	24.8977	27.1939	2.29619	1.33087	0.00477348	0.0544567	FALSE	FALSE
sp|O75955|FLOT1_HUMAN	sp|O75955|FLOT1_HUMAN	>sp|O75955|FLOT1_HUMAN Flotillin-1 OS=Homo sapiens OX=9606 GN=FLOT1 PE=1 SV=3	18	FLOT1	TRUE	TRUE	26.415	26.6206	26.2879	29.1927	28.3622	28.6914	26.4412	28.7487	2.30756	1.29564	0.00498018	0.0558602	FALSE	FALSE
sp|Q06830|PRDX1_HUMAN	sp|Q06830|PRDX1_HUMAN;sp|Q13162|PRDX4_HUMAN	>sp|Q06830|PRDX1_HUMAN Peroxiredoxin-1 OS=Homo sapiens OX=9606 GN=PRDX1 PE=1 SV=1	19	PRDX1	TRUE	FALSE	28.8841	29.049	28.7781	30.2989	30.897	30.4412	28.9037	30.5457	1.64197	0.924842	0.00505071	0.0559228	FALSE	FALSE
sp|Q6P9B6|MEAK7_HUMAN	sp|Q6P9B6|MEAK7_HUMAN	>sp|Q6P9B6|MEAK7_HUMAN MTOR-associated protein MEAK7 OS=Homo sapiens OX=9606 GN=MEAK7 PE=1 SV=2	7	MEAK7	FALSE	TRUE	25.4609	26.8064	26.9819	23.5815	22.1985	22.7269	26.4164	22.8356	-3.58076	2.07806	0.00508857	0.0559228	FALSE	FALSE
sp|P08134|RHOC_HUMAN	sp|P08134|RHOC_HUMAN	>sp|P08134|RHOC_HUMAN Rho-related GTP-binding protein RhoC OS=Homo sapiens OX=9606 GN=RHOC PE=1 SV=1	11	RHOC	TRUE	FALSE	27.0883	27.1484	26.811	NA	26.0234	25.9433	27.0159	25.9834	-1.03258	0.580398	0.00514286	0.0559543	FALSE	FALSE
sp|O75083|WDR1_HUMAN	sp|O75083|WDR1_HUMAN	>sp|O75083|WDR1_HUMAN WD repeat-containing protein 1 OS=Homo sapiens OX=9606 GN=WDR1 PE=1 SV=4	30	WDR1	TRUE	FALSE	30.6327	30.599	30.0446	28.6009	29.2384	29.0433	30.4255	28.9609	-1.46461	0.854299	0.0054676	0.0571995	FALSE	FALSE
sp|P15559|NQO1_HUMAN	sp|P15559|NQO1_HUMAN	>sp|P15559|NQO1_HUMAN NAD(P)H dehydrogenase [quinone] 1 OS=Homo sapiens OX=9606 GN=NQO1 PE=1 SV=1	4	NQO1	TRUE	FALSE	23.7361	24.059	24.1667	26.0576	26.3772	NA	23.9873	26.2174	2.23018	1.23692	0.00542649	0.0571995	FALSE	FALSE
sp|Q04941|PLP2_HUMAN	sp|Q04941|PLP2_HUMAN	>sp|Q04941|PLP2_HUMAN Proteolipid protein 2 OS=Homo sapiens OX=9606 GN=PLP2 PE=1 SV=1	2	PLP2	TRUE	FALSE	26.9281	27.3608	27.5473	28.9375	28.4405	28.498	27.2787	28.6253	1.34659	0.78353	0.00542535	0.0571995	FALSE	FALSE
sp|Q9P206|K1522_HUMAN	sp|Q9P206|K1522_HUMAN	>sp|Q9P206|K1522_HUMAN Uncharacterized protein KIAA1522 OS=Homo sapiens OX=9606 GN=KIAA1522 PE=1 SV=2	2	KIAA1522	TRUE	FALSE	21.6007	21.8712	NA	23.2257	23.6095	23.1433	21.736	23.3261	1.59017	0.893694	0.00531844	0.0571995	FALSE	FALSE
sp|P21333|FLNA_HUMAN	sp|P21333|FLNA_HUMAN	>sp|P21333|FLNA_HUMAN Filamin-A OS=Homo sapiens OX=9606 GN=FLNA PE=1 SV=4	58	FLNA	TRUE	FALSE	29.0568	28.8199	28.4963	30.3374	30.7526	30.0021	28.791	30.364	1.573	0.911317	0.00554012	0.0574062	FALSE	FALSE
sp|P11233|RALA_HUMAN	sp|P11233|RALA_HUMAN	>sp|P11233|RALA_HUMAN Ras-related protein Ral-A OS=Homo sapiens OX=9606 GN=RALA PE=1 SV=1	19	RALA	TRUE	TRUE	31.2128	31.7093	31.7363	29.0622	28.3812	27.7828	31.5528	28.4087	-3.14405	1.77881	0.00564476	0.0579234	FALSE	FALSE
sp|P25786|PSA1_HUMAN	sp|P25786|PSA1_HUMAN	>sp|P25786|PSA1_HUMAN Proteasome subunit alpha type-1 OS=Homo sapiens OX=9606 GN=PSMA1 PE=1 SV=1	5	PSMA1	TRUE	FALSE	25.3605	24.7954	24.8685	26.3016	26.6862	26.0816	25.0081	26.3565	1.34835	0.787811	0.00574975	0.0579234	FALSE	FALSE
sp|P42356|PI4KA_HUMAN	sp|P42356|PI4KA_HUMAN;sp|Q8N8J0|PI4P1_HUMAN;sp|A4QPH2|PI4P2_HUMAN	>sp|P42356|PI4KA_HUMAN Phosphatidylinositol 4-kinase alpha OS=Homo sapiens OX=9606 GN=PI4KA PE=1 SV=4	16	PI4KA	TRUE	TRUE	26.4092	26.3037	26.036	22.9024	23.5455	23.923	26.2496	23.457	-2.79266	1.56876	0.00572389	0.0579234	FALSE	FALSE
sp|P15311|EZRI_HUMAN	sp|P15311|EZRI_HUMAN	>sp|P15311|EZRI_HUMAN Ezrin OS=Homo sapiens OX=9606 GN=EZR PE=1 SV=4	44	EZR	TRUE	FALSE	30.3746	30.2597	30.479	29.2993	28.8291	28.8382	30.3711	28.9889	-1.38225	0.779051	0.00584993	0.0583919	FALSE	FALSE
sp|P08670|VIME_HUMAN	sp|P08670|VIME_HUMAN;sp|P41219|PERI_HUMAN;sp|P17661|DESM_HUMAN;sp|Q16352|AINX_HUMAN;sp|P07197|NFM_HUMAN;sp|P14136|GFAP_HUMAN;sp|P07196|NFL_HUMAN	>sp|P08670|VIME_HUMAN Vimentin OS=Homo sapiens OX=9606 GN=VIM PE=1 SV=4	42	VIM	TRUE	FALSE	30.0077	29.8381	29.7167	31.5149	31.3396	30.9282	29.8542	31.2609	1.40675	0.799071	0.00604911	0.0596945	FALSE	FALSE
sp|Q13425|SNTB2_HUMAN	sp|Q13425|SNTB2_HUMAN	>sp|Q13425|SNTB2_HUMAN Beta-2-syntrophin OS=Homo sapiens OX=9606 GN=SNTB2 PE=1 SV=1	6	SNTB2	TRUE	FALSE	NA	22.3298	22.4168	25.4754	26.5228	26.1627	22.3733	26.0537	3.68036	2.05087	0.00609015	0.0596945	FALSE	FALSE
sp|O43707|ACTN4_HUMAN	sp|O43707|ACTN4_HUMAN;sp|P35609|ACTN2_HUMAN;sp|Q08043|ACTN3_HUMAN	>sp|O43707|ACTN4_HUMAN Alpha-actinin-4 OS=Homo sapiens OX=9606 GN=ACTN4 PE=1 SV=2	33	ACTN4	TRUE	FALSE	27.7825	28.0366	27.8585	30.0117	30.1175	29.4344	27.8925	29.8545	1.96197	1.10258	0.0062625	0.0607744	FALSE	FALSE
sp|P01130|LDLR_HUMAN	sp|P01130|LDLR_HUMAN	>sp|P01130|LDLR_HUMAN Low-density lipoprotein receptor OS=Homo sapiens OX=9606 GN=LDLR PE=1 SV=1	8	LDLR	TRUE	FALSE	26.6456	26.5752	27.255	24.3788	25.3107	25.0293	26.8253	24.9062	-1.91902	1.11896	0.00636006	0.0607744	FALSE	FALSE
sp|P60981|DEST_HUMAN	sp|P60981|DEST_HUMAN	>sp|P60981|DEST_HUMAN Destrin OS=Homo sapiens OX=9606 GN=DSTN PE=1 SV=3	12	DSTN	TRUE	FALSE	28.5527	28.4645	27.7606	25.9258	26.2948	26.8359	28.2593	26.3522	-1.90711	1.11818	0.00640697	0.0607744	FALSE	FALSE
sp|Q01995|TAGL_HUMAN	sp|Q01995|TAGL_HUMAN	>sp|Q01995|TAGL_HUMAN Transgelin OS=Homo sapiens OX=9606 GN=TAGLN PE=1 SV=4	20	TAGLN	TRUE	TRUE	29.531	29.7254	29.4813	23.785	22.3366	24.0398	29.5792	23.3871	-6.19208	3.44192	0.00642376	0.0607744	FALSE	FALSE
sp|P01889|HLAB_HUMAN	sp|P01889|HLAB_HUMAN	>sp|P01889|HLAB_HUMAN HLA class I histocompatibility antigen, B alpha chain OS=Homo sapiens OX=9606 GN=HLA-B PE=1 SV=3	13	HLA-B	TRUE	TRUE	27.868	27.9293	26.8921	31.1891	30.9181	30.944	27.5631	31.0171	3.45395	1.9296	0.00648608	0.060835	FALSE	FALSE
sp|O14773|TPP1_HUMAN	sp|O14773|TPP1_HUMAN	>sp|O14773|TPP1_HUMAN Tripeptidyl-peptidase 1 OS=Homo sapiens OX=9606 GN=TPP1 PE=1 SV=2	3	TPP1	TRUE	FALSE	26.5371	25.9367	NA	30.0873	29.7876	30.6014	26.2369	30.1588	3.92186	2.17808	0.00661809	0.0610211	FALSE	FALSE
sp|Q13740|CD166_HUMAN	sp|Q13740|CD166_HUMAN	>sp|Q13740|CD166_HUMAN CD166 antigen OS=Homo sapiens OX=9606 GN=ALCAM PE=1 SV=2	22	ALCAM	TRUE	FALSE	28.9072	28.8242	29.3282	27.7586	28.0813	27.4589	29.0198	27.7662	-1.2536	0.734453	0.00656873	0.0610211	FALSE	FALSE
sp|P17813|EGLN_HUMAN	sp|P17813|EGLN_HUMAN	>sp|P17813|EGLN_HUMAN Endoglin OS=Homo sapiens OX=9606 GN=ENG PE=1 SV=2	14	ENG	TRUE	FALSE	28.2866	28.5917	28.7572	26.7831	26.6914	27.4089	28.5452	26.9611	-1.58404	0.914625	0.0069708	0.0616604	FALSE	FALSE
sp|P29279|CCN2_HUMAN	sp|P29279|CCN2_HUMAN	>sp|P29279|CCN2_HUMAN CCN family member 2 OS=Homo sapiens OX=9606 GN=CCN2 PE=1 SV=2	4	CCN2	FALSE	TRUE	24.8	24.975	26.5453	22.3586	21.7793	20.7101	25.4401	21.616	-3.82408	2.24418	0.00686647	0.0616604	FALSE	FALSE
sp|P49773|HINT1_HUMAN	sp|P49773|HINT1_HUMAN	>sp|P49773|HINT1_HUMAN Histidine triad nucleotide-binding protein 1 OS=Homo sapiens OX=9606 GN=HINT1 PE=1 SV=2	9	HINT1	TRUE	FALSE	27.7907	27.5042	27.7245	28.3072	28.4204	28.415	27.6732	28.3809	0.707696	0.401097	0.00694015	0.0616604	FALSE	FALSE
sp|P84077|ARF1_HUMAN;sp|P61204|ARF3_HUMAN	sp|P84077|ARF1_HUMAN;sp|P61204|ARF3_HUMAN	>sp|P84077|ARF1_HUMAN ADP-ribosylation factor 1 OS=Homo sapiens OX=9606 GN=ARF1 PE=1 SV=2;>sp|P61204|ARF3_HUMAN ADP-ribosylation factor 3 OS=Homo sapiens OX=9606 GN=ARF3 PE=1 SV=2	16	ARF1;ARF3	FALSE	FALSE	29.7522	29.7907	29.7948	28.4832	28.8058	28.7311	29.7792	28.6734	-1.10584	0.615218	0.0068318	0.0616604	FALSE	FALSE
sp|Q86VP6|CAND1_HUMAN	sp|Q86VP6|CAND1_HUMAN	>sp|Q86VP6|CAND1_HUMAN Cullin-associated NEDD8-dissociated protein 1 OS=Homo sapiens OX=9606 GN=CAND1 PE=1 SV=2	14	CAND1	TRUE	FALSE	26.7882	26.6659	26.0583	24.8169	25.2761	24.773	26.5041	24.9553	-1.5488	0.901009	0.00675391	0.0616604	FALSE	FALSE
sp|Q96BJ3|AIDA_HUMAN	sp|Q96BJ3|AIDA_HUMAN	>sp|Q96BJ3|AIDA_HUMAN Axin interactor, dorsalization-associated protein OS=Homo sapiens OX=9606 GN=AIDA PE=1 SV=1	9	AIDA	TRUE	FALSE	26.2737	26.932	26.6516	25.4954	25.1299	24.734	26.6191	25.1198	-1.49935	0.880954	0.00710688	0.0623571	FALSE	FALSE
sp|O95865|DDAH2_HUMAN	sp|O95865|DDAH2_HUMAN	>sp|O95865|DDAH2_HUMAN N(G),N(G)-dimethylarginine dimethylaminohydrolase 2 OS=Homo sapiens OX=9606 GN=DDAH2 PE=1 SV=1	5	DDAH2	TRUE	FALSE	24.6358	24.0873	24.8569	22.8782	NA	22.6303	24.5267	22.7542	-1.77241	1.0142	0.0075649	0.0635184	FALSE	FALSE
sp|P10412|H14_HUMAN	sp|P10412|H14_HUMAN	>sp|P10412|H14_HUMAN Histone H1.4 OS=Homo sapiens OX=9606 GN=H1-4 PE=1 SV=2	12	H1-4	FALSE	TRUE	28.1666	25.5267	25.5255	33.1633	32.9555	31.5508	26.4063	32.5566	6.15028	3.54756	0.00752744	0.0635184	FALSE	FALSE
sp|Q969Q0|RL36L_HUMAN;sp|P83881|RL36A_HUMAN	sp|Q969Q0|RL36L_HUMAN;sp|P83881|RL36A_HUMAN	>sp|Q969Q0|RL36L_HUMAN 60S ribosomal protein L36a-like OS=Homo sapiens OX=9606 GN=RPL36AL PE=1 SV=3;>sp|P83881|RL36A_HUMAN 60S ribosomal protein L36a OS=Homo sapiens OX=9606 GN=RPL36A PE=1 SV=2	1	RPL36AL;RPL36A	FALSE	FALSE	26.0865	25.5679	25.1395	24.2185	23.4673	23.4498	25.5979	23.7119	-1.88606	1.11092	0.00731514	0.0635184	FALSE	FALSE
sp|Q53EZ4|CEP55_HUMAN	sp|Q53EZ4|CEP55_HUMAN	>sp|Q53EZ4|CEP55_HUMAN Centrosomal protein of 55 kDa OS=Homo sapiens OX=9606 GN=CEP55 PE=1 SV=3	14	CEP55	TRUE	FALSE	23.4313	23.0057	NA	28.6197	28.4464	28.2631	23.2185	28.4431	5.22455	2.86833	0.00758951	0.0635184	FALSE	FALSE
sp|Q8WUW1|BRK1_HUMAN	sp|Q8WUW1|BRK1_HUMAN	>sp|Q8WUW1|BRK1_HUMAN Protein BRICK1 OS=Homo sapiens OX=9606 GN=BRK1 PE=1 SV=1	2	BRK1	TRUE	FALSE	23.6545	24.1598	24.2046	NA	25.4051	25.55	24.0063	25.4776	1.47126	0.835863	0.00750172	0.0635184	FALSE	FALSE
sp|Q9Y4D7|PLXD1_HUMAN	sp|Q9Y4D7|PLXD1_HUMAN	>sp|Q9Y4D7|PLXD1_HUMAN Plexin-D1 OS=Homo sapiens OX=9606 GN=PLXND1 PE=1 SV=3	15	PLXND1	TRUE	FALSE	26.6357	26.1164	26.1355	NA	21.7187	22.2503	26.2959	21.9845	-4.31138	2.37804	0.00743069	0.0635184	FALSE	FALSE
sp|Q01650|LAT1_HUMAN	sp|Q01650|LAT1_HUMAN	>sp|Q01650|LAT1_HUMAN Large neutral amino acids transporter small subunit 1 OS=Homo sapiens OX=9606 GN=SLC7A5 PE=1 SV=2	5	SLC7A5	TRUE	TRUE	28.9037	28.6171	29.401	27.3995	26.544	26.2835	28.9739	26.7424	-2.23158	1.30125	0.00776731	0.0635663	FALSE	FALSE
sp|Q9H8M9|EVA1A_HUMAN	sp|Q9H8M9|EVA1A_HUMAN	>sp|Q9H8M9|EVA1A_HUMAN Protein eva-1 homolog A OS=Homo sapiens OX=9606 GN=EVA1A PE=1 SV=1	4	EVA1A	TRUE	FALSE	25.638	25.4147	26.2445	27.8166	27.0517	27.901	25.7657	27.5897	1.82401	1.07676	0.00777051	0.0635663	FALSE	FALSE
sp|Q9Y696|CLIC4_HUMAN	sp|Q9Y696|CLIC4_HUMAN;sp|O15247|CLIC2_HUMAN;sp|Q9NZA1|CLIC5_HUMAN;sp|Q96NY7|CLIC6_HUMAN	>sp|Q9Y696|CLIC4_HUMAN Chloride intracellular channel protein 4 OS=Homo sapiens OX=9606 GN=CLIC4 PE=1 SV=4	24	CLIC4	TRUE	FALSE	30.6894	30.793	30.439	28.7318	28.1942	29.0534	30.6405	28.6598	-1.98068	1.12497	0.00770168	0.0635663	FALSE	FALSE
sp|Q13530|SERC3_HUMAN	sp|Q13530|SERC3_HUMAN	>sp|Q13530|SERC3_HUMAN Serine incorporator 3 OS=Homo sapiens OX=9606 GN=SERINC3 PE=2 SV=2	2	SERINC3	TRUE	FALSE	24.2672	24.1878	24.8702	26.1253	25.684	25.9288	24.4417	25.9127	1.47097	0.851106	0.00784023	0.063658	FALSE	FALSE
sp|Q9HAB3|S52A2_HUMAN	sp|Q9HAB3|S52A2_HUMAN	>sp|Q9HAB3|S52A2_HUMAN Solute carrier family 52, riboflavin transporter, member 2 OS=Homo sapiens OX=9606 GN=SLC52A2 PE=1 SV=1	3	SLC52A2	FALSE	FALSE	26.7237	26.5606	27.0912	25.6868	25.1323	24.8893	26.7918	25.2362	-1.55567	0.906873	0.00797522	0.0642744	FALSE	FALSE
sp|O00161|SNP23_HUMAN	sp|O00161|SNP23_HUMAN	>sp|O00161|SNP23_HUMAN Synaptosomal-associated protein 23 OS=Homo sapiens OX=9606 GN=SNAP23 PE=1 SV=1	15	SNAP23	TRUE	FALSE	29.0646	29.0924	29.2025	27.6528	27.0256	27.4233	29.1198	27.3672	-1.75259	0.981768	0.00813064	0.0650452	FALSE	FALSE
sp|Q86VE9|SERC5_HUMAN	sp|Q86VE9|SERC5_HUMAN	>sp|Q86VE9|SERC5_HUMAN Serine incorporator 5 OS=Homo sapiens OX=9606 GN=SERINC5 PE=2 SV=1	3	SERINC5	TRUE	FALSE	23.329	23.729	24.2381	NA	25.9211	25.6763	23.7654	25.7987	2.03333	1.16259	0.00828522	0.065798	FALSE	FALSE
sp|P63261|ACTG_HUMAN;sp|P60709|ACTB_HUMAN	sp|P63261|ACTG_HUMAN;sp|P60709|ACTB_HUMAN;sp|Q6S8J3|POTEE_HUMAN;sp|A5A3E0|POTEF_HUMAN;sp|P0CG38|POTEI_HUMAN;sp|Q9BYX7|ACTBM_HUMAN;sp|P0CG39|POTEJ_HUMAN	>sp|P63261|ACTG_HUMAN Actin, cytoplasmic 2 OS=Homo sapiens OX=9606 GN=ACTG1 PE=1 SV=1;>sp|P60709|ACTB_HUMAN Actin, cytoplasmic 1 OS=Homo sapiens OX=9606 GN=ACTB PE=1 SV=1	42	ACTG1;ACTB	FALSE	FALSE	34.2569	34.2579	34.084	34.6339	34.6871	34.6056	34.1996	34.6422	0.442614	0.251922	0.00847719	0.0668347	FALSE	TRUE
sp|O43294|TGFI1_HUMAN	sp|O43294|TGFI1_HUMAN	>sp|O43294|TGFI1_HUMAN Transforming growth factor beta-1-induced transcript 1 protein OS=Homo sapiens OX=9606 GN=TGFB1I1 PE=1 SV=2	9	TGFB1I1	FALSE	FALSE	25.9906	26.3049	25.0783	NA	21.8542	21.8734	25.7913	21.8638	-3.9275	2.19786	0.00862353	0.0670172	FALSE	FALSE
sp|P37173|TGFR2_HUMAN	sp|P37173|TGFR2_HUMAN	>sp|P37173|TGFR2_HUMAN TGF-beta receptor type-2 OS=Homo sapiens OX=9606 GN=TGFBR2 PE=1 SV=2	19	TGFBR2	TRUE	TRUE	27.705	27.8796	27.72	23.1674	22.1377	23.7209	27.7682	23.0087	-4.75951	2.65666	0.00862007	0.0670172	FALSE	FALSE
sp|P09525|ANXA4_HUMAN	sp|P09525|ANXA4_HUMAN	>sp|P09525|ANXA4_HUMAN Annexin A4 OS=Homo sapiens OX=9606 GN=ANXA4 PE=1 SV=4	28	ANXA4	TRUE	FALSE	29.0238	28.8985	28.3879	30.2432	29.8271	30.0071	28.7701	30.0258	1.25571	0.732011	0.00893818	0.0679538	FALSE	FALSE
sp|P15529|MCP_HUMAN	sp|P15529|MCP_HUMAN	>sp|P15529|MCP_HUMAN Membrane cofactor protein OS=Homo sapiens OX=9606 GN=CD46 PE=1 SV=3	5	CD46	TRUE	FALSE	28.2217	27.9811	28.4917	26.7289	26.7915	26.7833	28.2315	26.7679	-1.46362	0.818053	0.00905634	0.0679538	FALSE	FALSE
sp|Q99622|C10_HUMAN	sp|Q99622|C10_HUMAN	>sp|Q99622|C10_HUMAN Protein C10 OS=Homo sapiens OX=9606 GN=C12orf57 PE=1 SV=1	2	C12orf57	TRUE	FALSE	23.0457	22.5006	23.2094	21.8394	21.3168	21.0332	22.9186	21.3965	-1.52211	0.903892	0.00901858	0.0679538	FALSE	FALSE
sp|Q9BXS4|TMM59_HUMAN	sp|Q9BXS4|TMM59_HUMAN	>sp|Q9BXS4|TMM59_HUMAN Transmembrane protein 59 OS=Homo sapiens OX=9606 GN=TMEM59 PE=1 SV=1	3	TMEM59	TRUE	FALSE	22.9203	23.2518	NA	25.9774	27.1884	25.9063	23.0861	26.3574	3.27132	1.86649	0.00890188	0.0679538	FALSE	FALSE
sp|Q9NVM1|EVA1B_HUMAN	sp|Q9NVM1|EVA1B_HUMAN	>sp|Q9NVM1|EVA1B_HUMAN Protein eva-1 homolog B OS=Homo sapiens OX=9606 GN=EVA1B PE=1 SV=1	5	EVA1B	TRUE	FALSE	28.2976	28.2269	29.0953	26.699	25.8383	26.892	28.5399	26.4765	-2.06349	1.22324	0.00894034	0.0679538	FALSE	FALSE
sp|Q16531|DDB1_HUMAN	sp|Q16531|DDB1_HUMAN	>sp|Q16531|DDB1_HUMAN DNA damage-binding protein 1 OS=Homo sapiens OX=9606 GN=DDB1 PE=1 SV=1	3	DDB1	TRUE	FALSE	23.9775	23.9793	23.1794	25.1076	25.2226	25.8581	23.7121	25.3961	1.68401	1.00063	0.00931793	0.0694378	FALSE	FALSE
sp|P06733|ENOA_HUMAN	sp|P06733|ENOA_HUMAN	>sp|P06733|ENOA_HUMAN Alpha-enolase OS=Homo sapiens OX=9606 GN=ENO1 PE=1 SV=2	38	ENO1	TRUE	FALSE	30.4771	30.8663	31.201	31.9576	32.4672	31.9925	30.8481	32.1391	1.29097	0.764785	0.00953773	0.0701152	FALSE	TRUE
sp|P26022|PTX3_HUMAN	sp|P26022|PTX3_HUMAN	>sp|P26022|PTX3_HUMAN Pentraxin-related protein PTX3 OS=Homo sapiens OX=9606 GN=PTX3 PE=1 SV=3	13	PTX3	TRUE	TRUE	29.2074	29.4189	28.2291	25.6712	25.6953	23.8593	28.9518	25.0753	-3.8765	2.26118	0.00949615	0.0701152	FALSE	FALSE
sp|O15498|YKT6_HUMAN	sp|O15498|YKT6_HUMAN	>sp|O15498|YKT6_HUMAN Synaptobrevin homolog YKT6 OS=Homo sapiens OX=9606 GN=YKT6 PE=1 SV=1	8	YKT6	TRUE	FALSE	26.7553	26.8344	25.9847	NA	22.3215	23.0191	26.5248	22.6703	-3.85444	2.15128	0.00988613	0.0710931	FALSE	FALSE
sp|P11586|C1TC_HUMAN	sp|P11586|C1TC_HUMAN	>sp|P11586|C1TC_HUMAN C-1-tetrahydrofolate synthase, cytoplasmic OS=Homo sapiens OX=9606 GN=MTHFD1 PE=1 SV=3	12	MTHFD1	TRUE	TRUE	23.9611	24.001	22.6892	25.8386	27.389	27.5991	23.5504	26.9422	3.39178	2.0109	0.00984129	0.0710931	FALSE	FALSE
sp|P61978|HNRPK_HUMAN	sp|P61978|HNRPK_HUMAN	>sp|P61978|HNRPK_HUMAN Heterogeneous nuclear ribonucleoprotein K OS=Homo sapiens OX=9606 GN=HNRNPK PE=1 SV=1	8	HNRNPK	TRUE	TRUE	25.4777	24.5143	24.6283	26.814	27.181	27.1903	24.8734	27.0618	2.18835	1.25137	0.0100628	0.0710931	FALSE	FALSE
sp|P62834|RAP1A_HUMAN	sp|P62834|RAP1A_HUMAN	>sp|P62834|RAP1A_HUMAN Ras-related protein Rap-1A OS=Homo sapiens OX=9606 GN=RAP1A PE=1 SV=1	18	RAP1A	TRUE	FALSE	27.32	26.7972	27.4257	26.1679	25.7571	25.9683	27.181	25.9644	-1.21655	0.711457	0.00992493	0.0710931	FALSE	FALSE
sp|Q00610|CLH1_HUMAN	sp|Q00610|CLH1_HUMAN;sp|P53675|CLH2_HUMAN	>sp|Q00610|CLH1_HUMAN Clathrin heavy chain 1 OS=Homo sapiens OX=9606 GN=CLTC PE=1 SV=5	94	CLTC	TRUE	FALSE	31.1075	31.1428	31.061	32.0734	32.4551	32.5022	31.1038	32.3436	1.23975	0.695619	0.010052	0.0710931	FALSE	FALSE
sp|Q5VUB5|F1711_HUMAN	sp|Q5VUB5|F1711_HUMAN	>sp|Q5VUB5|F1711_HUMAN Protein FAM171A1 OS=Homo sapiens OX=9606 GN=FAM171A1 PE=1 SV=1	8	FAM171A1	TRUE	TRUE	26.2013	25.5543	26.07	23.039	23.0995	24.2076	25.9419	23.4487	-2.49319	1.44386	0.0100135	0.0710931	FALSE	FALSE
sp|Q8WV92|MITD1_HUMAN	sp|Q8WV92|MITD1_HUMAN	>sp|Q8WV92|MITD1_HUMAN MIT domain-containing protein 1 OS=Homo sapiens OX=9606 GN=MITD1 PE=1 SV=1	7	MITD1	TRUE	TRUE	21.8292	22.961	22.6017	25.787	27.0431	28.1352	22.464	26.9885	4.52451	2.61294	0.010132	0.0711202	FALSE	FALSE
sp|P98082|DAB2_HUMAN	sp|P98082|DAB2_HUMAN	>sp|P98082|DAB2_HUMAN Disabled homolog 2 OS=Homo sapiens OX=9606 GN=DAB2 PE=1 SV=3	1	DAB2	TRUE	FALSE	23.8877	23.5892	NA	21.7562	NA	21.5351	23.7385	21.6457	-2.09279	1.21776	0.0103255	0.0718331	FALSE	FALSE
sp|Q14019|COTL1_HUMAN	sp|Q14019|COTL1_HUMAN	>sp|Q14019|COTL1_HUMAN Coactosin-like protein OS=Homo sapiens OX=9606 GN=COTL1 PE=1 SV=3	7	COTL1	TRUE	TRUE	26.3817	26.4919	25.8902	23.8464	23.5199	22.4264	26.2546	23.2642	-2.99041	1.71612	0.0103656	0.0718331	FALSE	TRUE
sp|P62942|FKB1A_HUMAN	sp|P62942|FKB1A_HUMAN	>sp|P62942|FKB1A_HUMAN Peptidyl-prolyl cis-trans isomerase FKBP1A OS=Homo sapiens OX=9606 GN=FKBP1A PE=1 SV=2	5	FKBP1A	TRUE	FALSE	27.8303	27.7892	27.2486	26.3823	25.7488	25.3774	27.6227	25.8362	-1.78655	1.05022	0.0104763	0.0721409	FALSE	TRUE
sp|P11387|TOP1_HUMAN	sp|P11387|TOP1_HUMAN;sp|Q969P6|TOP1M_HUMAN	>sp|P11387|TOP1_HUMAN DNA topoisomerase 1 OS=Homo sapiens OX=9606 GN=TOP1 PE=1 SV=2	11	TOP1	TRUE	TRUE	23.8877	22.7805	22.0347	27.5247	27.7521	27.3586	22.9009	27.5451	4.64421	2.61418	0.0105552	0.0722269	FALSE	FALSE
sp|Q9ULI3|HEG1_HUMAN	sp|Q9ULI3|HEG1_HUMAN	>sp|Q9ULI3|HEG1_HUMAN Protein HEG homolog 1 OS=Homo sapiens OX=9606 GN=HEG1 PE=1 SV=3	11	HEG1	TRUE	FALSE	27.3936	26.9366	27.1061	26.3222	26.11	26.5373	27.1455	26.3231	-0.822329	0.492417	0.0107571	0.0731484	FALSE	FALSE
sp|Q5SSJ5|HP1B3_HUMAN	sp|Q5SSJ5|HP1B3_HUMAN	>sp|Q5SSJ5|HP1B3_HUMAN Heterochromatin protein 1-binding protein 3 OS=Homo sapiens OX=9606 GN=HP1BP3 PE=1 SV=1	15	HP1BP3	TRUE	TRUE	23.9048	22.1783	21.2123	28.8375	29.367	28.8056	22.4318	29.0034	6.5716	3.70672	0.0108954	0.0736288	FALSE	FALSE
sp|P62318|SMD3_HUMAN	sp|P62318|SMD3_HUMAN	>sp|P62318|SMD3_HUMAN Small nuclear ribonucleoprotein Sm D3 OS=Homo sapiens OX=9606 GN=SNRPD3 PE=1 SV=1	1	SNRPD3	TRUE	FALSE	NA	20.7631	21.3692	24.5536	23.7987	23.7916	21.0662	24.048	2.98182	1.67606	0.0111451	0.0739385	FALSE	FALSE
sp|Q15366|PCBP2_HUMAN;sp|P57721|PCBP3_HUMAN	sp|Q15366|PCBP2_HUMAN;sp|P57721|PCBP3_HUMAN	>sp|Q15366|PCBP2_HUMAN Poly(rC)-binding protein 2 OS=Homo sapiens OX=9606 GN=PCBP2 PE=1 SV=1;>sp|P57721|PCBP3_HUMAN Poly(rC)-binding protein 3 OS=Homo sapiens OX=9606 GN=PCBP3 PE=1 SV=2	8	PCBP2;PCBP3	FALSE	FALSE	24.3507	24.3573	23.8092	25.3653	26.3067	26.1863	24.1724	25.9528	1.78038	1.04666	0.0111424	0.0739385	FALSE	FALSE
sp|Q99584|S10AD_HUMAN	sp|Q99584|S10AD_HUMAN	>sp|Q99584|S10AD_HUMAN Protein S100-A13 OS=Homo sapiens OX=9606 GN=S100A13 PE=1 SV=1	6	S100A13	TRUE	FALSE	27.415	27.1682	27.5856	25.8742	26.2466	25.4119	27.3896	25.8443	-1.54534	0.896656	0.0111201	0.0739385	FALSE	FALSE
sp|O00151|PDLI1_HUMAN	sp|O00151|PDLI1_HUMAN	>sp|O00151|PDLI1_HUMAN PDZ and LIM domain protein 1 OS=Homo sapiens OX=9606 GN=PDLIM1 PE=1 SV=4	1	PDLIM1	TRUE	FALSE	21.9354	21.4301	NA	24.8224	24.9467	23.631	21.6828	24.4667	2.78393	1.61889	0.0113798	0.0742508	FALSE	FALSE
sp|P08758|ANXA5_HUMAN	sp|P08758|ANXA5_HUMAN	>sp|P08758|ANXA5_HUMAN Annexin A5 OS=Homo sapiens OX=9606 GN=ANXA5 PE=1 SV=2	36	ANXA5	TRUE	FALSE	30.9124	31.2518	31.0253	31.7301	31.9636	31.5628	31.0632	31.7521	0.688973	0.412995	0.0114204	0.0742508	FALSE	FALSE
sp|P29317|EPHA2_HUMAN	sp|P29317|EPHA2_HUMAN;sp|P54760|EPHB4_HUMAN;sp|P54753|EPHB3_HUMAN;sp|Q9UF33|EPHA6_HUMAN;sp|Q06187|BTK_HUMAN;sp|P29322|EPHA8_HUMAN	>sp|P29317|EPHA2_HUMAN Ephrin type-A receptor 2 OS=Homo sapiens OX=9606 GN=EPHA2 PE=1 SV=2	37	EPHA2	TRUE	FALSE	30.0184	30.0835	30.1083	28.8889	28.3452	28.7496	30.0701	28.6612	-1.40883	0.792589	0.0114652	0.0742508	FALSE	FALSE
sp|Q13418|ILK_HUMAN	sp|Q13418|ILK_HUMAN	>sp|Q13418|ILK_HUMAN Integrin-linked protein kinase OS=Homo sapiens OX=9606 GN=ILK PE=1 SV=2	13	ILK	TRUE	FALSE	27.7374	27.7936	27.1909	26.6921	26.3962	26.0374	27.574	26.3752	-1.19873	0.72001	0.0113082	0.0742508	FALSE	FALSE
sp|O00186|STXB3_HUMAN	sp|O00186|STXB3_HUMAN	>sp|O00186|STXB3_HUMAN Syntaxin-binding protein 3 OS=Homo sapiens OX=9606 GN=STXBP3 PE=1 SV=2	20	STXBP3	TRUE	FALSE	27.9552	28.0514	28.173	26.4257	25.5423	26.1143	28.0599	26.0275	-2.0324	1.15076	0.0120942	0.0766024	FALSE	FALSE
sp|P12111|CO6A3_HUMAN	sp|P12111|CO6A3_HUMAN	>sp|P12111|CO6A3_HUMAN Collagen alpha-3(VI) chain OS=Homo sapiens OX=9606 GN=COL6A3 PE=1 SV=5	205	COL6A3	TRUE	TRUE	35.2551	35.3216	36.0207	31.7406	33.3102	32.9077	35.5324	32.6528	-2.87962	1.68091	0.0121803	0.0766024	FALSE	FALSE
sp|Q14699|RFTN1_HUMAN	sp|Q14699|RFTN1_HUMAN	>sp|Q14699|RFTN1_HUMAN Raftlin OS=Homo sapiens OX=9606 GN=RFTN1 PE=1 SV=4	30	RFTN1	TRUE	TRUE	30.629	30.7486	30.7924	28.804	27.8313	28.0252	30.7233	28.2202	-2.50312	1.41016	0.0120952	0.0766024	FALSE	FALSE
sp|Q9BSJ8|ESYT1_HUMAN	sp|Q9BSJ8|ESYT1_HUMAN	>sp|Q9BSJ8|ESYT1_HUMAN Extended synaptotagmin-1 OS=Homo sapiens OX=9606 GN=ESYT1 PE=1 SV=1	2	ESYT1	TRUE	FALSE	NA	19.9672	20.6154	24.3306	22.6394	23.9999	20.2913	23.6566	3.36533	1.96262	0.0121361	0.0766024	FALSE	FALSE
sp|Q9H223|EHD4_HUMAN	sp|Q9H223|EHD4_HUMAN	>sp|Q9H223|EHD4_HUMAN EH domain-containing protein 4 OS=Homo sapiens OX=9606 GN=EHD4 PE=1 SV=1	33	EHD4	TRUE	FALSE	29.2194	29.4338	29.6903	30.156	30.1008	30.4721	29.4478	30.243	0.79514	0.477455	0.01191	0.0766024	FALSE	FALSE
sp|O15427|MOT4_HUMAN	sp|O15427|MOT4_HUMAN	>sp|O15427|MOT4_HUMAN Monocarboxylate transporter 4 OS=Homo sapiens OX=9606 GN=SLC16A3 PE=1 SV=1	16	SLC16A3	TRUE	FALSE	30.1578	30.1091	30.7656	28.8092	27.6244	28.45	30.3442	28.2945	-2.04965	1.20891	0.0123398	0.0770522	FALSE	FALSE
sp|P08133|ANXA6_HUMAN	sp|P08133|ANXA6_HUMAN	>sp|P08133|ANXA6_HUMAN Annexin A6 OS=Homo sapiens OX=9606 GN=ANXA6 PE=1 SV=3	74	ANXA6	TRUE	FALSE	32.0359	32.2002	31.7749	33.0735	33.3422	32.7123	32.0037	33.0427	1.03903	0.618245	0.0125352	0.0770522	FALSE	FALSE
sp|P09936|UCHL1_HUMAN	sp|P09936|UCHL1_HUMAN	>sp|P09936|UCHL1_HUMAN Ubiquitin carboxyl-terminal hydrolase isozyme L1 OS=Homo sapiens OX=9606 GN=UCHL1 PE=1 SV=2	14	UCHL1	TRUE	FALSE	28.8398	29.0605	29.0751	27.0495	27.6302	26.7779	28.9918	27.1526	-1.83927	1.04769	0.0124495	0.0770522	FALSE	FALSE
sp|P34897|GLYM_HUMAN	sp|P34897|GLYM_HUMAN	>sp|P34897|GLYM_HUMAN Serine hydroxymethyltransferase, mitochondrial OS=Homo sapiens OX=9606 GN=SHMT2 PE=1 SV=3	5	SHMT2	TRUE	FALSE	22.5735	22.172	NA	24.5759	26.1035	25.2346	22.3728	25.3046	2.93189	1.70073	0.0124908	0.0770522	FALSE	FALSE
sp|P55209|NP1L1_HUMAN	sp|P55209|NP1L1_HUMAN	>sp|P55209|NP1L1_HUMAN Nucleosome assembly protein 1-like 1 OS=Homo sapiens OX=9606 GN=NAP1L1 PE=1 SV=1	4	NAP1L1	TRUE	TRUE	23.3888	25.0176	24.4992	26.561	27.6446	26.9026	24.3019	27.0361	2.7342	1.62559	0.0126477	0.077307	FALSE	FALSE
sp|Q9NRY6|PLS3_HUMAN	sp|Q9NRY6|PLS3_HUMAN	>sp|Q9NRY6|PLS3_HUMAN Phospholipid scramblase 3 OS=Homo sapiens OX=9606 GN=PLSCR3 PE=1 SV=2	12	PLSCR3	TRUE	FALSE	29.2836	29.1621	29.8504	27.4734	27.3251	28.3079	29.432	27.7021	-1.72989	1.03152	0.0127268	0.0773559	FALSE	FALSE
sp|O14964|HGS_HUMAN	sp|O14964|HGS_HUMAN	>sp|O14964|HGS_HUMAN Hepatocyte growth factor-regulated tyrosine kinase substrate OS=Homo sapiens OX=9606 GN=HGS PE=1 SV=1	2	HGS	TRUE	FALSE	23.0847	22.661	23.5194	24.8454	24.4624	24.5373	23.0883	24.6151	1.52673	0.888502	0.013049	0.0775812	FALSE	FALSE
sp|P50502|F10A1_HUMAN;sp|Q8NFI4|F10A5_HUMAN;sp|Q8IZP2|ST134_HUMAN	sp|P50502|F10A1_HUMAN;sp|Q8NFI4|F10A5_HUMAN;sp|Q8IZP2|ST134_HUMAN	>sp|P50502|F10A1_HUMAN Hsc70-interacting protein OS=Homo sapiens OX=9606 GN=ST13 PE=1 SV=2;>sp|Q8NFI4|F10A5_HUMAN Putative protein FAM10A5 OS=Homo sapiens OX=9606 GN=ST13P5 PE=5 SV=1;>sp|Q8IZP2|ST134_HUMAN Putative protein FAM10A4 OS=Homo sapiens OX=9606 G	4	ST13;ST13P5	FALSE	FALSE	24.9934	25.1725	24.1947	27.0852	27.0375	26.8064	24.7869	26.9764	2.18953	1.24719	0.0130367	0.0775812	FALSE	FALSE
sp|Q9NZZ3|CHMP5_HUMAN	sp|Q9NZZ3|CHMP5_HUMAN	>sp|Q9NZZ3|CHMP5_HUMAN Charged multivesicular body protein 5 OS=Homo sapiens OX=9606 GN=CHMP5 PE=1 SV=1	4	CHMP5	TRUE	TRUE	22.6176	21.1715	22.8221	25.3004	27.1346	25.1019	22.2038	25.8456	3.64188	2.19207	0.0130456	0.0775812	FALSE	FALSE
sp|Q9Y6C2|EMIL1_HUMAN	sp|Q9Y6C2|EMIL1_HUMAN	>sp|Q9Y6C2|EMIL1_HUMAN EMILIN-1 OS=Homo sapiens OX=9606 GN=EMILIN1 PE=1 SV=3	20	EMILIN1	TRUE	TRUE	24.7873	24.7856	23.8375	27.1984	28.5991	29.3969	24.4702	28.3981	3.92798	2.29003	0.012843	0.0775812	FALSE	FALSE
sp|P62879|GBB2_HUMAN	sp|P62879|GBB2_HUMAN	>sp|P62879|GBB2_HUMAN Guanine nucleotide-binding protein G(I)/G(S)/G(T) subunit beta-2 OS=Homo sapiens OX=9606 GN=GNB2 PE=1 SV=3	17	GNB2	TRUE	FALSE	29.6932	30.1891	30.2317	28.8084	28.8047	28.9921	30.038	28.8684	-1.16957	0.671426	0.0131921	0.0780056	FALSE	FALSE
sp|Q9NVD7|PARVA_HUMAN	sp|Q9NVD7|PARVA_HUMAN;sp|Q9HBI1|PARVB_HUMAN	>sp|Q9NVD7|PARVA_HUMAN Alpha-parvin OS=Homo sapiens OX=9606 GN=PARVA PE=1 SV=1	7	PARVA	TRUE	FALSE	26.0868	26.4838	25.7756	NA	24.158	24.5745	26.1154	24.3662	-1.74915	1.00126	0.0133143	0.0783025	FALSE	FALSE
sp|P08195|4F2_HUMAN	sp|P08195|4F2_HUMAN	>sp|P08195|4F2_HUMAN 4F2 cell-surface antigen heavy chain OS=Homo sapiens OX=9606 GN=SLC3A2 PE=1 SV=3	32	SLC3A2	TRUE	TRUE	30.9068	31.1211	31.9399	28.966	29.2743	29.0433	31.3226	29.0945	-2.22807	1.27219	0.0136837	0.0800425	FALSE	FALSE
sp|P54289|CA2D1_HUMAN	sp|P54289|CA2D1_HUMAN	>sp|P54289|CA2D1_HUMAN Voltage-dependent calcium channel subunit alpha-2/delta-1 OS=Homo sapiens OX=9606 GN=CACNA2D1 PE=1 SV=3	31	CACNA2D1	TRUE	TRUE	29.2889	29.5242	29.2906	25.1875	24.0403	25.8992	29.3679	25.0423	-4.32556	2.44384	0.0138722	0.0806222	FALSE	FALSE
sp|Q15942|ZYX_HUMAN	sp|Q15942|ZYX_HUMAN	>sp|Q15942|ZYX_HUMAN Zyxin OS=Homo sapiens OX=9606 GN=ZYX PE=1 SV=1	16	ZYX	TRUE	TRUE	28.71	28.7901	27.7901	25.8272	24.9044	23.6842	28.4301	24.8053	-3.62481	2.12779	0.013931	0.0806222	FALSE	FALSE
sp|P50395|GDIB_HUMAN	sp|P50395|GDIB_HUMAN	>sp|P50395|GDIB_HUMAN Rab GDP dissociation inhibitor beta OS=Homo sapiens OX=9606 GN=GDI2 PE=1 SV=2	33	GDI2	TRUE	FALSE	30.0579	29.7392	29.976	29.3116	29.3437	29.4822	29.9244	29.3792	-0.545216	0.321599	0.0141893	0.0816823	FALSE	FALSE
sp|P08648|ITA5_HUMAN	sp|P08648|ITA5_HUMAN	>sp|P08648|ITA5_HUMAN Integrin alpha-5 OS=Homo sapiens OX=9606 GN=ITGA5 PE=1 SV=2	28	ITGA5	TRUE	TRUE	31.6772	31.7304	31.8071	28.443	29.4286	28.1878	31.7382	28.6865	-3.05178	1.72263	0.0143189	0.0819944	FALSE	FALSE
sp|Q9Y6E0|STK24_HUMAN	sp|Q9Y6E0|STK24_HUMAN	>sp|Q9Y6E0|STK24_HUMAN Serine/threonine-protein kinase 24 OS=Homo sapiens OX=9606 GN=STK24 PE=1 SV=1	6	STK24	TRUE	FALSE	25.5032	25.0664	26.1534	23.4607	23.7319	NA	25.5743	23.5963	-1.97807	1.1544	0.0148564	0.0846268	FALSE	FALSE
sp|P67936|TPM4_HUMAN	sp|P67936|TPM4_HUMAN	>sp|P67936|TPM4_HUMAN Tropomyosin alpha-4 chain OS=Homo sapiens OX=9606 GN=TPM4 PE=1 SV=3	10	TPM4	TRUE	FALSE	27.4997	26.7371	26.5054	28.9544	28.6834	28.5043	26.9141	28.714	1.79997	1.04917	0.0150902	0.0855113	FALSE	FALSE
sp|P29966|MARCS_HUMAN	sp|P29966|MARCS_HUMAN	>sp|P29966|MARCS_HUMAN Myristoylated alanine-rich C-kinase substrate OS=Homo sapiens OX=9606 GN=MARCKS PE=1 SV=4	15	MARCKS	TRUE	FALSE	29.8841	29.7797	30.3891	29.2407	28.97	28.5908	30.0176	28.9338	-1.08381	0.661443	0.0152279	0.0855262	FALSE	FALSE
sp|Q14195|DPYL3_HUMAN	sp|Q14195|DPYL3_HUMAN;sp|Q14117|DPYS_HUMAN	>sp|Q14195|DPYL3_HUMAN Dihydropyrimidinase-related protein 3 OS=Homo sapiens OX=9606 GN=DPYSL3 PE=1 SV=1	9	DPYSL3	TRUE	FALSE	23.9772	23.9449	NA	26.57	28.0116	27.2611	23.961	27.2809	3.31985	1.88851	0.0152501	0.0855262	FALSE	FALSE
sp|P06756|ITAV_HUMAN	sp|P06756|ITAV_HUMAN	>sp|P06756|ITAV_HUMAN Integrin alpha-V OS=Homo sapiens OX=9606 GN=ITGAV PE=1 SV=2	59	ITGAV	TRUE	TRUE	31.847	31.9144	31.9534	30.0954	29.0487	29.5329	31.9049	29.559	-2.34591	1.32737	0.0154368	0.0858786	FALSE	FALSE
sp|P14209|CD99_HUMAN	sp|P14209|CD99_HUMAN	>sp|P14209|CD99_HUMAN CD99 antigen OS=Homo sapiens OX=9606 GN=CD99 PE=1 SV=1	5	CD99	TRUE	FALSE	30.0596	30.0789	30.1563	29.5711	29.2067	29.3306	30.0983	29.3695	-0.728801	0.417286	0.0154708	0.0858786	FALSE	FALSE
sp|P51991|ROA3_HUMAN	sp|P51991|ROA3_HUMAN	>sp|P51991|ROA3_HUMAN Heterogeneous nuclear ribonucleoprotein A3 OS=Homo sapiens OX=9606 GN=HNRNPA3 PE=1 SV=2	2	HNRNPA3	TRUE	FALSE	22.404	21.9402	NA	24.5938	25.0245	24.9891	22.1721	24.8692	2.69708	1.49591	0.0157661	0.0870738	FALSE	FALSE
sp|P49006|MRP_HUMAN	sp|P49006|MRP_HUMAN	>sp|P49006|MRP_HUMAN MARCKS-related protein OS=Homo sapiens OX=9606 GN=MARCKSL1 PE=1 SV=2	8	MARCKSL1	TRUE	FALSE	27.7832	27.8152	28.0114	29.8357	29.0624	29.2574	27.8699	29.3851	1.51524	0.871546	0.0160031	0.0874941	FALSE	FALSE
sp|Q5ZPR3|CD276_HUMAN	sp|Q5ZPR3|CD276_HUMAN	>sp|Q5ZPR3|CD276_HUMAN CD276 antigen OS=Homo sapiens OX=9606 GN=CD276 PE=1 SV=1	9	CD276	TRUE	TRUE	27.7027	27.8714	28.0462	25.9332	24.6266	24.9339	27.8734	25.1646	-2.70885	1.54915	0.0159498	0.0874941	FALSE	FALSE
sp|Q9UHN6|CEIP2_HUMAN	sp|Q9UHN6|CEIP2_HUMAN	>sp|Q9UHN6|CEIP2_HUMAN Cell surface hyaluronidase OS=Homo sapiens OX=9606 GN=CEMIP2 PE=1 SV=1	12	CEMIP2	FALSE	FALSE	26.1193	26.2564	26.0908	25.1674	25.5864	25.4752	26.1555	25.4097	-0.745824	0.434576	0.0162082	0.0881727	FALSE	FALSE
sp|P30825|SL7A1_HUMAN	sp|P30825|SL7A1_HUMAN	>sp|P30825|SL7A1_HUMAN High affinity cationic amino acid transporter 1 OS=Homo sapiens OX=9606 GN=SLC7A1 PE=1 SV=1	6	SLC7A1	TRUE	FALSE	26.4055	26.0878	26.6504	25.3166	25.4317	25.2577	26.3812	25.3353	-1.04592	0.602609	0.01638	0.0886641	FALSE	FALSE
sp|P17252|KPCA_HUMAN	sp|P17252|KPCA_HUMAN	>sp|P17252|KPCA_HUMAN Protein kinase C alpha type OS=Homo sapiens OX=9606 GN=PRKCA PE=1 SV=4	2	PRKCA	TRUE	TRUE	22.0108	23.0726	21.4322	25.2689	24.1566	24.5353	22.1719	24.6536	2.48173	1.50083	0.0169192	0.0911292	FALSE	FALSE
sp|Q9NZW5|MPP6_HUMAN	sp|Q9NZW5|MPP6_HUMAN	>sp|Q9NZW5|MPP6_HUMAN MAGUK p55 subfamily member 6 OS=Homo sapiens OX=9606 GN=MPP6 PE=1 SV=2	6	MPP6	TRUE	FALSE	24.9462	24.8512	24.6332	22.962	23.7171	22.8729	24.8102	23.184	-1.62621	0.943259	0.0174718	0.093642	FALSE	FALSE
sp|P08238|HS90B_HUMAN	sp|P08238|HS90B_HUMAN;sp|Q58FF7|H90B3_HUMAN;sp|Q58FG1|HS904_HUMAN	>sp|P08238|HS90B_HUMAN Heat shock protein HSP 90-beta OS=Homo sapiens OX=9606 GN=HSP90AB1 PE=1 SV=4	42	HSP90AB1	TRUE	FALSE	30.521	30.3	30.1815	30.8327	30.9572	30.7674	30.3342	30.8524	0.518283	0.310122	0.0180422	0.0962252	FALSE	FALSE
sp|Q15102|PA1B3_HUMAN	sp|Q15102|PA1B3_HUMAN	>sp|Q15102|PA1B3_HUMAN Platelet-activating factor acetylhydrolase IB subunit gamma OS=Homo sapiens OX=9606 GN=PAFAH1B3 PE=1 SV=1	2	PAFAH1B3	TRUE	FALSE	NA	21.4278	21.6107	23.433	24.7416	24.5787	21.5192	24.2511	2.73188	1.58033	0.018205	0.0966199	FALSE	FALSE
sp|Q3ZCM7|TBB8_HUMAN	sp|Q3ZCM7|TBB8_HUMAN	>sp|Q3ZCM7|TBB8_HUMAN Tubulin beta-8 chain OS=Homo sapiens OX=9606 GN=TUBB8 PE=1 SV=2	11	TUBB8	TRUE	FALSE	26.4417	26.3967	26.2989	27.9364	28.8623	28.1513	26.3791	28.3167	1.93754	1.10557	0.0183835	0.0970935	FALSE	FALSE
sp|P09651|ROA1_HUMAN;sp|Q32P51|RA1L2_HUMAN	sp|P09651|ROA1_HUMAN;sp|Q32P51|RA1L2_HUMAN	>sp|P09651|ROA1_HUMAN Heterogeneous nuclear ribonucleoprotein A1 OS=Homo sapiens OX=9606 GN=HNRNPA1 PE=1 SV=5;>sp|Q32P51|RA1L2_HUMAN Heterogeneous nuclear ribonucleoprotein A1-like 2 OS=Homo sapiens OX=9606 GN=HNRNPA1L2 PE=2 SV=2	10	HNRNPA1;HNRNPA1L2	FALSE	TRUE	24.5615	22.3305	24.2929	27.0567	27.8652	28.0085	23.7283	27.6435	3.91513	2.30156	0.0186583	0.0980688	FALSE	FALSE
sp|O00560|SDCB1_HUMAN	sp|O00560|SDCB1_HUMAN	>sp|O00560|SDCB1_HUMAN Syntenin-1 OS=Homo sapiens OX=9606 GN=SDCBP PE=1 SV=1	26	SDCBP	TRUE	FALSE	30.743	30.9156	31.676	32.474	32.6739	33.6511	31.1115	32.933	1.82147	1.11918	0.0188773	0.0987429	FALSE	FALSE
sp|Q9NTK5|OLA1_HUMAN	sp|Q9NTK5|OLA1_HUMAN	>sp|Q9NTK5|OLA1_HUMAN Obg-like ATPase 1 OS=Homo sapiens OX=9606 GN=OLA1 PE=1 SV=2	3	OLA1	TRUE	FALSE	24.5381	23.8252	23.1256	NA	21.3727	21.7813	23.8296	21.577	-2.25262	1.33886	0.0190046	0.0989331	FALSE	FALSE
sp|P30044|PRDX5_HUMAN	sp|P30044|PRDX5_HUMAN	>sp|P30044|PRDX5_HUMAN Peroxiredoxin-5, mitochondrial OS=Homo sapiens OX=9606 GN=PRDX5 PE=1 SV=4	7	PRDX5	TRUE	FALSE	24.1935	23.9982	24.1808	24.9366	25.5989	25.2381	24.1242	25.2579	1.13372	0.659059	0.0191131	0.098955	FALSE	FALSE
sp|P62314|SMD1_HUMAN	sp|P62314|SMD1_HUMAN	>sp|P62314|SMD1_HUMAN Small nuclear ribonucleoprotein Sm D1 OS=Homo sapiens OX=9606 GN=SNRPD1 PE=1 SV=1	2	SNRPD1	TRUE	FALSE	25.6148	24.5869	24.6652	27.0499	26.0872	26.7563	24.9556	26.6311	1.67553	1.03467	0.0191907	0.098955	FALSE	FALSE
sp|P50895|BCAM_HUMAN	sp|P50895|BCAM_HUMAN	>sp|P50895|BCAM_HUMAN Basal cell adhesion molecule OS=Homo sapiens OX=9606 GN=BCAM PE=1 SV=2	7	BCAM	TRUE	FALSE	NA	23.2478	22.4468	26.9442	26.8583	27.5875	22.8473	27.13	4.28271	2.37951	0.0194322	0.0997277	FALSE	FALSE
sp|P29323|EPHB2_HUMAN	sp|P29323|EPHB2_HUMAN;sp|P54762|EPHB1_HUMAN;sp|Q15375|EPHA7_HUMAN	>sp|P29323|EPHB2_HUMAN Ephrin type-B receptor 2 OS=Homo sapiens OX=9606 GN=EPHB2 PE=1 SV=5	25	EPHB2	TRUE	FALSE	28.5314	28.5297	28.6765	27.5309	26.9496	26.7503	28.5792	27.0769	-1.50225	0.863525	0.0198659	0.101001	FALSE	FALSE
sp|Q99829|CPNE1_HUMAN	sp|Q99829|CPNE1_HUMAN	>sp|Q99829|CPNE1_HUMAN Copine-1 OS=Homo sapiens OX=9606 GN=CPNE1 PE=1 SV=1	14	CPNE1	TRUE	TRUE	25.0881	25.5404	24.6839	26.5843	27.9892	28.0232	25.1041	27.5322	2.42807	1.4532	0.0197992	0.101001	FALSE	FALSE
sp|P62328|TYB4_HUMAN	sp|P62328|TYB4_HUMAN	>sp|P62328|TYB4_HUMAN Thymosin beta-4 OS=Homo sapiens OX=9606 GN=TMSB4X PE=1 SV=2	6	TMSB4X	FALSE	FALSE	28.6015	28.2169	28.7632	27.3322	26.2403	26.2241	28.5272	26.5988	-1.92836	1.14387	0.0207868	0.104221	FALSE	FALSE
sp|P62906|RL10A_HUMAN	sp|P62906|RL10A_HUMAN	>sp|P62906|RL10A_HUMAN 60S ribosomal protein L10a OS=Homo sapiens OX=9606 GN=RPL10A PE=1 SV=2	8	RPL10A	TRUE	FALSE	28.7248	28.7639	27.6085	26.8985	26.7078	25.7912	28.3658	26.4658	-1.89993	1.18122	0.0207857	0.104221	FALSE	FALSE
sp|Q12884|SEPR_HUMAN	sp|Q12884|SEPR_HUMAN	>sp|Q12884|SEPR_HUMAN Prolyl endopeptidase FAP OS=Homo sapiens OX=9606 GN=FAP PE=1 SV=5	35	FAP	TRUE	TRUE	30.3704	30.4049	29.9453	26.8463	25.773	27.7488	30.2402	26.7894	-3.45081	1.9975	0.020766	0.104221	FALSE	FALSE
sp|P11169|GTR3_HUMAN;sp|Q8TDB8|GTR14_HUMAN	sp|P11169|GTR3_HUMAN;sp|Q8TDB8|GTR14_HUMAN	>sp|P11169|GTR3_HUMAN Solute carrier family 2, facilitated glucose transporter member 3 OS=Homo sapiens OX=9606 GN=SLC2A3 PE=1 SV=1;>sp|Q8TDB8|GTR14_HUMAN Solute carrier family 2, facilitated glucose transporter member 14 OS=Homo sapiens OX=9606 GN=SLC2A14	8	SLC2A3;SLC2A14	FALSE	FALSE	27.2721	27.524	27.3892	25.6325	25.9807	24.9347	27.3951	25.516	-1.87912	1.08589	0.0210294	0.104903	FALSE	FALSE
sp|P12109|CO6A1_HUMAN	sp|P12109|CO6A1_HUMAN	>sp|P12109|CO6A1_HUMAN Collagen alpha-1(VI) chain OS=Homo sapiens OX=9606 GN=COL6A1 PE=1 SV=3	54	COL6A1	TRUE	TRUE	33.3072	33.2263	34.0589	29.4106	31.343	30.8451	33.5308	30.5329	-2.99788	1.78414	0.0211156	0.104903	FALSE	TRUE
sp|O14786|NRP1_HUMAN	sp|O14786|NRP1_HUMAN	>sp|O14786|NRP1_HUMAN Neuropilin-1 OS=Homo sapiens OX=9606 GN=NRP1 PE=1 SV=3	29	NRP1	TRUE	TRUE	29.588	29.4834	30.1611	26.2774	27.616	27.8151	29.7442	27.2362	-2.50802	1.48998	0.0216303	0.10602	FALSE	FALSE
sp|Q13433|S39A6_HUMAN	sp|Q13433|S39A6_HUMAN	>sp|Q13433|S39A6_HUMAN Zinc transporter ZIP6 OS=Homo sapiens OX=9606 GN=SLC39A6 PE=1 SV=3	10	SLC39A6	TRUE	TRUE	28.2149	27.8416	27.7775	24.3342	24.8176	25.9995	27.9447	25.0504	-2.89422	1.68191	0.0216327	0.10602	FALSE	FALSE
sp|Q9HAC8|UBTD1_HUMAN	sp|Q9HAC8|UBTD1_HUMAN;sp|Q8WUN7|UBTD2_HUMAN	>sp|Q9HAC8|UBTD1_HUMAN Ubiquitin domain-containing protein 1 OS=Homo sapiens OX=9606 GN=UBTD1 PE=1 SV=1	6	UBTD1	TRUE	TRUE	25.8484	25.6107	24.6363	23.7875	23.4773	22.3128	25.3652	23.1925	-2.17265	1.35016	0.0215748	0.10602	FALSE	FALSE
sp|P26640|SYVC_HUMAN	sp|P26640|SYVC_HUMAN	>sp|P26640|SYVC_HUMAN Valine--tRNA ligase OS=Homo sapiens OX=9606 GN=VARS1 PE=1 SV=4	3	VARS1	FALSE	FALSE	24.5045	24.475	23.5343	22.3027	22.9088	22.6544	24.1713	22.622	-1.5493	0.937522	0.022032	0.107013	FALSE	FALSE
sp|Q9HD42|CHM1A_HUMAN	sp|Q9HD42|CHM1A_HUMAN	>sp|Q9HD42|CHM1A_HUMAN Charged multivesicular body protein 1a OS=Homo sapiens OX=9606 GN=CHMP1A PE=1 SV=1	3	CHMP1A	TRUE	FALSE	22.2024	21.2866	NA	24.7406	24.506	25.7904	21.7445	25.0123	3.26784	1.88212	0.021943	0.107013	FALSE	FALSE
sp|O00622|CCN1_HUMAN	sp|O00622|CCN1_HUMAN	>sp|O00622|CCN1_HUMAN CCN family member 1 OS=Homo sapiens OX=9606 GN=CCN1 PE=1 SV=1	20	CCN1	FALSE	TRUE	29.1921	29.1077	30.4081	26.822	25.0666	27.2793	29.5693	26.3893	-3.18	1.94712	0.0227275	0.107205	FALSE	FALSE
sp|O94804|STK10_HUMAN	sp|O94804|STK10_HUMAN	>sp|O94804|STK10_HUMAN Serine/threonine-protein kinase 10 OS=Homo sapiens OX=9606 GN=STK10 PE=1 SV=1	16	STK10	TRUE	TRUE	27.1579	26.9256	26.2924	24.4088	25.2048	23.4877	26.792	24.3671	-2.42486	1.46274	0.0224724	0.107205	FALSE	FALSE
sp|P07195|LDHB_HUMAN	sp|P07195|LDHB_HUMAN	>sp|P07195|LDHB_HUMAN L-lactate dehydrogenase B chain OS=Homo sapiens OX=9606 GN=LDHB PE=1 SV=2	17	LDHB	TRUE	FALSE	27.738	27.545	27.5244	28.5038	28.2798	28.032	27.6025	28.2719	0.66938	0.402805	0.0227732	0.107205	FALSE	FALSE
sp|P13489|RINI_HUMAN	sp|P13489|RINI_HUMAN	>sp|P13489|RINI_HUMAN Ribonuclease inhibitor OS=Homo sapiens OX=9606 GN=RNH1 PE=1 SV=2	17	RNH1	TRUE	FALSE	28.1202	28.3356	27.7116	29.5962	28.9785	30.0503	28.0558	29.5417	1.48583	0.904569	0.0222993	0.107205	FALSE	FALSE
sp|P21926|CD9_HUMAN	sp|P21926|CD9_HUMAN	>sp|P21926|CD9_HUMAN CD9 antigen OS=Homo sapiens OX=9606 GN=CD9 PE=1 SV=4	9	CD9	TRUE	FALSE	32.3695	32.436	33.1023	31.4648	31.2296	31.5265	32.6359	31.407	-1.22895	0.727049	0.0228438	0.107205	FALSE	FALSE
sp|P62979|RS27A_HUMAN;sp|P62987|RL40_HUMAN;sp|P0CG47|UBB_HUMAN;sp|P0CG48|UBC_HUMAN	sp|P62979|RS27A_HUMAN;sp|P62987|RL40_HUMAN;sp|P0CG47|UBB_HUMAN;sp|P0CG48|UBC_HUMAN	>sp|P62979|RS27A_HUMAN Ubiquitin-40S ribosomal protein S27a OS=Homo sapiens OX=9606 GN=RPS27A PE=1 SV=2;>sp|P62987|RL40_HUMAN Ubiquitin-60S ribosomal protein L40 OS=Homo sapiens OX=9606 GN=UBA52 PE=1 SV=2;>sp|P0CG47|UBB_HUMAN Polyubiquitin-B OS=Homo sapien	14	RPS27A;UBA52	FALSE	FALSE	30.0661	30.1341	31.1913	32.4696	31.7565	32.3599	30.4638	32.1953	1.7315	1.05718	0.0223942	0.107205	FALSE	FALSE
sp|Q4KMQ2|ANO6_HUMAN	sp|Q4KMQ2|ANO6_HUMAN	>sp|Q4KMQ2|ANO6_HUMAN Anoctamin-6 OS=Homo sapiens OX=9606 GN=ANO6 PE=1 SV=2	17	ANO6	TRUE	FALSE	27.3903	27.6493	28.0513	26.3545	25.2653	26.3126	27.697	25.9775	-1.71952	1.04103	0.0227781	0.107205	FALSE	FALSE
sp|Q96S97|MYADM_HUMAN	sp|Q96S97|MYADM_HUMAN	>sp|Q96S97|MYADM_HUMAN Myeloid-associated differentiation marker OS=Homo sapiens OX=9606 GN=MYADM PE=1 SV=2	6	MYADM	TRUE	FALSE	28.9068	28.862	29.0391	27.3805	26.1851	26.8167	28.936	26.7941	-2.14186	1.23398	0.0228598	0.107205	FALSE	FALSE
sp|P04899|GNAI2_HUMAN	sp|P04899|GNAI2_HUMAN;sp|P09471|GNAO_HUMAN;sp|P19087|GNAT2_HUMAN;sp|P11488|GNAT1_HUMAN;sp|A8MTJ3|GNAT3_HUMAN	>sp|P04899|GNAI2_HUMAN Guanine nucleotide-binding protein G(i) subunit alpha-2 OS=Homo sapiens OX=9606 GN=GNAI2 PE=1 SV=3	33	GNAI2	TRUE	FALSE	32.2636	32.3376	32.4625	31.5745	30.9046	31.3134	32.3545	31.2642	-1.09037	0.63743	0.0230123	0.107316	FALSE	FALSE
sp|Q9H299|SH3L3_HUMAN	sp|Q9H299|SH3L3_HUMAN	>sp|Q9H299|SH3L3_HUMAN SH3 domain-binding glutamic acid-rich-like protein 3 OS=Homo sapiens OX=9606 GN=SH3BGRL3 PE=1 SV=1	4	SH3BGRL3	TRUE	FALSE	28.8026	28.6958	28.9193	28.075	28.1212	27.5983	28.8059	27.9315	-0.874433	0.517596	0.0230807	0.107316	FALSE	TRUE
sp|P16949|STMN1_HUMAN	sp|P16949|STMN1_HUMAN;sp|Q9H169|STMN4_HUMAN	>sp|P16949|STMN1_HUMAN Stathmin OS=Homo sapiens OX=9606 GN=STMN1 PE=1 SV=3	11	STMN1	TRUE	TRUE	25.0084	24.4481	24.2695	29.7491	29.2886	27.2928	24.5753	28.7768	4.20149	2.45705	0.0232908	0.107831	FALSE	FALSE
sp|Q99653|CHP1_HUMAN	sp|Q99653|CHP1_HUMAN	>sp|Q99653|CHP1_HUMAN Calcineurin B homologous protein 1 OS=Homo sapiens OX=9606 GN=CHP1 PE=1 SV=3	8	CHP1	TRUE	FALSE	25.7726	26.743	26.495	25.3506	24.1481	24.4752	26.3369	24.658	-1.67892	1.04973	0.0237476	0.10948	FALSE	FALSE
sp|P60228|EIF3E_HUMAN	sp|P60228|EIF3E_HUMAN	>sp|P60228|EIF3E_HUMAN Eukaryotic translation initiation factor 3 subunit E OS=Homo sapiens OX=9606 GN=EIF3E PE=1 SV=1	2	EIF3E	TRUE	FALSE	22.8803	22.3128	21.7547	24.2209	23.7555	23.4585	22.3159	23.8117	1.49574	0.925697	0.0239225	0.109821	FALSE	FALSE
sp|P22626|ROA2_HUMAN	sp|P22626|ROA2_HUMAN	>sp|P22626|ROA2_HUMAN Heterogeneous nuclear ribonucleoproteins A2/B1 OS=Homo sapiens OX=9606 GN=HNRNPA2B1 PE=1 SV=2	11	HNRNPA2B1	TRUE	TRUE	24.056	23.0019	25.3	27.4227	27.8074	26.2738	24.1193	27.168	3.04866	1.89005	0.0241114	0.110223	FALSE	FALSE
sp|Q7Z2W4|ZCCHV_HUMAN	sp|Q7Z2W4|ZCCHV_HUMAN	>sp|Q7Z2W4|ZCCHV_HUMAN Zinc finger CCCH-type antiviral protein 1 OS=Homo sapiens OX=9606 GN=ZC3HAV1 PE=1 SV=3	8	ZC3HAV1	TRUE	FALSE	24.5842	25.27	24.9736	26.304	25.7682	25.6873	24.9426	25.9198	0.977228	0.615416	0.024375	0.110962	FALSE	FALSE
sp|P02768|ALBU_HUMAN;CON__P02768-1	sp|P02768|ALBU_HUMAN;CON__P02768-1	>sp|P02768|ALBU_HUMAN Albumin OS=Homo sapiens OX=9606 GN=ALB PE=1 SV=2;>P02768-1 SWISS-PROT:P02768-1 Tax_Id=9606 Gene_Symbol=ALB Isoform 1 of Serum albumin precursor	9	ALB	TRUE	FALSE	NA	22.2254	23.5865	26.5068	26.5268	29.0161	22.906	27.3499	4.44393	2.68276	0.0267408	0.11146	FALSE	TRUE
sp|P13647|K2C5_HUMAN;CON__P13647	sp|P13647|K2C5_HUMAN;CON__P13647	>sp|P13647|K2C5_HUMAN Keratin, type II cytoskeletal 5 OS=Homo sapiens OX=9606 GN=KRT5 PE=1 SV=3;>P13647 SWISS-PROT:P13647 Tax_Id=9606 Gene_Symbol=KRT5 Keratin, type II cytoskeletal 5	44	KRT5	TRUE	TRUE	25.1672	26.4934	27.699	29.3391	32.1976	29.9229	26.4532	30.4865	4.03336	2.53658	0.0251322	0.11146	FALSE	FALSE
sp|O00159|MYO1C_HUMAN	sp|O00159|MYO1C_HUMAN	>sp|O00159|MYO1C_HUMAN Unconventional myosin-Ic OS=Homo sapiens OX=9606 GN=MYO1C PE=1 SV=4	67	MYO1C	TRUE	FALSE	30.0465	30.2794	29.7598	31.0933	30.7418	31.6024	30.0286	31.1458	1.11728	0.690281	0.0267118	0.11146	FALSE	FALSE
sp|O43491|E41L2_HUMAN	sp|O43491|E41L2_HUMAN	>sp|O43491|E41L2_HUMAN Band 4.1-like protein 2 OS=Homo sapiens OX=9606 GN=EPB41L2 PE=1 SV=1	24	EPB41L2	TRUE	FALSE	26.9462	27.1819	27.2006	29.3531	28.3546	28.5733	27.1096	28.7603	1.65078	0.967344	0.0254936	0.11146	FALSE	FALSE
sp|O75340|PDCD6_HUMAN	sp|O75340|PDCD6_HUMAN	>sp|O75340|PDCD6_HUMAN Programmed cell death protein 6 OS=Homo sapiens OX=9606 GN=PDCD6 PE=1 SV=1	9	PDCD6	TRUE	FALSE	29.0675	29.1395	29.7944	30.2725	30.316	30.631	29.3338	30.4065	1.07268	0.651667	0.026791	0.11146	FALSE	FALSE
sp|O95819|M4K4_HUMAN	sp|O95819|M4K4_HUMAN;sp|Q9NRD5|PICK1_HUMAN	>sp|O95819|M4K4_HUMAN Mitogen-activated protein kinase kinase kinase kinase 4 OS=Homo sapiens OX=9606 GN=MAP4K4 PE=1 SV=2	31	MAP4K4	TRUE	FALSE	28.4831	29.0906	29.1321	27.3455	26.4468	27.7218	28.9019	27.1714	-1.73058	1.05968	0.0259396	0.11146	FALSE	FALSE
sp|P07355|ANXA2_HUMAN;sp|A6NMY6|AXA2L_HUMAN	sp|P07355|ANXA2_HUMAN;sp|A6NMY6|AXA2L_HUMAN	>sp|P07355|ANXA2_HUMAN Annexin A2 OS=Homo sapiens OX=9606 GN=ANXA2 PE=1 SV=2;>sp|A6NMY6|AXA2L_HUMAN Putative annexin A2-like protein OS=Homo sapiens OX=9606 GN=ANXA2P2 PE=5 SV=2	50	ANXA2;ANXA2P2	FALSE	FALSE	33.909	33.9301	33.6457	33.3083	33.3768	33.4319	33.8282	33.3723	-0.455904	0.271895	0.0257223	0.11146	FALSE	FALSE
sp|P07737|PROF1_HUMAN	sp|P07737|PROF1_HUMAN	>sp|P07737|PROF1_HUMAN Profilin-1 OS=Homo sapiens OX=9606 GN=PFN1 PE=1 SV=2	17	PFN1	TRUE	FALSE	29.8001	29.9084	29.5723	30.0579	30.2829	30.2835	29.7603	30.2081	0.447861	0.280561	0.0255672	0.11146	FALSE	FALSE
sp|P17655|CAN2_HUMAN	sp|P17655|CAN2_HUMAN	>sp|P17655|CAN2_HUMAN Calpain-2 catalytic subunit OS=Homo sapiens OX=9606 GN=CAPN2 PE=1 SV=6	13	CAPN2	TRUE	FALSE	26.4613	26.9729	26.3586	24.2023	25.5027	24.4074	26.5976	24.7041	-1.89347	1.14646	0.0266128	0.11146	FALSE	FALSE
sp|P20645|MPRD_HUMAN	sp|P20645|MPRD_HUMAN	>sp|P20645|MPRD_HUMAN Cation-dependent mannose-6-phosphate receptor OS=Homo sapiens OX=9606 GN=M6PR PE=1 SV=1	1	M6PR	TRUE	TRUE	22.201	23.8364	23.237	25.8667	24.5036	26.0138	23.0915	25.4614	2.36988	1.49535	0.0249697	0.11146	FALSE	FALSE
sp|P32119|PRDX2_HUMAN	sp|P32119|PRDX2_HUMAN	>sp|P32119|PRDX2_HUMAN Peroxiredoxin-2 OS=Homo sapiens OX=9606 GN=PRDX2 PE=1 SV=5	10	PRDX2	TRUE	TRUE	25.4752	26.0786	25.1192	27.5506	28.5462	26.9479	25.5577	27.6816	2.12389	1.30689	0.0253499	0.11146	FALSE	FALSE
sp|P35221|CTNA1_HUMAN	sp|P35221|CTNA1_HUMAN	>sp|P35221|CTNA1_HUMAN Catenin alpha-1 OS=Homo sapiens OX=9606 GN=CTNNA1 PE=1 SV=1	51	CTNNA1	TRUE	FALSE	29.8742	30.1034	30.2321	29.4405	28.689	28.9544	30.0699	29.028	-1.04192	0.630021	0.0258303	0.11146	FALSE	FALSE
sp|P49189|AL9A1_HUMAN	sp|P49189|AL9A1_HUMAN	>sp|P49189|AL9A1_HUMAN 4-trimethylaminobutyraldehyde dehydrogenase OS=Homo sapiens OX=9606 GN=ALDH9A1 PE=1 SV=3	2	ALDH9A1	TRUE	FALSE	23.1201	23.5279	NA	26.1427	25.5562	NA	23.324	25.8494	2.52544	1.48694	0.0261147	0.11146	FALSE	FALSE
sp|P61224|RAP1B_HUMAN;sp|A6NIZ1|RP1BL_HUMAN	sp|P61224|RAP1B_HUMAN;sp|A6NIZ1|RP1BL_HUMAN	>sp|P61224|RAP1B_HUMAN Ras-related protein Rap-1b OS=Homo sapiens OX=9606 GN=RAP1B PE=1 SV=1;>sp|A6NIZ1|RP1BL_HUMAN Ras-related protein Rap-1b-like protein OS=Homo sapiens OX=9606 PE=2 SV=1	18	RAP1B	TRUE	FALSE	29.8921	30.063	30.5294	29.3808	29.1118	29.2182	30.1615	29.2369	-0.924584	0.55437	0.0265655	0.11146	FALSE	FALSE
sp|P61353|RL27_HUMAN	sp|P61353|RL27_HUMAN	>sp|P61353|RL27_HUMAN 60S ribosomal protein L27 OS=Homo sapiens OX=9606 GN=RPL27 PE=1 SV=2	2	RPL27	TRUE	TRUE	24.2264	24.8355	22.7132	26.8396	27.5531	25.9673	23.925	26.7867	2.86167	1.78514	0.0250698	0.11146	FALSE	FALSE
sp|P61981|1433G_HUMAN	sp|P61981|1433G_HUMAN	>sp|P61981|1433G_HUMAN 14-3-3 protein gamma OS=Homo sapiens OX=9606 GN=YWHAG PE=1 SV=2	16	YWHAG	TRUE	FALSE	29.2215	29.4161	29.8474	28.5756	28.6437	28.4313	29.495	28.5502	-0.944769	0.559936	0.0263692	0.11146	FALSE	FALSE
sp|P98172|EFNB1_HUMAN	sp|P98172|EFNB1_HUMAN	>sp|P98172|EFNB1_HUMAN Ephrin-B1 OS=Homo sapiens OX=9606 GN=EFNB1 PE=1 SV=1	4	EFNB1	TRUE	TRUE	26.6737	26.4314	26.9226	24.6392	24.5673	23.1537	26.6759	24.1201	-2.55581	1.50481	0.0262696	0.11146	FALSE	FALSE
sp|Q12841|FSTL1_HUMAN	sp|Q12841|FSTL1_HUMAN	>sp|Q12841|FSTL1_HUMAN Follistatin-related protein 1 OS=Homo sapiens OX=9606 GN=FSTL1 PE=1 SV=1	9	FSTL1	FALSE	TRUE	23.7656	24.5534	23.881	27.2669	25.8156	27.7454	24.0667	26.9426	2.87599	1.71981	0.0247807	0.11146	FALSE	FALSE
sp|Q12846|STX4_HUMAN	sp|Q12846|STX4_HUMAN	>sp|Q12846|STX4_HUMAN Syntaxin-4 OS=Homo sapiens OX=9606 GN=STX4 PE=1 SV=2	12	STX4	TRUE	FALSE	27.5517	27.3226	27.9072	26.7827	25.9585	26.6462	27.5938	26.4625	-1.13136	0.704808	0.0267153	0.11146	FALSE	FALSE
sp|Q15063|POSTN_HUMAN;CON__Q2KJC7	sp|Q15063|POSTN_HUMAN;CON__Q2KJC7	>sp|Q15063|POSTN_HUMAN Periostin OS=Homo sapiens OX=9606 GN=POSTN PE=1 SV=2;>Q2KJC7 TREMBL:Q2KJC7;Q8HZM3 (Bos taurus) Periostin, osteoblast specific factor	20	POSTN	TRUE	TRUE	24.7018	25.2365	22.5482	27.2164	27.3969	29.018	24.1622	27.8771	3.71489	2.31169	0.0252157	0.11146	FALSE	FALSE
sp|Q16270|IBP7_HUMAN	sp|Q16270|IBP7_HUMAN	>sp|Q16270|IBP7_HUMAN Insulin-like growth factor-binding protein 7 OS=Homo sapiens OX=9606 GN=IGFBP7 PE=1 SV=1	4	IGFBP7	TRUE	TRUE	23.5054	21.4268	22.118	24.9338	25.0728	27.2033	22.3501	25.7366	3.38655	2.12981	0.0252393	0.11146	FALSE	FALSE
sp|Q9C0B5|ZDHC5_HUMAN	sp|Q9C0B5|ZDHC5_HUMAN	>sp|Q9C0B5|ZDHC5_HUMAN Palmitoyltransferase ZDHHC5 OS=Homo sapiens OX=9606 GN=ZDHHC5 PE=1 SV=2	22	ZDHHC5	TRUE	FALSE	28.9032	28.8161	29.0011	27.4098	26.1457	26.8635	28.9068	26.8063	-2.10047	1.21974	0.026943	0.11146	FALSE	FALSE
sp|Q9H6B4|CLMP_HUMAN	sp|Q9H6B4|CLMP_HUMAN	>sp|Q9H6B4|CLMP_HUMAN CXADR-like membrane protein OS=Homo sapiens OX=9606 GN=CLMP PE=1 SV=1	2	CLMP	FALSE	FALSE	23.0394	23.4005	22.8764	21.8195	NA	21.4031	23.1054	21.6113	-1.49411	0.852859	0.0260051	0.11146	FALSE	FALSE
sp|Q9Y4F1|FARP1_HUMAN	sp|Q9Y4F1|FARP1_HUMAN	>sp|Q9Y4F1|FARP1_HUMAN FERM, ARHGEF and pleckstrin domain-containing protein 1 OS=Homo sapiens OX=9606 GN=FARP1 PE=1 SV=1	25	FARP1	TRUE	TRUE	28.7439	28.5968	29.107	26.9679	25.2818	26.4431	28.8159	26.2309	-2.58496	1.52643	0.0268731	0.11146	FALSE	FALSE
sp|P61225|RAP2B_HUMAN	sp|P61225|RAP2B_HUMAN	>sp|P61225|RAP2B_HUMAN Ras-related protein Rap-2b OS=Homo sapiens OX=9606 GN=RAP2B PE=1 SV=1	12	RAP2B	TRUE	TRUE	27.5455	27.8045	27.919	24.6858	26.0336	25.8413	27.7563	25.5202	-2.23609	1.31425	0.0272185	0.112173	FALSE	FALSE
sp|O43633|CHM2A_HUMAN	sp|O43633|CHM2A_HUMAN	>sp|O43633|CHM2A_HUMAN Charged multivesicular body protein 2a OS=Homo sapiens OX=9606 GN=CHMP2A PE=1 SV=1	7	CHMP2A	TRUE	TRUE	23.6811	23.7655	24.5932	26.1426	28.0289	28.5951	24.0132	27.5888	3.57561	2.14398	0.027722	0.113817	FALSE	FALSE
sp|Q99615|DNJC7_HUMAN	sp|Q99615|DNJC7_HUMAN	>sp|Q99615|DNJC7_HUMAN DnaJ homolog subfamily C member 7 OS=Homo sapiens OX=9606 GN=DNAJC7 PE=1 SV=2	1	DNAJC7	TRUE	FALSE	NA	22.2394	22.2515	23.4588	23.9304	23.1814	22.2455	23.5235	1.27808	0.749514	0.0279601	0.114363	FALSE	FALSE
sp|O75351|VPS4B_HUMAN	sp|O75351|VPS4B_HUMAN;sp|Q6PIW4|FIGL1_HUMAN	>sp|O75351|VPS4B_HUMAN Vacuolar protein sorting-associated protein 4B OS=Homo sapiens OX=9606 GN=VPS4B PE=1 SV=2	6	VPS4B	TRUE	TRUE	24.2204	22.7252	24.27	26.609	26.4078	26.6482	23.7385	26.555	2.81648	1.64156	0.0287006	0.11621	FALSE	FALSE
sp|P06753|TPM3_HUMAN	sp|P06753|TPM3_HUMAN	>sp|P06753|TPM3_HUMAN Tropomyosin alpha-3 chain OS=Homo sapiens OX=9606 GN=TPM3 PE=1 SV=2	7	TPM3	TRUE	TRUE	24.9972	23.673	24.252	26.5455	26.4582	26.3904	24.3074	26.4647	2.15729	1.25493	0.028732	0.11621	FALSE	FALSE
sp|P68032|ACTC_HUMAN;sp|P68133|ACTS_HUMAN	sp|P68032|ACTC_HUMAN;sp|P68133|ACTS_HUMAN	>sp|P68032|ACTC_HUMAN Actin, alpha cardiac muscle 1 OS=Homo sapiens OX=9606 GN=ACTC1 PE=1 SV=1;>sp|P68133|ACTS_HUMAN Actin, alpha skeletal muscle OS=Homo sapiens OX=9606 GN=ACTA1 PE=1 SV=1	27	ACTC1;ACTA1	FALSE	FALSE	30.8981	30.2919	30.1667	29.3169	28.1354	27.847	30.4522	28.4331	-2.01911	1.23567	0.0286868	0.11621	FALSE	FALSE
sp|P09382|LEG1_HUMAN	sp|P09382|LEG1_HUMAN	>sp|P09382|LEG1_HUMAN Galectin-1 OS=Homo sapiens OX=9606 GN=LGALS1 PE=1 SV=2	12	LGALS1	TRUE	FALSE	30.9951	30.8716	31.236	30.0015	30.4859	30.4993	31.0342	30.3289	-0.70533	0.441782	0.0291417	0.11743	FALSE	TRUE
sp|P02786|TFR1_HUMAN	sp|P02786|TFR1_HUMAN	>sp|P02786|TFR1_HUMAN Transferrin receptor protein 1 OS=Homo sapiens OX=9606 GN=TFRC PE=1 SV=2	11	TFRC	TRUE	FALSE	26.1832	26.6005	27.0893	27.7428	28.1521	27.4135	26.6243	27.7695	1.14517	0.728326	0.0292979	0.117624	FALSE	FALSE
sp|O94760|DDAH1_HUMAN	sp|O94760|DDAH1_HUMAN	>sp|O94760|DDAH1_HUMAN N(G),N(G)-dimethylarginine dimethylaminohydrolase 1 OS=Homo sapiens OX=9606 GN=DDAH1 PE=1 SV=3	6	DDAH1	TRUE	FALSE	24.0514	24.8256	24.0019	25.6993	25.1906	25.4604	24.293	25.4501	1.15712	0.716195	0.0300073	0.11829	FALSE	FALSE
sp|P25445|TNR6_HUMAN	sp|P25445|TNR6_HUMAN	>sp|P25445|TNR6_HUMAN Tumor necrosis factor receptor superfamily member 6 OS=Homo sapiens OX=9606 GN=FAS PE=1 SV=1	8	FAS	TRUE	TRUE	26.4708	26.4752	26.2376	24.9888	23.6705	23.8101	26.3946	24.1565	-2.23807	1.31144	0.029605	0.11829	FALSE	FALSE
sp|Q08211|DHX9_HUMAN	sp|Q08211|DHX9_HUMAN	>sp|Q08211|DHX9_HUMAN ATP-dependent RNA helicase A OS=Homo sapiens OX=9606 GN=DHX9 PE=1 SV=4	13	DHX9	TRUE	TRUE	22.2232	20.8029	24.0288	26.0454	27.4927	25.4643	22.3516	26.3341	3.98249	2.49801	0.0299757	0.11829	FALSE	FALSE
sp|Q8IZP0|ABI1_HUMAN	sp|Q8IZP0|ABI1_HUMAN	>sp|Q8IZP0|ABI1_HUMAN Abl interactor 1 OS=Homo sapiens OX=9606 GN=ABI1 PE=1 SV=4	13	ABI1	TRUE	FALSE	26.4363	25.9274	26.6142	27.3658	27.315	26.9341	26.3259	27.205	0.879021	0.552174	0.0298027	0.11829	FALSE	FALSE
sp|Q93070|NAR4_HUMAN	sp|Q93070|NAR4_HUMAN	>sp|Q93070|NAR4_HUMAN Ecto-ADP-ribosyltransferase 4 OS=Homo sapiens OX=9606 GN=ART4 PE=2 SV=2	1	ART4	FALSE	FALSE	22.456	22.5488	NA	25.1162	24.5105	23.8578	22.5024	24.4948	1.99246	1.17901	0.0299953	0.11829	FALSE	FALSE
sp|O75051|PLXA2_HUMAN	sp|O75051|PLXA2_HUMAN	>sp|O75051|PLXA2_HUMAN Plexin-A2 OS=Homo sapiens OX=9606 GN=PLXNA2 PE=1 SV=4	16	PLXNA2	TRUE	FALSE	26.6063	26.4138	26.4992	25.5921	25.6389	24.9621	26.5064	25.3977	-1.10874	0.655472	0.030233	0.118749	FALSE	FALSE
sp|Q9Y265|RUVB1_HUMAN	sp|Q9Y265|RUVB1_HUMAN	>sp|Q9Y265|RUVB1_HUMAN RuvB-like 1 OS=Homo sapiens OX=9606 GN=RUVBL1 PE=1 SV=1	8	RUVBL1	TRUE	TRUE	22.3574	24.6718	23.346	25.8381	26.2451	27.0394	23.4584	26.3742	2.91575	1.7998	0.0304578	0.119202	FALSE	FALSE
sp|Q01813|PFKAP_HUMAN	sp|Q01813|PFKAP_HUMAN;sp|P08237|PFKAM_HUMAN	>sp|Q01813|PFKAP_HUMAN ATP-dependent 6-phosphofructokinase, platelet type OS=Homo sapiens OX=9606 GN=PFKP PE=1 SV=2	21	PFKP	TRUE	FALSE	28.3292	28.0717	27.8195	25.7922	26.954	25.664	28.0735	26.1367	-1.93672	1.16329	0.0306219	0.119414	FALSE	FALSE
sp|P02533|K1C14_HUMAN;CON__P02533	sp|P02533|K1C14_HUMAN;CON__P02533;CON__A2A4G1;CON__Q61782;sp|P19012|K1C15_HUMAN;CON__P19012;sp|P35900|K1C20_HUMAN;CON__P35900;CON__Q9D312;sp|Q8N1A0|KT222_HUMAN;CON__Q8N1A0	>sp|P02533|K1C14_HUMAN Keratin, type I cytoskeletal 14 OS=Homo sapiens OX=9606 GN=KRT14 PE=1 SV=4;>P02533 SWISS-PROT:P02533 Tax_Id=9606 Gene_Symbol=KRT14 Keratin, type I cytoskeletal 14	37	KRT14	TRUE	TRUE	25.4012	25.5689	26.5017	28.4682	31.61	30.0083	25.8239	30.0288	4.20492	2.53619	0.0310818	0.120196	FALSE	FALSE
sp|P12110|CO6A2_HUMAN	sp|P12110|CO6A2_HUMAN	>sp|P12110|CO6A2_HUMAN Collagen alpha-2(VI) chain OS=Homo sapiens OX=9606 GN=COL6A2 PE=1 SV=4	40	COL6A2	TRUE	TRUE	32.9085	32.9838	33.6508	28.9662	31.0131	30.6954	33.1811	30.2249	-2.95617	1.78153	0.0311794	0.120196	FALSE	FALSE
sp|P52597|HNRPF_HUMAN	sp|P52597|HNRPF_HUMAN	>sp|P52597|HNRPF_HUMAN Heterogeneous nuclear ribonucleoprotein F OS=Homo sapiens OX=9606 GN=HNRNPF PE=1 SV=3	5	HNRNPF	TRUE	FALSE	21.8908	20.6958	NA	24.9364	26.2822	25.5143	21.2933	25.5776	4.28431	2.43167	0.0313746	0.120196	FALSE	FALSE
sp|P62244|RS15A_HUMAN	sp|P62244|RS15A_HUMAN	>sp|P62244|RS15A_HUMAN 40S ribosomal protein S15a OS=Homo sapiens OX=9606 GN=RPS15A PE=1 SV=2	8	RPS15A	TRUE	FALSE	28.2576	28.1688	26.9397	26.2041	26.1071	25.5197	27.7887	25.9437	-1.84506	1.13717	0.0313213	0.120196	FALSE	FALSE
sp|Q9BRA2|TXD17_HUMAN	sp|Q9BRA2|TXD17_HUMAN	>sp|Q9BRA2|TXD17_HUMAN Thioredoxin domain-containing protein 17 OS=Homo sapiens OX=9606 GN=TXNDC17 PE=1 SV=1	4	TXNDC17	TRUE	TRUE	26.553	26.2854	26.6282	24.788	23.0913	23.3267	26.4889	23.7353	-2.75352	1.62036	0.0312307	0.120196	FALSE	TRUE
sp|Q9Y266|NUDC_HUMAN	sp|Q9Y266|NUDC_HUMAN	>sp|Q9Y266|NUDC_HUMAN Nuclear migration protein nudC OS=Homo sapiens OX=9606 GN=NUDC PE=1 SV=1	2	NUDC	TRUE	FALSE	23.2951	22.8404	23.5592	24.0973	25.2551	24.5751	23.2316	24.6425	1.41094	0.886307	0.0314951	0.120234	FALSE	FALSE
sp|P54727|RD23B_HUMAN	sp|P54727|RD23B_HUMAN;sp|P54725|RD23A_HUMAN	>sp|P54727|RD23B_HUMAN UV excision repair protein RAD23 homolog B OS=Homo sapiens OX=9606 GN=RAD23B PE=1 SV=1	6	RAD23B	TRUE	TRUE	26.0675	25.6209	24.8371	23.146	22.109	24.0907	25.5085	23.1152	-2.39325	1.50548	0.0318382	0.121119	FALSE	FALSE
sp|P09619|PGFRB_HUMAN	sp|P09619|PGFRB_HUMAN	>sp|P09619|PGFRB_HUMAN Platelet-derived growth factor receptor beta OS=Homo sapiens OX=9606 GN=PDGFRB PE=1 SV=1	21	PDGFRB	TRUE	TRUE	28.0786	28.4133	29.2327	27.3642	25.5365	26.1248	28.5749	26.3419	-2.23301	1.40894	0.0325639	0.123019	FALSE	FALSE
sp|Q14964|RB39A_HUMAN	sp|Q14964|RB39A_HUMAN	>sp|Q14964|RB39A_HUMAN Ras-related protein Rab-39A OS=Homo sapiens OX=9606 GN=RAB39A PE=1 SV=2	3	RAB39A	TRUE	FALSE	24.4086	24.1006	24.586	24.8328	24.9083	25.1235	24.3651	24.9549	0.589793	0.370933	0.0324758	0.123019	FALSE	FALSE
sp|Q9UP95|S12A4_HUMAN	sp|Q9UP95|S12A4_HUMAN;sp|Q9UHW9|S12A6_HUMAN	>sp|Q9UP95|S12A4_HUMAN Solute carrier family 12 member 4 OS=Homo sapiens OX=9606 GN=SLC12A4 PE=1 SV=2	3	SLC12A4	TRUE	FALSE	23.5408	23.5924	23.7469	22.0775	22.8639	22.5899	23.6267	22.5104	-1.11628	0.664959	0.0328495	0.123669	FALSE	FALSE
sp|P05106|ITB3_HUMAN	sp|P05106|ITB3_HUMAN	>sp|P05106|ITB3_HUMAN Integrin beta-3 OS=Homo sapiens OX=9606 GN=ITGB3 PE=1 SV=2	19	ITGB3	TRUE	TRUE	28.4965	28.2553	28.5262	26.5812	24.8836	26.0843	28.426	25.8497	-2.57631	1.51813	0.0330809	0.12411	FALSE	FALSE
sp|P04083|ANXA1_HUMAN	sp|P04083|ANXA1_HUMAN	>sp|P04083|ANXA1_HUMAN Annexin A1 OS=Homo sapiens OX=9606 GN=ANXA1 PE=1 SV=2	31	ANXA1	TRUE	FALSE	31.1334	31.2162	30.8912	31.7728	32.4962	31.8961	31.0803	32.0551	0.974804	0.596986	0.0332286	0.124236	FALSE	FALSE
sp|P02538|K2C6A_HUMAN;CON__P02538	sp|P02538|K2C6A_HUMAN;CON__P02538;CON__P07744;CON__Q8VED5	>sp|P02538|K2C6A_HUMAN Keratin, type II cytoskeletal 6A OS=Homo sapiens OX=9606 GN=KRT6A PE=1 SV=3;>P02538 SWISS-PROT:P02538 Tax_Id=9606 Gene_Symbol=KRT6A Keratin, type II cytoskeletal 6A	35	KRT6A	TRUE	FALSE	21.7508	22.0919	NA	24.8406	25.5001	27.5333	21.9213	25.958	4.03668	2.42649	0.033485	0.124766	FALSE	FALSE
sp|Q92692|NECT2_HUMAN	sp|Q92692|NECT2_HUMAN	>sp|Q92692|NECT2_HUMAN Nectin-2 OS=Homo sapiens OX=9606 GN=NECTIN2 PE=1 SV=1	9	NECTIN2	FALSE	TRUE	27.3384	27.6459	27.2446	25.7318	25.1852	24.0403	27.4096	24.9858	-2.42387	1.4416	0.0336643	0.125006	FALSE	FALSE
sp|P18085|ARF4_HUMAN	sp|P18085|ARF4_HUMAN	>sp|P18085|ARF4_HUMAN ADP-ribosylation factor 4 OS=Homo sapiens OX=9606 GN=ARF4 PE=1 SV=3	13	ARF4	TRUE	FALSE	27.8219	26.9247	27.8458	25.5478	25.9119	26.7281	27.5308	26.0626	-1.4682	0.950299	0.0345783	0.127098	FALSE	FALSE
sp|P25788|PSA3_HUMAN	sp|P25788|PSA3_HUMAN	>sp|P25788|PSA3_HUMAN Proteasome subunit alpha type-3 OS=Homo sapiens OX=9606 GN=PSMA3 PE=1 SV=2	3	PSMA3	TRUE	FALSE	24.5737	24.6711	24.269	25.2496	24.8177	25.2515	24.5046	25.1063	0.601701	0.388833	0.0344914	0.127098	FALSE	FALSE
sp|P35222|CTNB1_HUMAN	sp|P35222|CTNB1_HUMAN	>sp|P35222|CTNB1_HUMAN Catenin beta-1 OS=Homo sapiens OX=9606 GN=CTNNB1 PE=1 SV=1	27	CTNNB1	TRUE	FALSE	29.3484	29.349	29.4506	28.1804	27.0168	27.7213	29.3827	27.6395	-1.74315	1.02487	0.0345466	0.127098	FALSE	FALSE
sp|P62258|1433E_HUMAN	sp|P62258|1433E_HUMAN	>sp|P62258|1433E_HUMAN 14-3-3 protein epsilon OS=Homo sapiens OX=9606 GN=YWHAE PE=1 SV=1	23	YWHAE	TRUE	FALSE	30.7158	30.8379	31.0666	30.5983	30.3795	30.3957	30.8734	30.4578	-0.415567	0.265401	0.0348502	0.127667	FALSE	FALSE
sp|P26583|HMGB2_HUMAN	sp|P26583|HMGB2_HUMAN	>sp|P26583|HMGB2_HUMAN High mobility group protein B2 OS=Homo sapiens OX=9606 GN=HMGB2 PE=1 SV=2	6	HMGB2	TRUE	TRUE	23.0442	22.4828	22.4735	25.2773	27.0087	24.8638	22.6668	25.7166	3.04979	1.83059	0.0350798	0.128076	FALSE	FALSE
sp|P36405|ARL3_HUMAN	sp|P36405|ARL3_HUMAN	>sp|P36405|ARL3_HUMAN ADP-ribosylation factor-like protein 3 OS=Homo sapiens OX=9606 GN=ARL3 PE=1 SV=2	3	ARL3	TRUE	TRUE	25.7484	25.844	24.5981	26.6383	28.0939	28.6212	25.3968	27.7845	2.38763	1.52462	0.0352089	0.128118	FALSE	FALSE
sp|P18084|ITB5_HUMAN	sp|P18084|ITB5_HUMAN	>sp|P18084|ITB5_HUMAN Integrin beta-5 OS=Homo sapiens OX=9606 GN=ITGB5 PE=1 SV=1	32	ITGB5	TRUE	TRUE	30.0016	30.0259	29.6753	27.2958	26.3103	28.195	29.9009	27.267	-2.63392	1.5659	0.0354827	0.128684	FALSE	FALSE
sp|O00468|AGRIN_HUMAN	sp|O00468|AGRIN_HUMAN	>sp|O00468|AGRIN_HUMAN Agrin OS=Homo sapiens OX=9606 GN=AGRN PE=1 SV=6	34	AGRN	TRUE	FALSE	26.8751	26.9208	28.2433	29.0006	28.8997	29.6376	27.3464	29.1793	1.83291	1.14605	0.0361167	0.130292	FALSE	FALSE
sp|P15153|RAC2_HUMAN	sp|P15153|RAC2_HUMAN;sp|P17081|RHOQ_HUMAN;sp|Q9H4E5|RHOJ_HUMAN	>sp|P15153|RAC2_HUMAN Ras-related C3 botulinum toxin substrate 2 OS=Homo sapiens OX=9606 GN=RAC2 PE=1 SV=1	11	RAC2	TRUE	FALSE	27.6104	27.981	27.9115	26.6111	25.1173	25.7528	27.8343	25.8271	-2.00724	1.20375	0.0362674	0.130292	FALSE	FALSE
sp|P51153|RAB13_HUMAN	sp|P51153|RAB13_HUMAN	>sp|P51153|RAB13_HUMAN Ras-related protein Rab-13 OS=Homo sapiens OX=9606 GN=RAB13 PE=1 SV=1	7	RAB13	TRUE	FALSE	25.3812	25.3503	25.2388	27.9749	26.6062	27.7345	25.3234	27.4385	2.11511	1.24818	0.036361	0.130292	FALSE	FALSE
sp|Q9Y4K0|LOXL2_HUMAN	sp|Q9Y4K0|LOXL2_HUMAN	>sp|Q9Y4K0|LOXL2_HUMAN Lysyl oxidase homolog 2 OS=Homo sapiens OX=9606 GN=LOXL2 PE=1 SV=1	6	LOXL2	TRUE	FALSE	25.3903	25.7731	24.2041	27.5352	26.9402	26.5478	25.1225	27.0078	1.88524	1.197	0.0364052	0.130292	FALSE	FALSE
sp|Q12913|PTPRJ_HUMAN	sp|Q12913|PTPRJ_HUMAN	>sp|Q12913|PTPRJ_HUMAN Receptor-type tyrosine-protein phosphatase eta OS=Homo sapiens OX=9606 GN=PTPRJ PE=1 SV=3	3	PTPRJ	TRUE	FALSE	23.6063	24.4601	25.1468	NA	21.9966	22.6966	24.4044	22.3466	-2.0578	1.27649	0.0365684	0.130447	FALSE	FALSE
sp|P48509|CD151_HUMAN	sp|P48509|CD151_HUMAN	>sp|P48509|CD151_HUMAN CD151 antigen OS=Homo sapiens OX=9606 GN=CD151 PE=1 SV=3	12	CD151	TRUE	FALSE	31.2046	31.0779	32.159	30.0139	29.7593	29.8445	31.4805	29.8726	-1.60796	0.960245	0.0369605	0.131415	FALSE	FALSE
sp|O94907|DKK1_HUMAN	sp|O94907|DKK1_HUMAN	>sp|O94907|DKK1_HUMAN Dickkopf-related protein 1 OS=Homo sapiens OX=9606 GN=DKK1 PE=1 SV=1	1	DKK1	TRUE	FALSE	21.9545	21.1636	NA	23.1612	23.6124	24.4079	21.559	23.7272	2.16816	1.29912	0.0379702	0.132855	FALSE	FALSE
sp|P03956|MMP1_HUMAN	sp|P03956|MMP1_HUMAN	>sp|P03956|MMP1_HUMAN Interstitial collagenase OS=Homo sapiens OX=9606 GN=MMP1 PE=1 SV=3	5	MMP1	TRUE	TRUE	19.9425	21.4253	21.9938	24.747	23.2399	26.5199	21.1205	24.8356	3.71506	2.38062	0.0379762	0.132855	FALSE	FALSE
sp|P58546|MTPN_HUMAN	sp|P58546|MTPN_HUMAN	>sp|P58546|MTPN_HUMAN Myotrophin OS=Homo sapiens OX=9606 GN=MTPN PE=1 SV=2	5	MTPN	TRUE	FALSE	25.2557	25.8112	25.7354	25.1033	24.5444	24.2746	25.6008	24.6408	-0.960043	0.619893	0.0378395	0.132855	FALSE	FALSE
sp|Q14126|DSG2_HUMAN	sp|Q14126|DSG2_HUMAN	>sp|Q14126|DSG2_HUMAN Desmoglein-2 OS=Homo sapiens OX=9606 GN=DSG2 PE=1 SV=2	26	DSG2	TRUE	FALSE	28.6894	29.2922	29.4627	NA	23.4882	24.595	29.1481	24.0416	-5.10648	2.83875	0.0376924	0.132855	FALSE	FALSE
sp|Q9H5V8|CDCP1_HUMAN	sp|Q9H5V8|CDCP1_HUMAN	>sp|Q9H5V8|CDCP1_HUMAN CUB domain-containing protein 1 OS=Homo sapiens OX=9606 GN=CDCP1 PE=1 SV=3	22	CDCP1	TRUE	TRUE	28.9432	29.0704	29.7505	23.2001	25.1097	26.474	29.2547	24.9279	-4.32676	2.60258	0.0375756	0.132855	FALSE	FALSE
sp|P06493|CDK1_HUMAN	sp|P06493|CDK1_HUMAN;sp|P24941|CDK2_HUMAN;sp|Q00526|CDK3_HUMAN	>sp|P06493|CDK1_HUMAN Cyclin-dependent kinase 1 OS=Homo sapiens OX=9606 GN=CDK1 PE=1 SV=3	6	CDK1	TRUE	FALSE	23.765	NA	23.5585	25.7969	26.9317	25.2386	23.6617	25.9891	2.32734	1.41509	0.0382526	0.133394	FALSE	FALSE
sp|P53999|TCP4_HUMAN	sp|P53999|TCP4_HUMAN	>sp|P53999|TCP4_HUMAN Activated RNA polymerase II transcriptional coactivator p15 OS=Homo sapiens OX=9606 GN=SUB1 PE=1 SV=3	7	SUB1	TRUE	TRUE	25.0268	23.7922	22.4838	26.335	28.7903	26.299	23.7676	27.1414	3.37381	2.20849	0.0384742	0.133738	FALSE	FALSE
sp|Q9BRG1|VPS25_HUMAN	sp|Q9BRG1|VPS25_HUMAN	>sp|Q9BRG1|VPS25_HUMAN Vacuolar protein-sorting-associated protein 25 OS=Homo sapiens OX=9606 GN=VPS25 PE=1 SV=1	1	VPS25	TRUE	FALSE	23.2079	NA	22.4887	24.4893	24.4513	25.4412	22.8483	24.7939	1.94564	1.16515	0.0394621	0.136735	FALSE	FALSE
sp|Q6YHK3|CD109_HUMAN	sp|Q6YHK3|CD109_HUMAN	>sp|Q6YHK3|CD109_HUMAN CD109 antigen OS=Homo sapiens OX=9606 GN=CD109 PE=1 SV=2	16	CD109	TRUE	FALSE	26.8015	26.934	27.2191	27.5604	27.2874	27.5326	26.9849	27.4601	0.475258	0.308219	0.0398911	0.137783	FALSE	FALSE
sp|P60903|S10AA_HUMAN	sp|P60903|S10AA_HUMAN	>sp|P60903|S10AA_HUMAN Protein S100-A10 OS=Homo sapiens OX=9606 GN=S100A10 PE=1 SV=2	7	S100A10	TRUE	FALSE	28.9636	28.8998	28.3849	30.1416	30.0063	29.2599	28.7494	29.8026	1.05319	0.680602	0.0401115	0.138106	FALSE	FALSE
sp|P48960|AGRE5_HUMAN	sp|P48960|AGRE5_HUMAN;sp|Q9UHX3|AGRE2_HUMAN	>sp|P48960|AGRE5_HUMAN Adhesion G protein-coupled receptor E5 OS=Homo sapiens OX=9606 GN=ADGRE5 PE=1 SV=4	13	ADGRE5	TRUE	FALSE	26.0743	26.6276	27.188	28.1843	28.0061	27.836	26.63	28.0088	1.37884	0.840553	0.0402555	0.138164	FALSE	FALSE
sp|P63096|GNAI1_HUMAN	sp|P63096|GNAI1_HUMAN	>sp|P63096|GNAI1_HUMAN Guanine nucleotide-binding protein G(i) subunit alpha-1 OS=Homo sapiens OX=9606 GN=GNAI1 PE=1 SV=2	22	GNAI1	TRUE	FALSE	26.2157	26.4456	26.3607	25.7828	25.3333	25.0095	26.3407	25.3752	-0.965452	0.587671	0.0405637	0.138645	FALSE	FALSE
sp|Q92542|NICA_HUMAN	sp|Q92542|NICA_HUMAN	>sp|Q92542|NICA_HUMAN Nicastrin OS=Homo sapiens OX=9606 GN=NCSTN PE=1 SV=2	10	NCSTN	TRUE	FALSE	26.5572	27.0291	27.5793	26.1195	26.1388	25.5155	27.0552	25.9246	-1.13059	0.733748	0.0406506	0.138645	FALSE	FALSE
sp|Q15286|RAB35_HUMAN	sp|Q15286|RAB35_HUMAN;sp|Q15771|RAB30_HUMAN	>sp|Q15286|RAB35_HUMAN Ras-related protein Rab-35 OS=Homo sapiens OX=9606 GN=RAB35 PE=1 SV=1	10	RAB35	TRUE	FALSE	27.445	27.6759	27.2917	28.2018	27.7615	28.2639	27.4709	28.0757	0.604816	0.393335	0.0408901	0.139026	FALSE	FALSE
sp|P16152|CBR1_HUMAN	sp|P16152|CBR1_HUMAN;sp|O75828|CBR3_HUMAN	>sp|P16152|CBR1_HUMAN Carbonyl reductase [NADPH] 1 OS=Homo sapiens OX=9606 GN=CBR1 PE=1 SV=3	5	CBR1	TRUE	FALSE	24.9521	25.9283	25.455	26.715	26.0817	26.8206	25.4451	26.5391	1.09397	0.719886	0.0418032	0.141248	FALSE	FALSE
sp|P62136|PP1A_HUMAN	sp|P62136|PP1A_HUMAN	>sp|P62136|PP1A_HUMAN Serine/threonine-protein phosphatase PP1-alpha catalytic subunit OS=Homo sapiens OX=9606 GN=PPP1CA PE=1 SV=1	13	PPP1CA	TRUE	TRUE	24.9587	24.4889	23.182	26.1292	26.125	26.7771	24.2099	26.3438	2.13389	1.32717	0.0417789	0.141248	FALSE	FALSE
sp|O75695|XRP2_HUMAN	sp|O75695|XRP2_HUMAN	>sp|O75695|XRP2_HUMAN Protein XRP2 OS=Homo sapiens OX=9606 GN=RP2 PE=1 SV=4	9	RP2	TRUE	FALSE	27.4435	27.0523	27.0091	25.8248	26.641	25.7744	27.1683	26.0801	-1.08821	0.687614	0.0419931	0.14145	FALSE	FALSE
sp|P52565|GDIR1_HUMAN	sp|P52565|GDIR1_HUMAN	>sp|P52565|GDIR1_HUMAN Rho GDP-dissociation inhibitor 1 OS=Homo sapiens OX=9606 GN=ARHGDIA PE=1 SV=3	10	ARHGDIA	TRUE	FALSE	28.4282	28.2007	28.2873	27.6172	27.248	26.7322	28.3054	27.1991	-1.10629	0.671923	0.0424552	0.141744	FALSE	TRUE
sp|Q15582|BGH3_HUMAN	sp|Q15582|BGH3_HUMAN	>sp|Q15582|BGH3_HUMAN Transforming growth factor-beta-induced protein ig-h3 OS=Homo sapiens OX=9606 GN=TGFBI PE=1 SV=1	13	TGFBI	TRUE	TRUE	25.6513	24.0646	23.8064	25.9579	27.8925	28.5724	24.5074	27.4742	2.9668	1.94314	0.0424712	0.141744	FALSE	FALSE
sp|Q9UIQ6|LCAP_HUMAN	sp|Q9UIQ6|LCAP_HUMAN	>sp|Q9UIQ6|LCAP_HUMAN Leucyl-cystinyl aminopeptidase OS=Homo sapiens OX=9606 GN=LNPEP PE=1 SV=3	3	LNPEP	TRUE	FALSE	23.2048	23.8826	23.8716	24.2921	24.5399	24.6975	23.653	24.5099	0.85685	0.545199	0.0423749	0.141744	FALSE	FALSE
sp|O60884|DNJA2_HUMAN	sp|O60884|DNJA2_HUMAN	>sp|O60884|DNJA2_HUMAN DnaJ homolog subfamily A member 2 OS=Homo sapiens OX=9606 GN=DNAJA2 PE=1 SV=1	5	DNAJA2	TRUE	TRUE	25.3062	24.814	23.3894	26.5978	26.9877	27.1767	24.5032	26.9207	2.41756	1.47805	0.0427766	0.142054	FALSE	FALSE
sp|P08754|GNAI3_HUMAN	sp|P08754|GNAI3_HUMAN	>sp|P08754|GNAI3_HUMAN Guanine nucleotide-binding protein G(i) subunit alpha OS=Homo sapiens OX=9606 GN=GNAI3 PE=1 SV=3	27	GNAI3	TRUE	TRUE	28.3515	28.5057	28.4677	25.6826	26.056	27.2146	28.4416	26.3177	-2.12389	1.2693	0.0428251	0.142054	FALSE	FALSE
sp|O75044|SRGP2_HUMAN	sp|O75044|SRGP2_HUMAN	>sp|O75044|SRGP2_HUMAN SLIT-ROBO Rho GTPase-activating protein 2 OS=Homo sapiens OX=9606 GN=SRGAP2 PE=1 SV=3	17	SRGAP2	TRUE	FALSE	27.106	27.2224	27.0737	24.9678	25.9598	25.9644	27.1341	25.6307	-1.50339	0.901285	0.0430791	0.142462	FALSE	FALSE
sp|P58335|ANTR2_HUMAN	sp|P58335|ANTR2_HUMAN	>sp|P58335|ANTR2_HUMAN Anthrax toxin receptor 2 OS=Homo sapiens OX=9606 GN=ANTXR2 PE=1 SV=5	5	ANTXR2	TRUE	TRUE	26.4075	25.2391	26.0308	22.7235	24.1097	24.5859	25.8925	23.8064	-2.0861	1.34991	0.0434134	0.143133	FALSE	FALSE
sp|Q8WUM4|PDC6I_HUMAN	sp|Q8WUM4|PDC6I_HUMAN	>sp|Q8WUM4|PDC6I_HUMAN Programmed cell death 6-interacting protein OS=Homo sapiens OX=9606 GN=PDCD6IP PE=1 SV=1	71	PDCD6IP	TRUE	FALSE	30.8865	30.9429	31.9144	32.5555	32.2105	32.7868	31.2479	32.5176	1.26968	0.806748	0.0435727	0.143224	FALSE	FALSE
sp|O95297|MPZL1_HUMAN	sp|O95297|MPZL1_HUMAN	>sp|O95297|MPZL1_HUMAN Myelin protein zero-like protein 1 OS=Homo sapiens OX=9606 GN=MPZL1 PE=1 SV=1	8	MPZL1	TRUE	FALSE	28.0996	27.5879	27.7817	26.5742	26.235	27.2604	27.8231	26.6899	-1.13321	0.721876	0.0451942	0.144832	FALSE	FALSE
sp|P13726|TF_HUMAN	sp|P13726|TF_HUMAN	>sp|P13726|TF_HUMAN Tissue factor OS=Homo sapiens OX=9606 GN=F3 PE=1 SV=1	8	F3	TRUE	TRUE	26.6553	27.2958	28.2352	22.8995	25.4964	24.9902	27.3954	24.462	-2.93337	1.89527	0.0452177	0.144832	FALSE	FALSE
sp|P35241|RADI_HUMAN	sp|P35241|RADI_HUMAN	>sp|P35241|RADI_HUMAN Radixin OS=Homo sapiens OX=9606 GN=RDX PE=1 SV=1	30	RDX	TRUE	FALSE	26.171	26.8422	26.5702	27.4591	27.1748	27.139	26.5278	27.2576	0.72985	0.466593	0.0448226	0.144832	FALSE	FALSE
sp|P50552|VASP_HUMAN	sp|P50552|VASP_HUMAN	>sp|P50552|VASP_HUMAN Vasodilator-stimulated phosphoprotein OS=Homo sapiens OX=9606 GN=VASP PE=1 SV=3	13	VASP	TRUE	FALSE	27.0661	27.3229	26.3754	24.9433	26.1969	24.9038	26.9214	25.348	-1.57342	1.02716	0.04425	0.144832	FALSE	FALSE
sp|P60660|MYL6_HUMAN	sp|P60660|MYL6_HUMAN;sp|P14649|MYL6B_HUMAN	>sp|P60660|MYL6_HUMAN Myosin light polypeptide 6 OS=Homo sapiens OX=9606 GN=MYL6 PE=1 SV=2	8	MYL6	TRUE	FALSE	27.9966	27.937	28.0077	29.4194	28.8533	28.6804	27.9804	28.9844	1.00396	0.60226	0.0448188	0.144832	FALSE	FALSE
sp|P63092|GNAS2_HUMAN;sp|Q5JWF2|GNAS1_HUMAN	sp|P63092|GNAS2_HUMAN;sp|Q5JWF2|GNAS1_HUMAN;sp|P38405|GNAL_HUMAN	>sp|P63092|GNAS2_HUMAN Guanine nucleotide-binding protein G(s) subunit alpha isoforms short OS=Homo sapiens OX=9606 GN=GNAS PE=1 SV=1;>sp|Q5JWF2|GNAS1_HUMAN Guanine nucleotide-binding protein G(s) subunit alpha isoforms XLas OS=Homo sapiens OX=9606 GN=GNAS	25	GNAS	TRUE	FALSE	29.8969	29.7949	29.9205	29.5484	29.0696	29.1962	29.8708	29.2714	-0.599384	0.366302	0.0446104	0.144832	FALSE	FALSE
sp|P84098|RL19_HUMAN	sp|P84098|RL19_HUMAN	>sp|P84098|RL19_HUMAN 60S ribosomal protein L19 OS=Homo sapiens OX=9606 GN=RPL19 PE=1 SV=1	4	RPL19	TRUE	TRUE	27.2322	27.0863	25.6111	24.7958	25.303	23.63	26.6432	24.5763	-2.06694	1.37758	0.0449045	0.144832	FALSE	TRUE
sp|Q14974|IMB1_HUMAN	sp|Q14974|IMB1_HUMAN	>sp|Q14974|IMB1_HUMAN Importin subunit beta-1 OS=Homo sapiens OX=9606 GN=KPNB1 PE=1 SV=2	10	KPNB1	TRUE	FALSE	25.6806	25.9641	25.0188	26.1879	27.2504	26.8379	25.5545	26.7587	1.20422	0.802468	0.0452599	0.144832	FALSE	FALSE
sp|Q9BY43|CHM4A_HUMAN	sp|Q9BY43|CHM4A_HUMAN	>sp|Q9BY43|CHM4A_HUMAN Charged multivesicular body protein 4a OS=Homo sapiens OX=9606 GN=CHMP4A PE=1 SV=3	3	CHMP4A	TRUE	TRUE	22.4309	22.9173	22.9454	25.1899	25.7325	23.9261	22.7645	24.9495	2.18497	1.34512	0.044777	0.144832	FALSE	FALSE
sp|P78417|GSTO1_HUMAN	sp|P78417|GSTO1_HUMAN	>sp|P78417|GSTO1_HUMAN Glutathione S-transferase omega-1 OS=Homo sapiens OX=9606 GN=GSTO1 PE=1 SV=2	12	GSTO1	TRUE	TRUE	27.684	27.7079	27.1962	24.0361	25.5624	25.9117	27.5294	25.1701	-2.35932	1.44956	0.0455842	0.145442	FALSE	FALSE
sp|O15144|ARPC2_HUMAN	sp|O15144|ARPC2_HUMAN	>sp|O15144|ARPC2_HUMAN Actin-related protein 2/3 complex subunit 2 OS=Homo sapiens OX=9606 GN=ARPC2 PE=1 SV=1	9	ARPC2	TRUE	FALSE	26.853	26.5572	25.7776	25.4129	25.3222	24.2577	26.3959	24.9976	-1.39832	0.93547	0.0474443	0.145615	FALSE	FALSE
sp|P04216|THY1_HUMAN	sp|P04216|THY1_HUMAN	>sp|P04216|THY1_HUMAN Thy-1 membrane glycoprotein OS=Homo sapiens OX=9606 GN=THY1 PE=1 SV=2	3	THY1	TRUE	FALSE	29.5198	29.1243	28.7562	30.1605	29.6694	29.9539	29.1334	29.9279	0.794473	0.521549	0.0476371	0.145615	FALSE	FALSE
sp|P05089|ARGI1_HUMAN	sp|P05089|ARGI1_HUMAN	>sp|P05089|ARGI1_HUMAN Arginase-1 OS=Homo sapiens OX=9606 GN=ARG1 PE=1 SV=2	6	ARG1	TRUE	FALSE	23.3223	21.592	NA	27.5948	28.3792	24.9539	22.4572	26.976	4.51883	2.84787	0.0459068	0.145615	FALSE	FALSE
sp|P05976|MYL1_HUMAN;sp|P08590|MYL3_HUMAN	sp|P05976|MYL1_HUMAN;sp|P08590|MYL3_HUMAN	>sp|P05976|MYL1_HUMAN Myosin light chain 1/3, skeletal muscle isoform OS=Homo sapiens OX=9606 GN=MYL1 PE=1 SV=3;>sp|P08590|MYL3_HUMAN Myosin light chain 3 OS=Homo sapiens OX=9606 GN=MYL3 PE=1 SV=3	1	MYL1;MYL3	FALSE	FALSE	25.5293	25.4937	25.4742	26.6525	26.3581	25.9952	25.4991	26.3352	0.836167	0.503417	0.0470819	0.145615	FALSE	FALSE
sp|P06748|NPM_HUMAN	sp|P06748|NPM_HUMAN	>sp|P06748|NPM_HUMAN Nucleophosmin OS=Homo sapiens OX=9606 GN=NPM1 PE=1 SV=2	8	NPM1	TRUE	TRUE	25.3668	23.6139	26.014	28.6765	29.2627	26.5171	24.9982	28.1521	3.15388	2.10646	0.046885	0.145615	FALSE	FALSE
sp|P07437|TBB5_HUMAN	sp|P07437|TBB5_HUMAN	>sp|P07437|TBB5_HUMAN Tubulin beta chain OS=Homo sapiens OX=9606 GN=TUBB PE=1 SV=2	35	TUBB	TRUE	FALSE	27.052	28.6937	27.5831	29.7973	29.959	29.5259	27.7762	29.7608	1.98452	1.21711	0.0468409	0.145615	FALSE	FALSE
sp|P15151|PVR_HUMAN	sp|P15151|PVR_HUMAN	>sp|P15151|PVR_HUMAN Poliovirus receptor OS=Homo sapiens OX=9606 GN=PVR PE=1 SV=2	7	PVR	TRUE	TRUE	28.3281	28.2832	28.2484	25.0915	26.1413	26.8355	28.2866	26.0227	-2.26383	1.35886	0.0463963	0.145615	FALSE	FALSE
sp|P17302|CXA1_HUMAN	sp|P17302|CXA1_HUMAN	>sp|P17302|CXA1_HUMAN Gap junction alpha-1 protein OS=Homo sapiens OX=9606 GN=GJA1 PE=1 SV=2	17	GJA1	TRUE	FALSE	28.158	28.482	28.9081	30.3687	29.2871	29.4824	28.516	29.7127	1.19667	0.786832	0.0479139	0.145615	FALSE	FALSE
sp|P31949|S10AB_HUMAN	sp|P31949|S10AB_HUMAN	>sp|P31949|S10AB_HUMAN Protein S100-A11 OS=Homo sapiens OX=9606 GN=S100A11 PE=1 SV=2	9	S100A11	TRUE	FALSE	29.8921	29.7664	29.645	28.5406	29.2749	28.534	29.7678	28.7832	-0.984659	0.607873	0.0477642	0.145615	FALSE	FALSE
sp|P35613|BASI_HUMAN	sp|P35613|BASI_HUMAN	>sp|P35613|BASI_HUMAN Basigin OS=Homo sapiens OX=9606 GN=BSG PE=1 SV=2	13	BSG	TRUE	FALSE	31.1458	31.3023	31.5275	30.8377	29.9626	30.1126	31.3252	30.3043	-1.02091	0.644209	0.0478954	0.145615	FALSE	FALSE
sp|Q14240|IF4A2_HUMAN	sp|Q14240|IF4A2_HUMAN	>sp|Q14240|IF4A2_HUMAN Eukaryotic initiation factor 4A-II OS=Homo sapiens OX=9606 GN=EIF4A2 PE=1 SV=2	9	EIF4A2	TRUE	FALSE	23.9811	23.954	22.7632	24.5355	25.3514	25.1617	23.5661	25.0162	1.45008	0.947224	0.0474289	0.145615	FALSE	FALSE
sp|Q8IWE4|DCNL3_HUMAN	sp|Q8IWE4|DCNL3_HUMAN	>sp|Q8IWE4|DCNL3_HUMAN DCN1-like protein 3 OS=Homo sapiens OX=9606 GN=DCUN1D3 PE=1 SV=1	8	DCUN1D3	TRUE	TRUE	26.3381	26.3693	25.485	23.6354	24.7127	22.4478	26.0641	23.5986	-2.46552	1.56132	0.0467362	0.145615	FALSE	FALSE
sp|Q8TCT8|SPP2A_HUMAN	sp|Q8TCT8|SPP2A_HUMAN	>sp|Q8TCT8|SPP2A_HUMAN Signal peptide peptidase-like 2A OS=Homo sapiens OX=9606 GN=SPPL2A PE=1 SV=2	1	SPPL2A	TRUE	FALSE	25.7031	25.2457	25.3202	26.0744	25.9378	25.9205	25.423	25.9776	0.554539	0.345243	0.0473936	0.145615	FALSE	FALSE
sp|Q99808|S29A1_HUMAN	sp|Q99808|S29A1_HUMAN	>sp|Q99808|S29A1_HUMAN Equilibrative nucleoside transporter 1 OS=Homo sapiens OX=9606 GN=SLC29A1 PE=1 SV=3	6	SLC29A1	TRUE	FALSE	25.5016	25.734	26.6886	27.7511	26.8415	27.327	25.9748	27.3065	1.33177	0.87933	0.0462283	0.145615	FALSE	FALSE
sp|Q9NQC3|RTN4_HUMAN	sp|Q9NQC3|RTN4_HUMAN	>sp|Q9NQC3|RTN4_HUMAN Reticulon-4 OS=Homo sapiens OX=9606 GN=RTN4 PE=1 SV=2	7	RTN4	TRUE	TRUE	28.7423	28.6153	27.0338	26.0526	26.8723	25.3729	28.1305	26.0993	-2.03117	1.35113	0.0469348	0.145615	FALSE	FALSE
sp|Q9NZM1|MYOF_HUMAN	sp|Q9NZM1|MYOF_HUMAN;sp|O75923|DYSF_HUMAN	>sp|Q9NZM1|MYOF_HUMAN Myoferlin OS=Homo sapiens OX=9606 GN=MYOF PE=1 SV=1	70	MYOF	TRUE	FALSE	30.382	29.933	29.9579	29.6935	29.566	29.17	30.091	29.4765	-0.614466	0.410569	0.0461465	0.145615	FALSE	FALSE
sp|Q9Y639|NPTN_HUMAN	sp|Q9Y639|NPTN_HUMAN	>sp|Q9Y639|NPTN_HUMAN Neuroplastin OS=Homo sapiens OX=9606 GN=NPTN PE=1 SV=2	8	NPTN	TRUE	FALSE	29.2592	29.0184	29.2379	28.5455	27.7289	27.6176	29.1718	27.964	-1.20784	0.739897	0.0461401	0.145615	FALSE	FALSE
sp|O75643|U520_HUMAN	sp|O75643|U520_HUMAN	>sp|O75643|U520_HUMAN U5 small nuclear ribonucleoprotein 200 kDa helicase OS=Homo sapiens OX=9606 GN=SNRNP200 PE=1 SV=2	3	SNRNP200	TRUE	FALSE	22.1838	21.5954	NA	NA	24.2572	23.9938	21.8896	24.1255	2.23591	1.31745	0.0483453	0.14611	FALSE	FALSE
sp|Q7Z5G4|GOGA7_HUMAN	sp|Q7Z5G4|GOGA7_HUMAN;sp|Q2TAP0|GOG7B_HUMAN	>sp|Q7Z5G4|GOGA7_HUMAN Golgin subfamily A member 7 OS=Homo sapiens OX=9606 GN=GOLGA7 PE=1 SV=2	8	GOLGA7	TRUE	FALSE	26.6269	27.1443	27.512	26.411	26.1988	25.9021	27.0944	26.1706	-0.923784	0.601021	0.0482764	0.14611	FALSE	FALSE
sp|P28070|PSB4_HUMAN	sp|P28070|PSB4_HUMAN	>sp|P28070|PSB4_HUMAN Proteasome subunit beta type-4 OS=Homo sapiens OX=9606 GN=PSMB4 PE=1 SV=4	2	PSMB4	TRUE	FALSE	22.7754	23.4709	22.1085	NA	25.2466	24.4114	22.7849	24.829	2.04406	1.25407	0.0486662	0.146673	FALSE	FALSE
sp|P13010|XRCC5_HUMAN	sp|P13010|XRCC5_HUMAN	>sp|P13010|XRCC5_HUMAN X-ray repair cross-complementing protein 5 OS=Homo sapiens OX=9606 GN=XRCC5 PE=1 SV=3	8	XRCC5	TRUE	FALSE	21.671	20.1168	NA	25.4278	26.6327	26.5039	20.8939	26.1881	5.29425	2.98823	0.0489837	0.147222	FALSE	FALSE
sp|O00148|DX39A_HUMAN;sp|Q13838|DX39B_HUMAN	sp|O00148|DX39A_HUMAN;sp|Q13838|DX39B_HUMAN	>sp|O00148|DX39A_HUMAN ATP-dependent RNA helicase DDX39A OS=Homo sapiens OX=9606 GN=DDX39A PE=1 SV=2;>sp|Q13838|DX39B_HUMAN Spliceosome RNA helicase DDX39B OS=Homo sapiens OX=9606 GN=DDX39B PE=1 SV=1	2	DDX39A;DDX39B	FALSE	TRUE	21.9653	22.64	24.0245	24.9263	25.6267	24.85	22.8766	25.1344	2.25773	1.42945	0.0495752	0.147249	FALSE	FALSE
sp|O00154|BACH_HUMAN	sp|O00154|BACH_HUMAN	>sp|O00154|BACH_HUMAN Cytosolic acyl coenzyme A thioester hydrolase OS=Homo sapiens OX=9606 GN=ACOT7 PE=1 SV=3	5	ACOT7	TRUE	FALSE	25.4131	25.5929	25.2841	26.5012	27.5772	26.5072	25.4301	26.8618	1.43178	0.882117	0.0498047	0.147249	FALSE	FALSE
sp|P13987|CD59_HUMAN	sp|P13987|CD59_HUMAN	>sp|P13987|CD59_HUMAN CD59 glycoprotein OS=Homo sapiens OX=9606 GN=CD59 PE=1 SV=1	10	CD59	TRUE	FALSE	32.8089	32.7046	32.7966	32.2045	31.569	32.088	32.77	31.9538	-0.816215	0.496945	0.0492704	0.147249	FALSE	FALSE
sp|P14618|KPYM_HUMAN	sp|P14618|KPYM_HUMAN;sp|P30613|KPYR_HUMAN	>sp|P14618|KPYM_HUMAN Pyruvate kinase PKM OS=Homo sapiens OX=9606 GN=PKM PE=1 SV=4	45	PKM	TRUE	FALSE	31.2102	31.4508	30.9884	31.7463	32.5081	31.8901	31.2165	32.0482	0.831673	0.542606	0.0497035	0.147249	FALSE	FALSE
sp|P62829|RL23_HUMAN	sp|P62829|RL23_HUMAN	>sp|P62829|RL23_HUMAN 60S ribosomal protein L23 OS=Homo sapiens OX=9606 GN=RPL23 PE=1 SV=1	6	RPL23	TRUE	TRUE	27.3595	27.703	26.2523	23.5356	25.9116	23.7468	27.1049	24.398	-2.70693	1.76632	0.0494071	0.147249	FALSE	FALSE
sp|P68431|H31_HUMAN;sp|Q16695|H31T_HUMAN;sp|Q6NXT2|H3C_HUMAN	sp|P68431|H31_HUMAN;sp|Q16695|H31T_HUMAN;sp|Q6NXT2|H3C_HUMAN	>sp|P68431|H31_HUMAN Histone H3.1 OS=Homo sapiens OX=9606 GN=H3C1 PE=1 SV=2;>sp|Q16695|H31T_HUMAN Histone H3.1t OS=Homo sapiens OX=9606 GN=H3-4 PE=1 SV=3;>sp|Q6NXT2|H3C_HUMAN Histone H3.3C OS=Homo sapiens OX=9606 GN=H3-5 PE=1 SV=3	11	H3C1;H3-4;H3-5	FALSE	FALSE	26.5235	24.9761	NA	33.2351	33.9144	33.5196	25.7498	33.5564	7.80659	4.31745	0.0495405	0.147249	FALSE	FALSE
sp|Q9UK41|VPS28_HUMAN	sp|Q9UK41|VPS28_HUMAN	>sp|Q9UK41|VPS28_HUMAN Vacuolar protein sorting-associated protein 28 homolog OS=Homo sapiens OX=9606 GN=VPS28 PE=1 SV=1	13	VPS28	TRUE	FALSE	26.1947	26.9655	26.7187	27.6772	27.9656	29.1686	26.6263	28.2705	1.64415	1.05984	0.0500382	0.147538	FALSE	FALSE
sp|Q9ULF5|S39AA_HUMAN	sp|Q9ULF5|S39AA_HUMAN	>sp|Q9ULF5|S39AA_HUMAN Zinc transporter ZIP10 OS=Homo sapiens OX=9606 GN=SLC39A10 PE=1 SV=2	16	SLC39A10	TRUE	TRUE	28.778	28.3157	28.7939	26.1361	24.7741	27.0443	28.6292	25.9848	-2.64435	1.62774	0.0502897	0.147879	FALSE	FALSE
sp|O14672|ADA10_HUMAN	sp|O14672|ADA10_HUMAN	>sp|O14672|ADA10_HUMAN Disintegrin and metalloproteinase domain-containing protein 10 OS=Homo sapiens OX=9606 GN=ADAM10 PE=1 SV=1	28	ADAM10	TRUE	TRUE	30.7424	30.6643	31.3303	29.2512	27.5316	29.3292	30.9123	28.704	-2.20834	1.38889	0.0507902	0.148311	FALSE	FALSE
sp|P62910|RL32_HUMAN	sp|P62910|RL32_HUMAN	>sp|P62910|RL32_HUMAN 60S ribosomal protein L32 OS=Homo sapiens OX=9606 GN=RPL32 PE=1 SV=2	3	RPL32	TRUE	FALSE	27.5019	27.6013	26.5886	26.4277	25.7683	24.9627	27.2306	25.7196	-1.51102	1.0124	0.0508456	0.148311	FALSE	FALSE
sp|Q9HAV0|GBB4_HUMAN	sp|Q9HAV0|GBB4_HUMAN;sp|P16520|GBB3_HUMAN	>sp|Q9HAV0|GBB4_HUMAN Guanine nucleotide-binding protein subunit beta-4 OS=Homo sapiens OX=9606 GN=GNB4 PE=1 SV=3	13	GNB4	TRUE	FALSE	27.7175	27.8734	28.0528	25.0026	26.0861	26.6553	27.8812	25.9147	-1.96656	1.20558	0.0508343	0.148311	FALSE	FALSE
sp|O94973|AP2A2_HUMAN	sp|O94973|AP2A2_HUMAN	>sp|O94973|AP2A2_HUMAN AP-2 complex subunit alpha-2 OS=Homo sapiens OX=9606 GN=AP2A2 PE=1 SV=2	15	AP2A2	TRUE	FALSE	25.3565	24.8995	24.3504	22.9724	24.1192	22.5003	24.8688	23.1973	-1.67151	1.10316	0.05235	0.151481	FALSE	FALSE
sp|P13693|TCTP_HUMAN	sp|P13693|TCTP_HUMAN;sp|Q56UQ5|TPT1L_HUMAN	>sp|P13693|TCTP_HUMAN Translationally-controlled tumor protein OS=Homo sapiens OX=9606 GN=TPT1 PE=1 SV=1	5	TPT1	TRUE	FALSE	27.2969	27.2757	27.4638	25.3612	26.5482	25.9629	27.3455	25.9575	-1.388	0.850363	0.0521014	0.151481	FALSE	FALSE
sp|P26641|EF1G_HUMAN	sp|P26641|EF1G_HUMAN	>sp|P26641|EF1G_HUMAN Elongation factor 1-gamma OS=Homo sapiens OX=9606 GN=EEF1G PE=1 SV=3	10	EEF1G	TRUE	TRUE	26.2318	26.3964	24.2319	28.4183	28.5607	27.9171	25.62	28.2987	2.67865	1.66704	0.0523295	0.151481	FALSE	FALSE
sp|Q9UQB8|BAIP2_HUMAN	sp|Q9UQB8|BAIP2_HUMAN	>sp|Q9UQB8|BAIP2_HUMAN Brain-specific angiogenesis inhibitor 1-associated protein 2 OS=Homo sapiens OX=9606 GN=BAIAP2 PE=1 SV=1	14	BAIAP2	TRUE	FALSE	26.5767	26.7695	25.8661	25.5998	25.3193	25.2688	26.4041	25.396	-1.00813	0.638883	0.0528461	0.152511	FALSE	FALSE
sp|Q03135|CAV1_HUMAN	sp|Q03135|CAV1_HUMAN;sp|P56539|CAV3_HUMAN	>sp|Q03135|CAV1_HUMAN Caveolin-1 OS=Homo sapiens OX=9606 GN=CAV1 PE=1 SV=4	8	CAV1	TRUE	FALSE	27.6087	27.7103	27.0087	26.5104	26.5347	26.6077	27.4426	26.5509	-0.89161	0.544994	0.0530168	0.152599	FALSE	FALSE
sp|O43143|DHX15_HUMAN	sp|O43143|DHX15_HUMAN	>sp|O43143|DHX15_HUMAN Pre-mRNA-splicing factor ATP-dependent RNA helicase DHX15 OS=Homo sapiens OX=9606 GN=DHX15 PE=1 SV=2	4	DHX15	TRUE	FALSE	21.4569	20.8594	NA	NA	26.192	24.9078	21.1582	25.5499	4.39173	2.60067	0.0540284	0.154692	FALSE	FALSE
sp|P29144|TPP2_HUMAN	sp|P29144|TPP2_HUMAN	>sp|P29144|TPP2_HUMAN Tripeptidyl-peptidase 2 OS=Homo sapiens OX=9606 GN=TPP2 PE=1 SV=4	24	TPP2	TRUE	FALSE	28.0697	27.7998	27.3551	25.1174	26.8231	26.0148	27.7416	25.9851	-1.75649	1.12643	0.0540231	0.154692	FALSE	FALSE
sp|P07910|HNRPC_HUMAN	sp|P07910|HNRPC_HUMAN;sp|P0DMR1|HNRC4_HUMAN;sp|O60812|HNRC1_HUMAN;sp|B7ZW38|HNRC3_HUMAN;sp|B2RXH8|HNRC2_HUMAN	>sp|P07910|HNRPC_HUMAN Heterogeneous nuclear ribonucleoproteins C1/C2 OS=Homo sapiens OX=9606 GN=HNRNPC PE=1 SV=4	7	HNRNPC	TRUE	TRUE	21.5275	23.7146	24.6588	25.2496	27.571	26.6958	23.3003	26.5055	3.2052	2.15957	0.0544495	0.155488	FALSE	FALSE
sp|P48643|TCPE_HUMAN	sp|P48643|TCPE_HUMAN	>sp|P48643|TCPE_HUMAN T-complex protein 1 subunit epsilon OS=Homo sapiens OX=9606 GN=CCT5 PE=1 SV=1	11	CCT5	TRUE	FALSE	25.3603	25.9241	24.9721	26.06	26.6627	26.3684	25.4188	26.3637	0.944874	0.629153	0.0546185	0.155563	FALSE	FALSE
sp|Q15008|PSMD6_HUMAN	sp|Q15008|PSMD6_HUMAN	>sp|Q15008|PSMD6_HUMAN 26S proteasome non-ATPase regulatory subunit 6 OS=Homo sapiens OX=9606 GN=PSMD6 PE=1 SV=1	2	PSMD6	TRUE	TRUE	23.7964	22.526	21.4813	25.3711	25.312	24.9222	22.6013	25.2018	2.60053	1.60944	0.05484	0.155786	FALSE	FALSE
sp|P62913|RL11_HUMAN	sp|P62913|RL11_HUMAN	>sp|P62913|RL11_HUMAN 60S ribosomal protein L11 OS=Homo sapiens OX=9606 GN=RPL11 PE=1 SV=2	5	RPL11	TRUE	FALSE	26.1566	26.4217	25.5298	26.9138	27.1243	27.086	26.0361	27.0414	1.00532	0.626205	0.0555423	0.156979	FALSE	FALSE
sp|Q53TN4|CYBR1_HUMAN	sp|Q53TN4|CYBR1_HUMAN	>sp|Q53TN4|CYBR1_HUMAN Cytochrome b reductase 1 OS=Homo sapiens OX=9606 GN=CYBRD1 PE=1 SV=1	5	CYBRD1	TRUE	FALSE	25.9147	25.6325	24.821	26.8914	26.5268	26.3454	25.4561	26.5879	1.13182	0.737702	0.0555485	0.156979	FALSE	FALSE
sp|P55011|S12A2_HUMAN	sp|P55011|S12A2_HUMAN;sp|Q13621|S12A1_HUMAN	>sp|P55011|S12A2_HUMAN Solute carrier family 12 member 2 OS=Homo sapiens OX=9606 GN=SLC12A2 PE=1 SV=1	19	SLC12A2	TRUE	FALSE	27.845	27.9802	27.9045	26.9674	27.338	26.4698	27.9099	26.925	-0.98486	0.60724	0.0563257	0.158522	FALSE	FALSE
sp|P60900|PSA6_HUMAN	sp|P60900|PSA6_HUMAN	>sp|P60900|PSA6_HUMAN Proteasome subunit alpha type-6 OS=Homo sapiens OX=9606 GN=PSMA6 PE=1 SV=1	5	PSMA6	TRUE	FALSE	25.0525	25.2471	24.7468	25.4113	26.3095	26.1636	25.0155	25.9615	0.945993	0.621977	0.0566773	0.158522	FALSE	FALSE
sp|Q06210|GFPT1_HUMAN	sp|Q06210|GFPT1_HUMAN	>sp|Q06210|GFPT1_HUMAN Glutamine--fructose-6-phosphate aminotransferase [isomerizing] 1 OS=Homo sapiens OX=9606 GN=GFPT1 PE=1 SV=3	7	GFPT1	TRUE	FALSE	26.1504	25.547	25.2806	24.8921	23.7029	24.6685	25.6594	24.4211	-1.23822	0.836166	0.056556	0.158522	FALSE	FALSE
sp|Q13347|EIF3I_HUMAN	sp|Q13347|EIF3I_HUMAN	>sp|Q13347|EIF3I_HUMAN Eukaryotic translation initiation factor 3 subunit I OS=Homo sapiens OX=9606 GN=EIF3I PE=1 SV=1	3	EIF3I	TRUE	TRUE	23.1002	21.9009	22.2536	23.4677	25.3952	24.1227	22.4182	24.3285	1.91032	1.27711	0.0564083	0.158522	FALSE	FALSE
sp|Q6IAA8|LTOR1_HUMAN	sp|Q6IAA8|LTOR1_HUMAN	>sp|Q6IAA8|LTOR1_HUMAN Ragulator complex protein LAMTOR1 OS=Homo sapiens OX=9606 GN=LAMTOR1 PE=1 SV=2	2	LAMTOR1	TRUE	FALSE	23.2756	23.5582	22.9291	25.0397	24.9437	23.819	23.2543	24.6008	1.34648	0.876301	0.0570506	0.159157	FALSE	FALSE
sp|P30153|2AAA_HUMAN	sp|P30153|2AAA_HUMAN	>sp|P30153|2AAA_HUMAN Serine/threonine-protein phosphatase 2A 65 kDa regulatory subunit A alpha isoform OS=Homo sapiens OX=9606 GN=PPP2R1A PE=1 SV=4	10	PPP2R1A	TRUE	FALSE	25.8685	26.1788	25.2614	26.4866	26.7646	26.8577	25.7696	26.703	0.933418	0.602832	0.0580484	0.159894	FALSE	FALSE
sp|P38646|GRP75_HUMAN	sp|P38646|GRP75_HUMAN	>sp|P38646|GRP75_HUMAN Stress-70 protein, mitochondrial OS=Homo sapiens OX=9606 GN=HSPA9 PE=1 SV=2	7	HSPA9	TRUE	TRUE	22.0754	24.1059	24.9617	27.1501	26.7683	27.1512	23.7144	27.0232	3.30886	2.04527	0.0579528	0.159894	FALSE	FALSE
sp|Q00325|MPCP_HUMAN	sp|Q00325|MPCP_HUMAN	>sp|Q00325|MPCP_HUMAN Phosphate carrier protein, mitochondrial OS=Homo sapiens OX=9606 GN=SLC25A3 PE=1 SV=2	1	SLC25A3	TRUE	FALSE	23.7987	22.5235	22.6159	24.6361	24.536	24.1803	22.9794	24.4508	1.47141	0.935256	0.0575834	0.159894	FALSE	FALSE
sp|Q01082|SPTB2_HUMAN	sp|Q01082|SPTB2_HUMAN	>sp|Q01082|SPTB2_HUMAN Spectrin beta chain, non-erythrocytic 1 OS=Homo sapiens OX=9606 GN=SPTBN1 PE=1 SV=2	8	SPTBN1	TRUE	TRUE	24.7111	23.911	22.502	25.3975	26.6329	25.5753	23.708	25.8686	2.16055	1.44193	0.0577552	0.159894	FALSE	FALSE
sp|Q15365|PCBP1_HUMAN	sp|Q15365|PCBP1_HUMAN	>sp|Q15365|PCBP1_HUMAN Poly(rC)-binding protein 1 OS=Homo sapiens OX=9606 GN=PCBP1 PE=1 SV=2	10	PCBP1	TRUE	FALSE	25.9771	26.2767	25.5984	26.3193	27.0429	27.16	25.9507	26.8407	0.89001	0.605626	0.0580497	0.159894	FALSE	FALSE
sp|A5D8V6|VP37C_HUMAN	sp|A5D8V6|VP37C_HUMAN	>sp|A5D8V6|VP37C_HUMAN Vacuolar protein sorting-associated protein 37C OS=Homo sapiens OX=9606 GN=VPS37C PE=1 SV=2	5	VPS37C	TRUE	FALSE	25.5061	24.8295	26.5003	27.1209	26.9656	27.6957	25.612	27.2607	1.64874	1.07574	0.0587848	0.160014	FALSE	FALSE
sp|P35579|MYH9_HUMAN	sp|P35579|MYH9_HUMAN;sp|P35580|MYH10_HUMAN;sp|P35749|MYH11_HUMAN;sp|P12883|MYH7_HUMAN;sp|P13535|MYH8_HUMAN;sp|Q9UKX3|MYH13_HUMAN;sp|Q9Y623|MYH4_HUMAN;sp|P13533|MYH6_HUMAN;sp|P12882|MYH1_HUMAN;sp|P11055|MYH3_HUMAN;sp|Q9UKX2|MYH2_HUMAN	>sp|P35579|MYH9_HUMAN Myosin-9 OS=Homo sapiens OX=9606 GN=MYH9 PE=1 SV=4	130	MYH9	TRUE	FALSE	31.6615	31.6793	30.8383	30.8195	30.2914	30.3022	31.393	30.471	-0.921983	0.619521	0.0587001	0.160014	FALSE	FALSE
sp|P38919|IF4A3_HUMAN	sp|P38919|IF4A3_HUMAN	>sp|P38919|IF4A3_HUMAN Eukaryotic initiation factor 4A-III OS=Homo sapiens OX=9606 GN=EIF4A3 PE=1 SV=4	6	EIF4A3	TRUE	FALSE	23.1067	23.5581	21.9969	23.996	25.1251	24.2287	22.8872	24.4499	1.56271	1.06442	0.0586625	0.160014	FALSE	FALSE
sp|Q15185|TEBP_HUMAN	sp|Q15185|TEBP_HUMAN	>sp|Q15185|TEBP_HUMAN Prostaglandin E synthase 3 OS=Homo sapiens OX=9606 GN=PTGES3 PE=1 SV=1	4	PTGES3	TRUE	FALSE	24.7876	24.5445	24.6445	25.8914	27.3166	26.0129	24.6589	26.407	1.74808	1.08278	0.0587077	0.160014	FALSE	FALSE
sp|Q16658|FSCN1_HUMAN	sp|Q16658|FSCN1_HUMAN	>sp|Q16658|FSCN1_HUMAN Fascin OS=Homo sapiens OX=9606 GN=FSCN1 PE=1 SV=3	15	FSCN1	TRUE	FALSE	27.8881	27.709	26.9409	26.1996	26.8027	26.642	27.5127	26.5481	-0.964576	0.647621	0.0588287	0.160014	FALSE	FALSE
sp|P37802|TAGL2_HUMAN	sp|P37802|TAGL2_HUMAN;sp|Q9UI15|TAGL3_HUMAN	>sp|P37802|TAGL2_HUMAN Transgelin-2 OS=Homo sapiens OX=9606 GN=TAGLN2 PE=1 SV=3	19	TAGLN2	TRUE	FALSE	27.7304	27.9408	27.5257	28.1339	28.4937	28.0285	27.7323	28.2187	0.48641	0.334675	0.0596749	0.161911	FALSE	TRUE
sp|P07951|TPM2_HUMAN;CON__Q3SX28;sp|P09493|TPM1_HUMAN	sp|P07951|TPM2_HUMAN;CON__Q3SX28;sp|P09493|TPM1_HUMAN	>sp|P07951|TPM2_HUMAN Tropomyosin beta chain OS=Homo sapiens OX=9606 GN=TPM2 PE=1 SV=1;>Q3SX28 TREMBL:Q3SX28;Q5KR48 (Bos taurus) Tropomyosin 2;>sp|P09493|TPM1_HUMAN Tropomyosin alpha-1 chain OS=Homo sapiens OX=9606 GN=TPM1 PE=1 SV=2	8	TPM2;TPM1	FALSE	FALSE	23.9452	23.6183	24.6747	26.2012	25.2818	24.8266	24.0794	25.4365	1.35714	0.930414	0.0603446	0.163321	FALSE	FALSE
sp|P00738|HPT_HUMAN;sp|P00739|HPTR_HUMAN	sp|P00738|HPT_HUMAN;sp|P00739|HPTR_HUMAN	>sp|P00738|HPT_HUMAN Haptoglobin OS=Homo sapiens OX=9606 GN=HP PE=1 SV=1;>sp|P00739|HPTR_HUMAN Haptoglobin-related protein OS=Homo sapiens OX=9606 GN=HPR PE=2 SV=2	2	HP;HPR	FALSE	FALSE	26.0028	24.2239	25.239	23.5821	23.4336	23.0198	25.1552	23.3451	-1.81008	1.1556	0.0605993	0.163446	FALSE	FALSE
sp|Q16629|SRSF7_HUMAN	sp|Q16629|SRSF7_HUMAN	>sp|Q16629|SRSF7_HUMAN Serine/arginine-rich splicing factor 7 OS=Homo sapiens OX=9606 GN=SRSF7 PE=1 SV=1	4	SRSF7	TRUE	TRUE	23.921	21.2903	24.7322	26.5193	28.476	25.5567	23.3145	26.8507	3.53619	2.43549	0.0606913	0.163446	FALSE	FALSE
sp|P48668|K2C6C_HUMAN;CON__P48668	sp|P48668|K2C6C_HUMAN;CON__P48668	>sp|P48668|K2C6C_HUMAN Keratin, type II cytoskeletal 6C OS=Homo sapiens OX=9606 GN=KRT6C PE=1 SV=3;>P48668 SWISS-PROT:P48668 Tax_Id=9606 Gene_Symbol=KRT6C Keratin, type II cytoskeletal 6C	36	KRT6C	TRUE	TRUE	23.0485	23.7844	21.8684	25.7033	26.1862	29.7701	22.9004	27.2199	4.31943	2.81874	0.0609027	0.16361	FALSE	FALSE
sp|P02794|FRIH_HUMAN	sp|P02794|FRIH_HUMAN	>sp|P02794|FRIH_HUMAN Ferritin heavy chain OS=Homo sapiens OX=9606 GN=FTH1 PE=1 SV=2	6	FTH1	TRUE	FALSE	26.9198	26.6831	NA	26.2938	25.1991	25.5511	26.8015	25.6814	-1.12012	0.734559	0.061528	0.164236	FALSE	FALSE
sp|P30041|PRDX6_HUMAN	sp|P30041|PRDX6_HUMAN	>sp|P30041|PRDX6_HUMAN Peroxiredoxin-6 OS=Homo sapiens OX=9606 GN=PRDX6 PE=1 SV=3	16	PRDX6	TRUE	FALSE	28.3449	28.4729	28.407	26.8903	27.8666	27.0644	28.4082	27.2738	-1.13446	0.704421	0.0615665	0.164236	FALSE	FALSE
sp|Q01628|IFM3_HUMAN;sp|P13164|IFM1_HUMAN;sp|Q01629|IFM2_HUMAN	sp|Q01628|IFM3_HUMAN;sp|P13164|IFM1_HUMAN;sp|Q01629|IFM2_HUMAN	>sp|Q01628|IFM3_HUMAN Interferon-induced transmembrane protein 3 OS=Homo sapiens OX=9606 GN=IFITM3 PE=1 SV=2;>sp|P13164|IFM1_HUMAN Interferon-induced transmembrane protein 1 OS=Homo sapiens OX=9606 GN=IFITM1 PE=1 SV=3;>sp|Q01629|IFM2_HUMAN Interferon-induc	2	IFITM3;IFITM1	FALSE	FALSE	27.2073	26.9463	26.6316	25.66	26.172	26.5154	26.9284	26.1158	-0.812595	0.552683	0.0615884	0.164236	FALSE	FALSE
sp|P63241|IF5A1_HUMAN;sp|Q9GZV4|IF5A2_HUMAN;sp|Q6IS14|IF5AL_HUMAN	sp|P63241|IF5A1_HUMAN;sp|Q9GZV4|IF5A2_HUMAN;sp|Q6IS14|IF5AL_HUMAN	>sp|P63241|IF5A1_HUMAN Eukaryotic translation initiation factor 5A-1 OS=Homo sapiens OX=9606 GN=EIF5A PE=1 SV=2;>sp|Q9GZV4|IF5A2_HUMAN Eukaryotic translation initiation factor 5A-2 OS=Homo sapiens OX=9606 GN=EIF5A2 PE=1 SV=3;>sp|Q6IS14|IF5AL_HUMAN Eukaryot	10	EIF5A;EIF5A2	FALSE	FALSE	28.3218	28.1973	28.3204	27.7292	27.1886	26.7503	28.2798	27.2227	-1.05714	0.658396	0.0619851	0.16489	FALSE	FALSE
sp|P18124|RL7_HUMAN	sp|P18124|RL7_HUMAN	>sp|P18124|RL7_HUMAN 60S ribosomal protein L7 OS=Homo sapiens OX=9606 GN=RPL7 PE=1 SV=1	17	RPL7	TRUE	FALSE	29.6835	30.0198	28.7114	28.4922	28.2112	26.9774	29.4716	27.8936	-1.578	1.09152	0.0622047	0.164896	FALSE	FALSE
sp|Q7L576|CYFP1_HUMAN	sp|Q7L576|CYFP1_HUMAN	>sp|Q7L576|CYFP1_HUMAN Cytoplasmic FMR1-interacting protein 1 OS=Homo sapiens OX=9606 GN=CYFIP1 PE=1 SV=1	30	CYFIP1	TRUE	FALSE	28.3369	28.0049	28.3721	28.5377	29.0996	29.2887	28.2379	28.9754	0.737411	0.490505	0.0622905	0.164896	FALSE	FALSE
sp|P62873|GBB1_HUMAN	sp|P62873|GBB1_HUMAN	>sp|P62873|GBB1_HUMAN Guanine nucleotide-binding protein G(I)/G(S)/G(T) subunit beta-1 OS=Homo sapiens OX=9606 GN=GNB1 PE=1 SV=3	18	GNB1	TRUE	FALSE	31.7751	31.8515	31.768	30.5978	31.3201	31.0888	31.7982	31.0022	-0.795976	0.495323	0.0625685	0.165152	FALSE	FALSE
sp|Q12873|CHD3_HUMAN;sp|Q8TDI0|CHD5_HUMAN	sp|Q12873|CHD3_HUMAN;sp|Q8TDI0|CHD5_HUMAN	>sp|Q12873|CHD3_HUMAN Chromodomain-helicase-DNA-binding protein 3 OS=Homo sapiens OX=9606 GN=CHD3 PE=1 SV=3;>sp|Q8TDI0|CHD5_HUMAN Chromodomain-helicase-DNA-binding protein 5 OS=Homo sapiens OX=9606 GN=CHD5 PE=1 SV=1	2	CHD3;CHD5	FALSE	TRUE	25.5853	25.989	24.8261	27.2284	26.4277	28.446	25.4668	27.3674	1.90059	1.27915	0.062691	0.165152	FALSE	FALSE
sp|P27635|RL10_HUMAN	sp|P27635|RL10_HUMAN;sp|Q96L21|RL10L_HUMAN	>sp|P27635|RL10_HUMAN 60S ribosomal protein L10 OS=Homo sapiens OX=9606 GN=RPL10 PE=1 SV=4	13	RPL10	TRUE	FALSE	28.7449	28.4182	27.5016	27.1705	27.3322	26.5557	28.2216	27.0195	-1.20206	0.816568	0.0631009	0.16583	FALSE	FALSE
sp|Q9Y5S2|MRCKB_HUMAN	sp|Q9Y5S2|MRCKB_HUMAN	>sp|Q9Y5S2|MRCKB_HUMAN Serine/threonine-protein kinase MRCK beta OS=Homo sapiens OX=9606 GN=CDC42BPB PE=1 SV=2	13	CDC42BPB	TRUE	TRUE	26.2243	25.9748	25.951	23.5932	20.9683	23.6543	26.05	22.7386	-3.31141	2.05898	0.0632902	0.165927	FALSE	FALSE
sp|P31946|1433B_HUMAN	sp|P31946|1433B_HUMAN	>sp|P31946|1433B_HUMAN 14-3-3 protein beta/alpha OS=Homo sapiens OX=9606 GN=YWHAB PE=1 SV=3	15	YWHAB	TRUE	FALSE	29.3237	29.4844	29.2682	29.231	28.9193	29.0493	29.3588	29.0666	-0.292201	0.20115	0.0645162	0.168735	FALSE	FALSE
sp|P06396|GELS_HUMAN	sp|P06396|GELS_HUMAN	>sp|P06396|GELS_HUMAN Gelsolin OS=Homo sapiens OX=9606 GN=GSN PE=1 SV=1	15	GSN	TRUE	FALSE	27.8729	28.1208	27.3737	26.8455	27.1905	27.2424	27.7891	27.0928	-0.696325	0.471177	0.0662235	0.170025	FALSE	FALSE
sp|P23229|ITA6_HUMAN	sp|P23229|ITA6_HUMAN	>sp|P23229|ITA6_HUMAN Integrin alpha-6 OS=Homo sapiens OX=9606 GN=ITGA6 PE=1 SV=5	22	ITGA6	TRUE	FALSE	27.7095	27.8038	28.9252	26.6241	26.7836	27.2937	28.1461	26.9004	-1.24569	0.835116	0.0660238	0.170025	FALSE	FALSE
sp|P25789|PSA4_HUMAN	sp|P25789|PSA4_HUMAN	>sp|P25789|PSA4_HUMAN Proteasome subunit alpha type-4 OS=Homo sapiens OX=9606 GN=PSMA4 PE=1 SV=1	4	PSMA4	TRUE	FALSE	24.8799	25.0151	23.7167	22.6797	23.7021	23.2597	24.5372	23.2138	-1.32338	0.913441	0.0656796	0.170025	FALSE	FALSE
sp|P27487|DPP4_HUMAN	sp|P27487|DPP4_HUMAN	>sp|P27487|DPP4_HUMAN Dipeptidyl peptidase 4 OS=Homo sapiens OX=9606 GN=DPP4 PE=1 SV=2	27	DPP4	TRUE	FALSE	29.9781	29.7757	29.0463	29.1267	28.3173	27.9739	29.6	28.4726	-1.12738	0.785832	0.0660541	0.170025	FALSE	FALSE
sp|P62079|TSN5_HUMAN	sp|P62079|TSN5_HUMAN	>sp|P62079|TSN5_HUMAN Tetraspanin-5 OS=Homo sapiens OX=9606 GN=TSPAN5 PE=1 SV=1	2	TSPAN5	FALSE	TRUE	27.2612	27.2624	27.481	25.5623	23.798	25.7879	27.3349	25.0494	-2.28545	1.43119	0.0662569	0.170025	FALSE	FALSE
sp|P78536|ADA17_HUMAN	sp|P78536|ADA17_HUMAN	>sp|P78536|ADA17_HUMAN Disintegrin and metalloproteinase domain-containing protein 17 OS=Homo sapiens OX=9606 GN=ADAM17 PE=1 SV=1	12	ADAM17	TRUE	TRUE	26.9844	26.8224	26.4747	25.1111	25.0816	23.104	26.7605	24.4323	-2.32823	1.47739	0.0661369	0.170025	FALSE	FALSE
sp|Q5T9L3|WLS_HUMAN	sp|Q5T9L3|WLS_HUMAN	>sp|Q5T9L3|WLS_HUMAN Protein wntless homolog OS=Homo sapiens OX=9606 GN=WLS PE=1 SV=2	7	WLS	FALSE	TRUE	25.5552	26.1739	26.7373	25.0143	22.1994	23.1747	26.1555	23.4628	-2.69268	1.76982	0.0662596	0.170025	FALSE	FALSE
sp|Q99536|VAT1_HUMAN	sp|Q99536|VAT1_HUMAN	>sp|Q99536|VAT1_HUMAN Synaptic vesicle membrane protein VAT-1 homolog OS=Homo sapiens OX=9606 GN=VAT1 PE=1 SV=2	18	VAT1	TRUE	FALSE	28.873	28.9688	28.8657	28.1056	28.6269	28.088	28.9025	28.2735	-0.629028	0.3969	0.0660705	0.170025	FALSE	FALSE
sp|O15143|ARC1B_HUMAN	sp|O15143|ARC1B_HUMAN	>sp|O15143|ARC1B_HUMAN Actin-related protein 2/3 complex subunit 1B OS=Homo sapiens OX=9606 GN=ARPC1B PE=1 SV=3	10	ARPC1B	TRUE	FALSE	27.3047	26.663	25.7878	25.7042	24.631	25.2191	26.5852	25.1847	-1.40041	0.967361	0.0666544	0.17027	FALSE	FALSE
sp|P06454|PTMA_HUMAN	sp|P06454|PTMA_HUMAN	>sp|P06454|PTMA_HUMAN Prothymosin alpha OS=Homo sapiens OX=9606 GN=PTMA PE=1 SV=2	1	PTMA	TRUE	TRUE	24.2777	22.2054	23.9006	25.9014	24.894	25.6993	23.4612	25.4982	2.037	1.3586	0.0666683	0.17027	FALSE	FALSE
sp|P49419|AL7A1_HUMAN	sp|P49419|AL7A1_HUMAN	>sp|P49419|AL7A1_HUMAN Alpha-aminoadipic semialdehyde dehydrogenase OS=Homo sapiens OX=9606 GN=ALDH7A1 PE=1 SV=5	4	ALDH7A1	TRUE	FALSE	22.5599	22.4037	22.5413	NA	25.7235	25.0611	22.5016	25.3923	2.89072	1.60167	0.0672904	0.171457	FALSE	FALSE
sp|O15400|STX7_HUMAN	sp|O15400|STX7_HUMAN	>sp|O15400|STX7_HUMAN Syntaxin-7 OS=Homo sapiens OX=9606 GN=STX7 PE=1 SV=4	6	STX7	TRUE	FALSE	25.7975	25.0818	26.6441	24.9746	23.683	24.4312	25.8412	24.3629	-1.47822	1.03364	0.0674646	0.171499	FALSE	FALSE
sp|P13645|K1C10_HUMAN;CON__P13645	sp|P13645|K1C10_HUMAN;CON__P13645;CON__P02535-1;sp|Q7Z3Y7|K1C28_HUMAN;CON__Q148H6;CON__Q7Z3Y7;sp|Q7Z3Z0|K1C25_HUMAN;CON__Q7Z3Z0;sp|Q7Z3Y8|K1C27_HUMAN;CON__Q7Z3Y8;sp|Q2M2I5|K1C24_HUMAN;CON__Q2M2I5;sp|Q7Z3Y9|K1C26_HUMAN;CON__Q7Z3Y9;sp|Q99456|K1C12_HUMAN;CON__Q99456	>sp|P13645|K1C10_HUMAN Keratin, type I cytoskeletal 10 OS=Homo sapiens OX=9606 GN=KRT10 PE=1 SV=6;>P13645 SWISS-PROT:P13645 Tax_Id=9606 Gene_Symbol=KRT10 Keratin, type I cytoskeletal 10	51	KRT10	TRUE	TRUE	29.1108	30.3021	29.8095	32.1578	35.0536	31.9418	29.7408	33.0511	3.31026	2.15368	0.0680265	0.172123	FALSE	FALSE
sp|P13591|NCAM1_HUMAN	sp|P13591|NCAM1_HUMAN	>sp|P13591|NCAM1_HUMAN Neural cell adhesion molecule 1 OS=Homo sapiens OX=9606 GN=NCAM1 PE=1 SV=3	3	NCAM1	TRUE	FALSE	NA	21.3865	22.8158	26.3722	25.5559	26.6284	22.1011	26.1855	4.08437	2.32742	0.0679728	0.172123	FALSE	FALSE
sp|P23510|TNFL4_HUMAN	sp|P23510|TNFL4_HUMAN	>sp|P23510|TNFL4_HUMAN Tumor necrosis factor ligand superfamily member 4 OS=Homo sapiens OX=9606 GN=TNFSF4 PE=1 SV=1	3	TNFSF4	FALSE	FALSE	26.1287	23.8545	26.3159	NA	22.414	23.3218	25.4331	22.8679	-2.56517	1.73662	0.0697238	0.175601	FALSE	FALSE
sp|Q8IWA5|CTL2_HUMAN	sp|Q8IWA5|CTL2_HUMAN	>sp|Q8IWA5|CTL2_HUMAN Choline transporter-like protein 2 OS=Homo sapiens OX=9606 GN=SLC44A2 PE=1 SV=3	26	SLC44A2	TRUE	FALSE	29.6762	29.8328	29.8709	29.9266	30.2521	30.3004	29.7933	30.1597	0.366397	0.247106	0.0696638	0.175601	FALSE	FALSE
sp|Q02878|RL6_HUMAN	sp|Q02878|RL6_HUMAN	>sp|Q02878|RL6_HUMAN 60S ribosomal protein L6 OS=Homo sapiens OX=9606 GN=RPL6 PE=1 SV=3	10	RPL6	TRUE	FALSE	29.1079	28.6029	27.7275	27.5237	27.4917	26.4254	28.4794	27.1469	-1.3325	0.940249	0.0702819	0.176598	FALSE	FALSE
sp|P00492|HPRT_HUMAN	sp|P00492|HPRT_HUMAN	>sp|P00492|HPRT_HUMAN Hypoxanthine-guanine phosphoribosyltransferase OS=Homo sapiens OX=9606 GN=HPRT1 PE=1 SV=2	2	HPRT1	TRUE	FALSE	23.4092	22.0586	21.7874	23.7754	24.3482	24.023	22.4184	24.0489	1.63051	1.06417	0.0708848	0.177702	FALSE	FALSE
sp|P06737|PYGL_HUMAN	sp|P06737|PYGL_HUMAN	>sp|P06737|PYGL_HUMAN Glycogen phosphorylase, liver form OS=Homo sapiens OX=9606 GN=PYGL PE=1 SV=4	11	PYGL	TRUE	FALSE	25.3095	25.7907	24.0398	22.9415	23.9534	23.4271	25.0467	23.4407	-1.606	1.09704	0.0712266	0.17774	FALSE	FALSE
sp|P10909|CLUS_HUMAN	sp|P10909|CLUS_HUMAN	>sp|P10909|CLUS_HUMAN Clusterin OS=Homo sapiens OX=9606 GN=CLU PE=1 SV=1	13	CLU	TRUE	FALSE	22.8654	NA	24.8341	27.5768	29.3592	29.0374	23.8498	28.6578	4.808	2.80547	0.0712189	0.17774	FALSE	FALSE
sp|P10586|PTPRF_HUMAN	sp|P10586|PTPRF_HUMAN;sp|P23468|PTPRD_HUMAN;sp|Q13332|PTPRS_HUMAN	>sp|P10586|PTPRF_HUMAN Receptor-type tyrosine-protein phosphatase F OS=Homo sapiens OX=9606 GN=PTPRF PE=1 SV=2	8	PTPRF	TRUE	FALSE	26.502	25.7388	26.8563	28.8753	27.9918	27.0589	26.3657	27.9753	1.6096	1.11253	0.0715391	0.178111	FALSE	FALSE
sp|P61421|VA0D1_HUMAN	sp|P61421|VA0D1_HUMAN	>sp|P61421|VA0D1_HUMAN V-type proton ATPase subunit d 1 OS=Homo sapiens OX=9606 GN=ATP6V0D1 PE=1 SV=1	4	ATP6V0D1	TRUE	FALSE	24.3712	24.2494	NA	25.7799	24.9578	26.3389	24.3103	25.6922	1.38191	0.903364	0.0718023	0.178358	FALSE	FALSE
sp|P13807|GYS1_HUMAN	sp|P13807|GYS1_HUMAN	>sp|P13807|GYS1_HUMAN Glycogen [starch] synthase, muscle OS=Homo sapiens OX=9606 GN=GYS1 PE=1 SV=2	1	GYS1	TRUE	FALSE	21.8545	21.6659	22.0102	NA	22.3139	22.5972	21.8435	22.4556	0.612046	0.370504	0.0721137	0.178434	FALSE	FALSE
sp|P46779|RL28_HUMAN	sp|P46779|RL28_HUMAN	>sp|P46779|RL28_HUMAN 60S ribosomal protein L28 OS=Homo sapiens OX=9606 GN=RPL28 PE=1 SV=3	5	RPL28	TRUE	FALSE	28.2409	27.9793	26.3728	25.8919	26.2405	25.1063	27.531	25.7462	-1.78479	1.22472	0.0721606	0.178434	FALSE	FALSE
sp|P23634|AT2B4_HUMAN	sp|P23634|AT2B4_HUMAN	>sp|P23634|AT2B4_HUMAN Plasma membrane calcium-transporting ATPase 4 OS=Homo sapiens OX=9606 GN=ATP2B4 PE=1 SV=2	46	ATP2B4	TRUE	FALSE	30.4505	30.3626	30.5512	29.8722	28.6037	28.7144	30.4548	29.0634	-1.39133	0.884165	0.0729994	0.180098	FALSE	FALSE
sp|Q04760|LGUL_HUMAN	sp|Q04760|LGUL_HUMAN	>sp|Q04760|LGUL_HUMAN Lactoylglutathione lyase OS=Homo sapiens OX=9606 GN=GLO1 PE=1 SV=4	5	GLO1	TRUE	FALSE	25.8981	26.0488	24.8262	24.5504	24.0534	24.6199	25.591	24.4079	-1.18314	0.797425	0.073436	0.180766	FALSE	FALSE
sp|O60716|CTND1_HUMAN	sp|O60716|CTND1_HUMAN	>sp|O60716|CTND1_HUMAN Catenin delta-1 OS=Homo sapiens OX=9606 GN=CTNND1 PE=1 SV=1	46	CTNND1	TRUE	FALSE	29.4656	29.7259	29.7581	29.2054	28.1037	28.2113	29.6499	28.5068	-1.14307	0.741529	0.07408	0.181447	FALSE	FALSE
sp|P09104|ENOG_HUMAN	sp|P09104|ENOG_HUMAN	>sp|P09104|ENOG_HUMAN Gamma-enolase OS=Homo sapiens OX=9606 GN=ENO2 PE=1 SV=3	6	ENO2	TRUE	TRUE	23.6818	21.1459	23.2151	25.5139	25.3383	25.0877	22.6809	25.3133	2.63237	1.68103	0.0741356	0.181447	FALSE	FALSE
sp|Q9UQM7|KCC2A_HUMAN	sp|Q9UQM7|KCC2A_HUMAN	>sp|Q9UQM7|KCC2A_HUMAN Calcium/calmodulin-dependent protein kinase type II subunit alpha OS=Homo sapiens OX=9606 GN=CAMK2A PE=1 SV=2	1	CAMK2A	FALSE	FALSE	NA	24.1719	24.7365	NA	22.4236	22.3024	24.4542	22.363	-2.09118	1.23014	0.074213	0.181447	FALSE	FALSE
sp|Q92982|NINJ1_HUMAN	sp|Q92982|NINJ1_HUMAN	>sp|Q92982|NINJ1_HUMAN Ninjurin-1 OS=Homo sapiens OX=9606 GN=NINJ1 PE=1 SV=2	4	NINJ1	TRUE	TRUE	21.1108	23.3764	19.5247	24.4927	25.1405	25.3736	21.3373	25.0023	3.66497	2.36893	0.0746894	0.182202	FALSE	FALSE
sp|P52272|HNRPM_HUMAN	sp|P52272|HNRPM_HUMAN	>sp|P52272|HNRPM_HUMAN Heterogeneous nuclear ribonucleoprotein M OS=Homo sapiens OX=9606 GN=HNRNPM PE=1 SV=3	5	HNRNPM	TRUE	TRUE	24.2918	23.2272	23.2347	24.7632	26.6923	24.9029	23.5846	25.4528	1.86825	1.28841	0.0749323	0.182385	FALSE	FALSE
sp|P23396|RS3_HUMAN	sp|P23396|RS3_HUMAN	>sp|P23396|RS3_HUMAN 40S ribosomal protein S3 OS=Homo sapiens OX=9606 GN=RPS3 PE=1 SV=2	20	RPS3	TRUE	FALSE	29.5381	29.4222	28.5377	28.1357	28.6526	27.6807	29.166	28.1563	-1.00965	0.721215	0.0761388	0.184909	FALSE	FALSE
sp|O15230|LAMA5_HUMAN	sp|O15230|LAMA5_HUMAN	>sp|O15230|LAMA5_HUMAN Laminin subunit alpha-5 OS=Homo sapiens OX=9606 GN=LAMA5 PE=1 SV=8	21	LAMA5	TRUE	TRUE	25.8792	25.5984	24.7063	27.0218	26.332	28.469	25.3946	27.2742	1.87962	1.29835	0.0763447	0.184996	FALSE	FALSE
sp|P00533|EGFR_HUMAN	sp|P00533|EGFR_HUMAN	>sp|P00533|EGFR_HUMAN Epidermal growth factor receptor OS=Homo sapiens OX=9606 GN=EGFR PE=1 SV=2	20	EGFR	TRUE	FALSE	27.3591	27.9403	27.9847	27.2424	26.2331	27.0485	27.7613	26.8413	-0.919997	0.646081	0.0775347	0.185155	FALSE	FALSE
sp|P02545|LMNA_HUMAN	sp|P02545|LMNA_HUMAN	>sp|P02545|LMNA_HUMAN Prelamin-A/C OS=Homo sapiens OX=9606 GN=LMNA PE=1 SV=1	15	LMNA	TRUE	TRUE	24.7035	24.5382	25.1939	25.8445	28.553	27.9512	24.8119	27.4496	2.6377	1.71548	0.0774836	0.185155	FALSE	FALSE
sp|P21399|ACOC_HUMAN	sp|P21399|ACOC_HUMAN	>sp|P21399|ACOC_HUMAN Cytoplasmic aconitate hydratase OS=Homo sapiens OX=9606 GN=ACO1 PE=1 SV=3	7	ACO1	TRUE	FALSE	24.7046	25.4206	23.9509	25.6621	26.3747	25.8345	24.692	25.9571	1.26507	0.866875	0.0773927	0.185155	FALSE	FALSE
sp|P28799|GRN_HUMAN	sp|P28799|GRN_HUMAN	>sp|P28799|GRN_HUMAN Progranulin OS=Homo sapiens OX=9606 GN=GRN PE=1 SV=2	3	GRN	TRUE	FALSE	25.1531	24.9161	24.5135	25.9255	25.2554	25.3796	24.8609	25.5202	0.659229	0.472263	0.0772317	0.185155	FALSE	FALSE
sp|Q02241|KIF23_HUMAN	sp|Q02241|KIF23_HUMAN	>sp|Q02241|KIF23_HUMAN Kinesin-like protein KIF23 OS=Homo sapiens OX=9606 GN=KIF23 PE=1 SV=3	9	KIF23	TRUE	FALSE	22.5622	23.7203	NA	26.9435	26.7585	26.2925	23.1412	26.6648	3.52359	1.98711	0.0773137	0.185155	FALSE	FALSE
sp|Q08380|LG3BP_HUMAN	sp|Q08380|LG3BP_HUMAN	>sp|Q08380|LG3BP_HUMAN Galectin-3-binding protein OS=Homo sapiens OX=9606 GN=LGALS3BP PE=1 SV=1	28	LGALS3BP	TRUE	TRUE	30.6315	30.7625	30.8428	33.735	32.6945	31.7022	30.7456	32.7105	1.96494	1.25544	0.0772406	0.185155	FALSE	FALSE
sp|Q9ULC3|RAB23_HUMAN	sp|Q9ULC3|RAB23_HUMAN	>sp|Q9ULC3|RAB23_HUMAN Ras-related protein Rab-23 OS=Homo sapiens OX=9606 GN=RAB23 PE=1 SV=1	8	RAB23	TRUE	FALSE	26.6219	26.6963	26.6414	26.0311	25.233	26.0268	26.6532	25.7636	-0.889566	0.567864	0.0776017	0.185155	FALSE	FALSE
sp|P55263|ADK_HUMAN	sp|P55263|ADK_HUMAN	>sp|P55263|ADK_HUMAN Adenosine kinase OS=Homo sapiens OX=9606 GN=ADK PE=1 SV=2	2	ADK	TRUE	FALSE	23.4478	23.6096	21.9118	24.2194	24.9254	24.7521	22.9898	24.6323	1.64255	1.10215	0.0783111	0.185626	FALSE	FALSE
sp|Q8N6Y2|LRC17_HUMAN	sp|Q8N6Y2|LRC17_HUMAN	>sp|Q8N6Y2|LRC17_HUMAN Leucine-rich repeat-containing protein 17 OS=Homo sapiens OX=9606 GN=LRRC17 PE=2 SV=1	7	LRRC17	FALSE	FALSE	23.581	26.3707	24.2754	28.0281	NA	26.849	24.7424	27.4385	2.69618	1.8464	0.0783009	0.185626	FALSE	FALSE
sp|Q9Y490|TLN1_HUMAN	sp|Q9Y490|TLN1_HUMAN;sp|Q9Y4G6|TLN2_HUMAN	>sp|Q9Y490|TLN1_HUMAN Talin-1 OS=Homo sapiens OX=9606 GN=TLN1 PE=1 SV=3	99	TLN1	TRUE	FALSE	30.3292	30.3003	29.7999	29.474	29.5461	29.8691	30.1431	29.6297	-0.513408	0.363592	0.0782751	0.185626	FALSE	FALSE
sp|O60664|PLIN3_HUMAN	sp|O60664|PLIN3_HUMAN	>sp|O60664|PLIN3_HUMAN Perilipin-3 OS=Homo sapiens OX=9606 GN=PLIN3 PE=1 SV=3	6	PLIN3	TRUE	FALSE	26.0205	26.0227	25.4931	NA	23.1508	22.0822	25.8454	22.6165	-3.22895	1.82129	0.078562	0.185816	FALSE	FALSE
sp|Q01518|CAP1_HUMAN	sp|Q01518|CAP1_HUMAN	>sp|Q01518|CAP1_HUMAN Adenylyl cyclase-associated protein 1 OS=Homo sapiens OX=9606 GN=CAP1 PE=1 SV=5	19	CAP1	TRUE	FALSE	28.4555	28.3438	27.5749	26.3854	27.6972	26.8543	28.1247	26.979	-1.14574	0.813939	0.0790284	0.186514	FALSE	FALSE
sp|Q14847|LASP1_HUMAN	sp|Q14847|LASP1_HUMAN	>sp|Q14847|LASP1_HUMAN LIM and SH3 domain protein 1 OS=Homo sapiens OX=9606 GN=LASP1 PE=1 SV=2	8	LASP1	TRUE	FALSE	26.1043	25.7382	26.5639	26.8459	27.0154	26.7346	26.1355	26.8653	0.729853	0.486094	0.079791	0.187906	FALSE	FALSE
sp|P08865|RSSA_HUMAN	sp|P08865|RSSA_HUMAN	>sp|P08865|RSSA_HUMAN 40S ribosomal protein SA OS=Homo sapiens OX=9606 GN=RPSA PE=1 SV=4	9	RPSA	TRUE	FALSE	26.9088	26.8567	25.3516	27.439	28.7062	27.5795	26.3724	27.9082	1.53586	1.10159	0.0808424	0.189896	FALSE	FALSE
sp|P21796|VDAC1_HUMAN	sp|P21796|VDAC1_HUMAN	>sp|P21796|VDAC1_HUMAN Voltage-dependent anion-selective channel protein 1 OS=Homo sapiens OX=9606 GN=VDAC1 PE=1 SV=2	1	VDAC1	TRUE	FALSE	23.9751	23.1521	23.0609	24.112	24.5186	NA	23.396	24.3153	0.91931	0.633234	0.080985	0.189896	FALSE	FALSE
sp|Q15019|SEPT2_HUMAN	sp|Q15019|SEPT2_HUMAN	>sp|Q15019|SEPT2_HUMAN Septin-2 OS=Homo sapiens OX=9606 GN=SEPTIN2 PE=1 SV=1	11	SEPTIN2	FALSE	FALSE	25.6507	26.1175	24.6799	26.286	27.5852	26.5944	25.4827	26.8219	1.33912	0.968215	0.0814389	0.190307	FALSE	FALSE
sp|Q9NY35|CLDN1_HUMAN	sp|Q9NY35|CLDN1_HUMAN	>sp|Q9NY35|CLDN1_HUMAN Claudin domain-containing protein 1 OS=Homo sapiens OX=9606 GN=CLDND1 PE=1 SV=1	7	CLDND1	TRUE	FALSE	26.5913	26.5658	26.8414	26.0073	25.5398	24.6304	26.6662	25.3925	-1.27367	0.831877	0.0815101	0.190307	FALSE	FALSE
sp|O43488|ARK72_HUMAN	sp|O43488|ARK72_HUMAN;sp|Q8NHP1|ARK74_HUMAN;sp|O95154|ARK73_HUMAN	>sp|O43488|ARK72_HUMAN Aflatoxin B1 aldehyde reductase member 2 OS=Homo sapiens OX=9606 GN=AKR7A2 PE=1 SV=3	6	AKR7A2	TRUE	FALSE	22.3578	23.1086	NA	24.3138	28.5328	26.5613	22.7332	26.4693	3.73607	2.54679	0.0819104	0.190832	FALSE	FALSE
sp|P30085|KCY_HUMAN	sp|P30085|KCY_HUMAN	>sp|P30085|KCY_HUMAN UMP-CMP kinase OS=Homo sapiens OX=9606 GN=CMPK1 PE=1 SV=3	8	CMPK1	TRUE	FALSE	25.8479	25.5384	24.8277	27.8851	26.9433	26.0279	25.4047	26.9521	1.54746	1.08295	0.0825052	0.191297	FALSE	FALSE
sp|Q16181|SEPT7_HUMAN	sp|Q16181|SEPT7_HUMAN;sp|Q6ZU15|SEP14_HUMAN	>sp|Q16181|SEPT7_HUMAN Septin-7 OS=Homo sapiens OX=9606 GN=SEPTIN7 PE=1 SV=2	9	SEPTIN7	FALSE	FALSE	25.6985	25.2447	24.249	26.4449	26.2667	26.5375	25.0641	26.4164	1.3523	0.880951	0.0826373	0.191297	FALSE	FALSE
sp|Q9UBV8|PEF1_HUMAN	sp|Q9UBV8|PEF1_HUMAN	>sp|Q9UBV8|PEF1_HUMAN Peflin OS=Homo sapiens OX=9606 GN=PEF1 PE=1 SV=1	9	PEF1	TRUE	FALSE	25.1687	25.1287	25.0741	25.7277	27.2592	26.8853	25.1238	26.6241	1.50023	0.964951	0.0823413	0.191297	FALSE	FALSE
sp|P63000|RAC1_HUMAN;sp|P60763|RAC3_HUMAN	sp|P63000|RAC1_HUMAN;sp|P60763|RAC3_HUMAN	>sp|P63000|RAC1_HUMAN Ras-related C3 botulinum toxin substrate 1 OS=Homo sapiens OX=9606 GN=RAC1 PE=1 SV=1;>sp|P60763|RAC3_HUMAN Ras-related C3 botulinum toxin substrate 3 OS=Homo sapiens OX=9606 GN=RAC3 PE=1 SV=1	13	RAC1;RAC3	FALSE	FALSE	30.6867	30.4326	30.5171	30.1789	29.3644	29.1177	30.5455	29.5537	-0.991794	0.652035	0.0835831	0.193075	FALSE	FALSE
sp|Q9Y3E7|CHMP3_HUMAN	sp|Q9Y3E7|CHMP3_HUMAN	>sp|Q9Y3E7|CHMP3_HUMAN Charged multivesicular body protein 3 OS=Homo sapiens OX=9606 GN=CHMP3 PE=1 SV=3	2	CHMP3	TRUE	FALSE	23.1504	22.5917	21.9815	NA	23.7423	24.573	22.5745	24.1576	1.58308	1.00449	0.0843514	0.194437	FALSE	FALSE
sp|P07858|CATB_HUMAN	sp|P07858|CATB_HUMAN	>sp|P07858|CATB_HUMAN Cathepsin B OS=Homo sapiens OX=9606 GN=CTSB PE=1 SV=3	1	CTSB	TRUE	FALSE	23.1301	23.5912	22.7233	NA	23.7485	24.099	23.1482	23.9237	0.775571	0.538594	0.0850202	0.195565	FALSE	FALSE
sp|Q9Y6M7|S4A7_HUMAN	sp|Q9Y6M7|S4A7_HUMAN;sp|Q2Y0W8|S4A8_HUMAN;sp|Q6U841|S4A10_HUMAN	>sp|Q9Y6M7|S4A7_HUMAN Sodium bicarbonate cotransporter 3 OS=Homo sapiens OX=9606 GN=SLC4A7 PE=1 SV=2	7	SLC4A7	TRUE	FALSE	23.0106	24.3765	24.474	22.6801	21.2177	22.9943	23.9537	22.2974	-1.65633	1.20433	0.0852114	0.195591	FALSE	FALSE
sp|P53680|AP2S1_HUMAN	sp|P53680|AP2S1_HUMAN	>sp|P53680|AP2S1_HUMAN AP-2 complex subunit sigma OS=Homo sapiens OX=9606 GN=AP2S1 PE=1 SV=2	2	AP2S1	TRUE	FALSE	23.9531	24.1946	24.3555	NA	23.8734	23.6736	24.1678	23.7735	-0.394261	0.268575	0.0858688	0.196685	FALSE	FALSE
sp|Q14697|GANAB_HUMAN	sp|Q14697|GANAB_HUMAN	>sp|Q14697|GANAB_HUMAN Neutral alpha-glucosidase AB OS=Homo sapiens OX=9606 GN=GANAB PE=1 SV=3	23	GANAB	TRUE	TRUE	26.0882	25.9946	25.186	26.6687	29.4824	28.2903	25.7563	28.1472	2.3909	1.61592	0.0861687	0.196957	FALSE	FALSE
sp|P01893|HLAH_HUMAN	sp|P01893|HLAH_HUMAN;sp|P17693|HLAG_HUMAN;sp|P13747|HLAE_HUMAN	>sp|P01893|HLAH_HUMAN Putative HLA class I histocompatibility antigen, alpha chain H OS=Homo sapiens OX=9606 GN=HLA-H PE=5 SV=3	9	HLA-H	TRUE	FALSE	22.7891	23.9602	NA	27.1941	27.3789	27.4996	23.3747	27.3575	3.98286	2.22311	0.086811	0.197595	FALSE	FALSE
sp|P56537|IF6_HUMAN	sp|P56537|IF6_HUMAN	>sp|P56537|IF6_HUMAN Eukaryotic translation initiation factor 6 OS=Homo sapiens OX=9606 GN=EIF6 PE=1 SV=1	5	EIF6	TRUE	FALSE	25.308	25.2611	24.9885	NA	25.663	25.9766	25.1859	25.8198	0.633967	0.384383	0.0866731	0.197595	FALSE	FALSE
sp|P23526|SAHH_HUMAN	sp|P23526|SAHH_HUMAN	>sp|P23526|SAHH_HUMAN Adenosylhomocysteinase OS=Homo sapiens OX=9606 GN=AHCY PE=1 SV=4	13	AHCY	TRUE	FALSE	27.5732	27.0822	26.4888	27.7367	28.2752	27.772	27.0481	27.928	0.879911	0.621693	0.0879219	0.199706	FALSE	TRUE
sp|Q03405|UPAR_HUMAN	sp|Q03405|UPAR_HUMAN	>sp|Q03405|UPAR_HUMAN Urokinase plasminogen activator surface receptor OS=Homo sapiens OX=9606 GN=PLAUR PE=1 SV=1	13	PLAUR	TRUE	FALSE	28.9179	28.9306	29.8564	28.3901	27.9457	28.7165	29.235	28.3508	-0.884192	0.640533	0.0886908	0.201032	FALSE	FALSE
sp|O00231|PSD11_HUMAN	sp|O00231|PSD11_HUMAN	>sp|O00231|PSD11_HUMAN 26S proteasome non-ATPase regulatory subunit 11 OS=Homo sapiens OX=9606 GN=PSMD11 PE=1 SV=3	1	PSMD11	TRUE	FALSE	NA	22.1624	21.7095	NA	23.4127	23.3195	21.936	23.3661	1.43019	0.847023	0.0889586	0.20122	FALSE	FALSE
sp|Q9Y6B6|SAR1B_HUMAN;sp|Q9NR31|SAR1A_HUMAN	sp|Q9Y6B6|SAR1B_HUMAN;sp|Q9NR31|SAR1A_HUMAN	>sp|Q9Y6B6|SAR1B_HUMAN GTP-binding protein SAR1b OS=Homo sapiens OX=9606 GN=SAR1B PE=1 SV=1;>sp|Q9NR31|SAR1A_HUMAN GTP-binding protein SAR1a OS=Homo sapiens OX=9606 GN=SAR1A PE=1 SV=1	3	SAR1B;SAR1A	FALSE	FALSE	23.8343	24.6654	24.9275	24.9615	25.4657	26.0487	24.4757	25.4919	1.01622	0.747327	0.0895392	0.202113	FALSE	FALSE
sp|P50990|TCPQ_HUMAN	sp|P50990|TCPQ_HUMAN	>sp|P50990|TCPQ_HUMAN T-complex protein 1 subunit theta OS=Homo sapiens OX=9606 GN=CCT8 PE=1 SV=4	13	CCT8	TRUE	FALSE	26.8514	26.4086	26.1341	26.8795	27.6885	27.017	26.4647	27.195	0.730322	0.536057	0.090546	0.203963	FALSE	FALSE
sp|P52209|6PGD_HUMAN	sp|P52209|6PGD_HUMAN	>sp|P52209|6PGD_HUMAN 6-phosphogluconate dehydrogenase, decarboxylating OS=Homo sapiens OX=9606 GN=PGD PE=1 SV=3	13	PGD	TRUE	FALSE	26.9602	26.8586	26.197	27.7716	28.2153	27.0012	26.672	27.6627	0.990749	0.717014	0.0907546	0.20401	FALSE	FALSE
sp|Q8IVM0|CCD50_HUMAN	sp|Q8IVM0|CCD50_HUMAN	>sp|Q8IVM0|CCD50_HUMAN Coiled-coil domain-containing protein 50 OS=Homo sapiens OX=9606 GN=CCDC50 PE=1 SV=1	5	CCDC50	TRUE	FALSE	23.6038	24.2027	23.9906	25.2048	24.6317	26.4069	23.9324	25.4145	1.48208	1.01202	0.0930567	0.208754	FALSE	FALSE
sp|O00487|PSDE_HUMAN	sp|O00487|PSDE_HUMAN	>sp|O00487|PSDE_HUMAN 26S proteasome non-ATPase regulatory subunit 14 OS=Homo sapiens OX=9606 GN=PSMD14 PE=1 SV=1	4	PSMD14	TRUE	FALSE	23.148	23.9432	22.32	NA	24.1882	24.8332	23.1371	24.5107	1.37367	0.973373	0.0946593	0.211477	FALSE	FALSE
sp|O95340|PAPS2_HUMAN	sp|O95340|PAPS2_HUMAN	>sp|O95340|PAPS2_HUMAN Bifunctional 3-phosphoadenosine 5-phosphosulfate synthase 2 OS=Homo sapiens OX=9606 GN=PAPSS2 PE=1 SV=2	5	PAPSS2	TRUE	FALSE	22.6966	23.742	22.6583	24.7392	23.5726	24.0065	23.0323	24.1061	1.0738	0.79763	0.0945257	0.211477	FALSE	FALSE
sp|P05362|ICAM1_HUMAN	sp|P05362|ICAM1_HUMAN	>sp|P05362|ICAM1_HUMAN Intercellular adhesion molecule 1 OS=Homo sapiens OX=9606 GN=ICAM1 PE=1 SV=2	17	ICAM1	TRUE	FALSE	28.8967	28.8566	27.7124	26.9799	26.445	28.0349	28.4886	27.1533	-1.33531	0.988742	0.095077	0.211503	FALSE	FALSE
sp|P62937|PPIA_HUMAN	sp|P62937|PPIA_HUMAN;sp|Q9Y536|PAL4A_HUMAN;sp|P0DN26|PAL4F_HUMAN;sp|F5H284|PAL4D_HUMAN;sp|A0A0B4J2A2|PAL4C_HUMAN;sp|A0A075B767|PAL4H_HUMAN;sp|A0A075B759|PAL4E_HUMAN;sp|P0DN37|PAL4G_HUMAN	>sp|P62937|PPIA_HUMAN Peptidyl-prolyl cis-trans isomerase A OS=Homo sapiens OX=9606 GN=PPIA PE=1 SV=2	16	PPIA	TRUE	FALSE	31.023	31.1636	31.2282	31.2371	31.6498	31.6284	31.1383	31.5051	0.36682	0.257612	0.0948894	0.211503	FALSE	TRUE
sp|Q04721|NOTC2_HUMAN	sp|Q04721|NOTC2_HUMAN;sp|Q7Z3S9|NT2NA_HUMAN;sp|P0DPK4|NT2NC_HUMAN;sp|P0DPK3|NT2NB_HUMAN	>sp|Q04721|NOTC2_HUMAN Neurogenic locus notch homolog protein 2 OS=Homo sapiens OX=9606 GN=NOTCH2 PE=1 SV=3	27	NOTCH2	TRUE	TRUE	28.1935	28.3689	28.6061	23.7654	25.5871	27.1448	28.3895	25.4991	-2.89038	1.91514	0.095573	0.211503	FALSE	FALSE
sp|Q8NG11|TSN14_HUMAN	sp|Q8NG11|TSN14_HUMAN	>sp|Q8NG11|TSN14_HUMAN Tetraspanin-14 OS=Homo sapiens OX=9606 GN=TSPAN14 PE=1 SV=1	6	TSPAN14	TRUE	FALSE	28.0242	27.9786	28.7105	26.7441	25.2105	27.3885	28.2378	26.4477	-1.7901	1.23665	0.095643	0.211503	FALSE	FALSE
sp|Q9H3Z4|DNJC5_HUMAN	sp|Q9H3Z4|DNJC5_HUMAN	>sp|Q9H3Z4|DNJC5_HUMAN DnaJ homolog subfamily C member 5 OS=Homo sapiens OX=9606 GN=DNAJC5 PE=1 SV=1	3	DNAJC5	TRUE	FALSE	26.5255	26.4136	26.8519	26.1651	25.2067	24.639	26.597	25.3369	-1.26006	0.857344	0.0953596	0.211503	FALSE	FALSE
sp|P61019|RAB2A_HUMAN	sp|P61019|RAB2A_HUMAN;sp|Q8WUD1|RAB2B_HUMAN	>sp|P61019|RAB2A_HUMAN Ras-related protein Rab-2A OS=Homo sapiens OX=9606 GN=RAB2A PE=1 SV=1	9	RAB2A	TRUE	TRUE	32.9166	32.2756	27.9145	26.3596	26.9319	26.118	31.0356	26.4699	-4.56571	3.04745	0.0975873	0.215365	FALSE	FALSE
sp|Q86YZ3|HORN_HUMAN;CON__Q86YZ3	sp|Q86YZ3|HORN_HUMAN;CON__Q86YZ3	>sp|Q86YZ3|HORN_HUMAN Hornerin OS=Homo sapiens OX=9606 GN=HRNR PE=1 SV=2;>Q86YZ3 SWISS-PROT:Q86YZ3 Tax_Id=9606 Gene_Symbol=HRNR Hornerin	34	HRNR	TRUE	TRUE	21.8526	23.5323	24.6362	26.868	33.2833	27.0394	23.3404	29.0635	5.72315	3.99464	0.0990712	0.216682	FALSE	FALSE
sp|O43657|TSN6_HUMAN	sp|O43657|TSN6_HUMAN	>sp|O43657|TSN6_HUMAN Tetraspanin-6 OS=Homo sapiens OX=9606 GN=TSPAN6 PE=1 SV=1	9	TSPAN6	TRUE	FALSE	27.0588	27.5808	28.1918	28.6963	28.3497	28.503	27.6105	28.5163	0.905856	0.621983	0.0989196	0.216682	FALSE	FALSE
sp|P11940|PABP1_HUMAN	sp|P11940|PABP1_HUMAN;sp|Q9H361|PABP3_HUMAN;sp|Q13310|PABP4_HUMAN	>sp|P11940|PABP1_HUMAN Polyadenylate-binding protein 1 OS=Homo sapiens OX=9606 GN=PABPC1 PE=1 SV=2	8	PABPC1	TRUE	FALSE	25.058	24.8633	23.8632	24.9773	26.3121	26.0498	24.5948	25.7798	1.18492	0.886372	0.0986251	0.216682	FALSE	FALSE
sp|P27701|CD82_HUMAN	sp|P27701|CD82_HUMAN	>sp|P27701|CD82_HUMAN CD82 antigen OS=Homo sapiens OX=9606 GN=CD82 PE=1 SV=1	6	CD82	TRUE	TRUE	27.9174	28.4654	28.3852	25.5657	23.6533	27.0636	28.256	25.4275	-2.82847	1.89839	0.0991526	0.216682	FALSE	FALSE
sp|P46781|RS9_HUMAN	sp|P46781|RS9_HUMAN	>sp|P46781|RS9_HUMAN 40S ribosomal protein S9 OS=Homo sapiens OX=9606 GN=RPS9 PE=1 SV=3	19	RPS9	TRUE	FALSE	29.9702	29.7171	28.6819	28.2345	28.8427	27.1267	29.4564	28.068	-1.38841	1.03317	0.0991799	0.216682	FALSE	FALSE
sp|P04156|PRIO_HUMAN	sp|P04156|PRIO_HUMAN	>sp|P04156|PRIO_HUMAN Major prion protein OS=Homo sapiens OX=9606 GN=PRNP PE=1 SV=1	2	PRNP	TRUE	FALSE	25.0677	24.9136	24.5216	26.1689	25.0754	26.1333	24.8343	25.7925	0.958192	0.679387	0.0995877	0.217137	FALSE	FALSE
sp|P31948|STIP1_HUMAN	sp|P31948|STIP1_HUMAN	>sp|P31948|STIP1_HUMAN Stress-induced-phosphoprotein 1 OS=Homo sapiens OX=9606 GN=STIP1 PE=1 SV=1	6	STIP1	TRUE	FALSE	24.9529	24.9795	24.7814	26.5772	25.2875	26.0432	24.9046	25.9693	1.0647	0.716004	0.100709	0.218518	FALSE	FALSE
sp|P62847|RS24_HUMAN	sp|P62847|RS24_HUMAN	>sp|P62847|RS24_HUMAN 40S ribosomal protein S24 OS=Homo sapiens OX=9606 GN=RPS24 PE=1 SV=1	4	RPS24	TRUE	TRUE	25.2398	25.5453	24.9974	21.9278	24.2116	23.7691	25.2608	23.3028	-1.95798	1.32932	0.100824	0.218518	FALSE	FALSE
sp|Q9BUL8|PDC10_HUMAN	sp|Q9BUL8|PDC10_HUMAN	>sp|Q9BUL8|PDC10_HUMAN Programmed cell death protein 10 OS=Homo sapiens OX=9606 GN=PDCD10 PE=1 SV=1	4	PDCD10	TRUE	FALSE	25.5905	25.8411	26.0298	23.9579	NA	23.0623	25.8205	23.5101	-2.31036	1.31372	0.100791	0.218518	FALSE	FALSE
sp|P62280|RS11_HUMAN	sp|P62280|RS11_HUMAN	>sp|P62280|RS11_HUMAN 40S ribosomal protein S11 OS=Homo sapiens OX=9606 GN=RPS11 PE=1 SV=3	8	RPS11	TRUE	FALSE	29.4153	29.5533	28.6837	27.9502	28.7939	27.1393	29.2174	27.9611	-1.25629	0.913582	0.101533	0.219618	FALSE	FALSE
sp|O15523|DDX3Y_HUMAN;sp|O00571|DDX3X_HUMAN;sp|Q9NQI0|DDX4_HUMAN	sp|O15523|DDX3Y_HUMAN;sp|O00571|DDX3X_HUMAN;sp|Q9NQI0|DDX4_HUMAN	>sp|O15523|DDX3Y_HUMAN ATP-dependent RNA helicase DDX3Y OS=Homo sapiens OX=9606 GN=DDX3Y PE=1 SV=2;>sp|O00571|DDX3X_HUMAN ATP-dependent RNA helicase DDX3X OS=Homo sapiens OX=9606 GN=DDX3X PE=1 SV=3;>sp|Q9NQI0|DDX4_HUMAN Probable ATP-dependent RNA helicase	2	DDX3Y;DDX3X	FALSE	FALSE	23.1972	22.4176	NA	24.2051	24.6961	23.9121	22.8074	24.2711	1.46368	0.892832	0.102632	0.220823	FALSE	FALSE
sp|P18669|PGAM1_HUMAN	sp|P18669|PGAM1_HUMAN;sp|P15259|PGAM2_HUMAN;sp|Q8N0Y7|PGAM4_HUMAN	>sp|P18669|PGAM1_HUMAN Phosphoglycerate mutase 1 OS=Homo sapiens OX=9606 GN=PGAM1 PE=1 SV=2	13	PGAM1	TRUE	FALSE	28.2429	28.039	27.9269	28.4555	28.986	28.3372	28.0696	28.5929	0.523327	0.374422	0.103105	0.220823	FALSE	TRUE
sp|Q07954|LRP1_HUMAN	sp|Q07954|LRP1_HUMAN	>sp|Q07954|LRP1_HUMAN Prolow-density lipoprotein receptor-related protein 1 OS=Homo sapiens OX=9606 GN=LRP1 PE=1 SV=2	37	LRP1	TRUE	FALSE	27.4018	27.6125	27.1515	27.6419	28.3355	28.7454	27.3886	28.2409	0.852294	0.603073	0.102783	0.220823	FALSE	FALSE
sp|Q96EY5|MB12A_HUMAN	sp|Q96EY5|MB12A_HUMAN	>sp|Q96EY5|MB12A_HUMAN Multivesicular body subunit 12A OS=Homo sapiens OX=9606 GN=MVB12A PE=1 SV=1	6	MVB12A	TRUE	TRUE	21.2954	24.0353	25.5876	25.7392	27.1447	27.9016	23.6394	26.9285	3.28905	2.36987	0.102484	0.220823	FALSE	FALSE
sp|Q99816|TS101_HUMAN	sp|Q99816|TS101_HUMAN	>sp|Q99816|TS101_HUMAN Tumor susceptibility gene 101 protein OS=Homo sapiens OX=9606 GN=TSG101 PE=1 SV=2	10	TSG101	TRUE	FALSE	25.7825	26.1931	27.5357	27.4941	27.6071	28.6019	26.5038	27.901	1.39726	1.03473	0.103023	0.220823	FALSE	FALSE
sp|P04264|K2C1_HUMAN;CON__P04264	sp|P04264|K2C1_HUMAN;CON__P04264	>sp|P04264|K2C1_HUMAN Keratin, type II cytoskeletal 1 OS=Homo sapiens OX=9606 GN=KRT1 PE=1 SV=6;>P04264 SWISS-PROT:P04264 Tax_Id=9606 Gene_Symbol=KRT1 Keratin, type II cytoskeletal 1	67	KRT1	TRUE	TRUE	28.9568	30.2076	31.5765	32.4858	36.7694	32.5531	30.2469	33.9361	3.68917	2.67925	0.1037	0.221173	FALSE	TRUE
sp|P27105|STOM_HUMAN	sp|P27105|STOM_HUMAN	>sp|P27105|STOM_HUMAN Erythrocyte band 7 integral membrane protein OS=Homo sapiens OX=9606 GN=STOM PE=1 SV=3	20	STOM	TRUE	FALSE	30.8966	30.8943	30.1809	31.4581	31.0517	31.3216	30.6573	31.2772	0.619867	0.447718	0.104081	0.221173	FALSE	FALSE
sp|Q8IUW5|RELL1_HUMAN	sp|Q8IUW5|RELL1_HUMAN	>sp|Q8IUW5|RELL1_HUMAN RELT-like protein 1 OS=Homo sapiens OX=9606 GN=RELL1 PE=1 SV=1	2	RELL1	TRUE	FALSE	23.5994	23.6522	23.1719	24.6675	23.9397	23.8453	23.4745	24.1508	0.676348	0.495933	0.103996	0.221173	FALSE	FALSE
sp|Q9NVA2|SEP11_HUMAN;sp|Q92599|SEPT8_HUMAN	sp|Q9NVA2|SEP11_HUMAN;sp|Q92599|SEPT8_HUMAN;sp|Q14141|SEPT6_HUMAN;sp|Q9P0V9|SEP10_HUMAN	>sp|Q9NVA2|SEP11_HUMAN Septin-11 OS=Homo sapiens OX=9606 GN=SEPTIN11 PE=1 SV=3;>sp|Q92599|SEPT8_HUMAN Septin-8 OS=Homo sapiens OX=9606 GN=SEPTIN8 PE=1 SV=4	3	SEPTIN11;SEPTIN8	FALSE	FALSE	24.4816	23.2177	24.3358	NA	25.218	24.967	24.0117	25.0925	1.08083	0.772931	0.103681	0.221173	FALSE	FALSE
sp|P35527|K1C9_HUMAN;CON__P35527	sp|P35527|K1C9_HUMAN;CON__P35527	>sp|P35527|K1C9_HUMAN Keratin, type I cytoskeletal 9 OS=Homo sapiens OX=9606 GN=KRT9 PE=1 SV=3;>P35527 SWISS-PROT:P35527 Tax_Id=9606 Gene_Symbol=KRT9 Keratin, type I cytoskeletal 9	58	KRT9	TRUE	TRUE	27.684	28.4782	31.2114	31.8122	36.5764	31.6664	29.1245	33.3517	4.22713	3.13879	0.104566	0.22177	FALSE	TRUE
sp|P12814|ACTN1_HUMAN	sp|P12814|ACTN1_HUMAN	>sp|P12814|ACTN1_HUMAN Alpha-actinin-1 OS=Homo sapiens OX=9606 GN=ACTN1 PE=1 SV=2	27	ACTN1	TRUE	FALSE	27.4037	27.0561	26.344	27.2654	28.3763	27.9893	26.9346	27.877	0.942439	0.714395	0.104908	0.222062	FALSE	FALSE
sp|Q9Y678|COPG1_HUMAN	sp|Q9Y678|COPG1_HUMAN	>sp|Q9Y678|COPG1_HUMAN Coatomer subunit gamma-1 OS=Homo sapiens OX=9606 GN=COPG1 PE=1 SV=1	2	COPG1	TRUE	FALSE	19.8295	21.2601	18.5562	NA	21.8486	22.1983	19.8819	22.0234	2.14153	1.51858	0.105123	0.222085	FALSE	FALSE
sp|Q00839|HNRPU_HUMAN	sp|Q00839|HNRPU_HUMAN	>sp|Q00839|HNRPU_HUMAN Heterogeneous nuclear ribonucleoprotein U OS=Homo sapiens OX=9606 GN=HNRNPU PE=1 SV=6	9	HNRNPU	TRUE	FALSE	NA	22.1135	23.863	27.0982	27.836	27.5478	22.9882	27.494	4.50577	2.55778	0.105779	0.223039	FALSE	FALSE
sp|P62263|RS14_HUMAN	sp|P62263|RS14_HUMAN	>sp|P62263|RS14_HUMAN 40S ribosomal protein S14 OS=Homo sapiens OX=9606 GN=RPS14 PE=1 SV=3	8	RPS14	TRUE	FALSE	26.6039	26.2399	26.1742	25.139	25.8681	24.2415	26.3393	25.0829	-1.25643	0.872085	0.106842	0.224468	FALSE	FALSE
sp|P84103|SRSF3_HUMAN	sp|P84103|SRSF3_HUMAN	>sp|P84103|SRSF3_HUMAN Serine/arginine-rich splicing factor 3 OS=Homo sapiens OX=9606 GN=SRSF3 PE=1 SV=1	7	SRSF3	TRUE	TRUE	26.9862	26.4012	26.2635	28.8492	30.1665	27.2985	26.5503	28.7714	2.22108	1.53727	0.107061	0.224468	FALSE	FALSE
sp|Q15181|IPYR_HUMAN	sp|Q15181|IPYR_HUMAN	>sp|Q15181|IPYR_HUMAN Inorganic pyrophosphatase OS=Homo sapiens OX=9606 GN=PPA1 PE=1 SV=2	3	PPA1	TRUE	FALSE	24.5466	24.0157	24.8291	25.5659	25.3889	24.6829	24.4638	25.2126	0.748751	0.568943	0.107076	0.224468	FALSE	FALSE
sp|P04632|CPNS1_HUMAN	sp|P04632|CPNS1_HUMAN	>sp|P04632|CPNS1_HUMAN Calpain small subunit 1 OS=Homo sapiens OX=9606 GN=CAPNS1 PE=1 SV=1	8	CAPNS1	TRUE	FALSE	25.8998	26.1229	26.2745	25.8028	24.6912	24.4408	26.0991	24.9783	-1.12081	0.77542	0.107573	0.224644	FALSE	FALSE
sp|P36383|CXG1_HUMAN	sp|P36383|CXG1_HUMAN	>sp|P36383|CXG1_HUMAN Gap junction gamma-1 protein OS=Homo sapiens OX=9606 GN=GJC1 PE=1 SV=2	3	GJC1	TRUE	TRUE	22.674	23.9417	25.6918	26.7069	25.6524	26.7445	24.1025	26.3679	2.26545	1.61613	0.107492	0.224644	FALSE	FALSE
sp|P35908|K22E_HUMAN;CON__P35908	sp|P35908|K22E_HUMAN;CON__P35908;CON__Q6NXH9;sp|Q7RTS7|K2C74_HUMAN;CON__Q7RTS7;sp|Q86Y46|K2C73_HUMAN;CON__Q32MB2;CON__Q9R0H5;sp|Q7Z794|K2C1B_HUMAN;CON__Q7Z794;sp|Q3SY84|K2C71_HUMAN;CON__Q3SY84;CON__REFSEQ:XP_932229	>sp|P35908|K22E_HUMAN Keratin, type II cytoskeletal 2 epidermal OS=Homo sapiens OX=9606 GN=KRT2 PE=1 SV=2;>P35908 SWISS-PROT:P35908 Tax_Id=9606 Gene_Symbol=KRT2 Keratin, type II cytoskeletal 2 epidermal	70	KRT2	TRUE	TRUE	28.469	28.8697	29.2695	31.5058	35.6056	31.1287	28.8694	32.7467	3.87726	2.65336	0.110306	0.22991	FALSE	FALSE
sp|P31944|CASPE_HUMAN	sp|P31944|CASPE_HUMAN	>sp|P31944|CASPE_HUMAN Caspase-14 OS=Homo sapiens OX=9606 GN=CASP14 PE=1 SV=2	5	CASP14	TRUE	FALSE	21.2251	21.6378	21.4233	NA	26.8755	25.1783	21.4287	26.0269	4.59814	2.59311	0.110532	0.229941	FALSE	FALSE
sp|P40926|MDHM_HUMAN	sp|P40926|MDHM_HUMAN	>sp|P40926|MDHM_HUMAN Malate dehydrogenase, mitochondrial OS=Homo sapiens OX=9606 GN=MDH2 PE=1 SV=3	2	MDH2	TRUE	FALSE	22.7292	23.6501	NA	24.2869	24.3436	25.4434	23.1897	24.6913	1.50165	0.997506	0.11249	0.233535	FALSE	FALSE
sp|Q15833|STXB2_HUMAN	sp|Q15833|STXB2_HUMAN	>sp|Q15833|STXB2_HUMAN Syntaxin-binding protein 2 OS=Homo sapiens OX=9606 GN=STXBP2 PE=1 SV=2	11	STXBP2	TRUE	TRUE	25.8517	26.2024	26.1996	24.6501	23.8052	21.0792	26.0845	23.1782	-2.90639	1.98583	0.112689	0.233535	FALSE	FALSE
sp|P62249|RS16_HUMAN	sp|P62249|RS16_HUMAN	>sp|P62249|RS16_HUMAN 40S ribosomal protein S16 OS=Homo sapiens OX=9606 GN=RPS16 PE=1 SV=2	11	RPS16	TRUE	FALSE	28.9972	28.595	27.897	27.7135	28.0677	27.1306	28.4964	27.6373	-0.859135	0.659492	0.113161	0.234066	FALSE	FALSE
sp|P07585|PGS2_HUMAN	sp|P07585|PGS2_HUMAN	>sp|P07585|PGS2_HUMAN Decorin OS=Homo sapiens OX=9606 GN=DCN PE=1 SV=1	3	DCN	TRUE	FALSE	23.1793	23.0449	NA	23.6818	24.3337	25.4579	23.1121	24.4911	1.37905	0.988137	0.114851	0.236215	FALSE	FALSE
sp|P22234|PUR6_HUMAN	sp|P22234|PUR6_HUMAN	>sp|P22234|PUR6_HUMAN Multifunctional protein ADE2 OS=Homo sapiens OX=9606 GN=PAICS PE=1 SV=3	3	PAICS	TRUE	TRUE	24.6833	23.9889	21.8638	25.5154	26.0245	25.705	23.512	25.7483	2.23629	1.54595	0.114669	0.236215	FALSE	FALSE
sp|Q969X5|ERGI1_HUMAN	sp|Q969X5|ERGI1_HUMAN	>sp|Q969X5|ERGI1_HUMAN Endoplasmic reticulum-Golgi intermediate compartment protein 1 OS=Homo sapiens OX=9606 GN=ERGIC1 PE=1 SV=1	9	ERGIC1	TRUE	TRUE	26.4374	25.9346	24.1432	24.487	22.9722	20.6133	25.5051	22.6908	-2.81426	2.11708	0.114613	0.236215	FALSE	FALSE
sp|P49591|SYSC_HUMAN	sp|P49591|SYSC_HUMAN	>sp|P49591|SYSC_HUMAN Serine--tRNA ligase, cytoplasmic OS=Homo sapiens OX=9606 GN=SARS1 PE=1 SV=3	10	SARS1	FALSE	TRUE	26.1388	26.3372	25.1467	23.8985	25.4949	23.1878	25.8742	24.1937	-1.68052	1.25236	0.116528	0.237874	FALSE	FALSE
sp|Q7LBR1|CHM1B_HUMAN	sp|Q7LBR1|CHM1B_HUMAN	>sp|Q7LBR1|CHM1B_HUMAN Charged multivesicular body protein 1b OS=Homo sapiens OX=9606 GN=CHMP1B PE=1 SV=1	3	CHMP1B	TRUE	FALSE	22.7224	23.3454	NA	23.6775	27.2493	26.7512	23.0339	25.8927	2.85872	2.09076	0.116433	0.237874	FALSE	FALSE
sp|Q8IVF7|FMNL3_HUMAN	sp|Q8IVF7|FMNL3_HUMAN	>sp|Q8IVF7|FMNL3_HUMAN Formin-like protein 3 OS=Homo sapiens OX=9606 GN=FMNL3 PE=1 SV=3	7	FMNL3	TRUE	FALSE	23.3157	22.4448	21.7566	23.1516	23.6173	24.8865	22.5057	23.8852	1.37949	1.06658	0.116485	0.237874	FALSE	FALSE
sp|Q9Y6W5|WASF2_HUMAN	sp|Q9Y6W5|WASF2_HUMAN;sp|Q9UPY6|WASF3_HUMAN	>sp|Q9Y6W5|WASF2_HUMAN Wiskott-Aldrich syndrome protein family member 2 OS=Homo sapiens OX=9606 GN=WASF2 PE=1 SV=3	5	WASF2	TRUE	FALSE	24.5442	24.703	24.6724	25.0832	24.8763	25.583	24.6399	25.1808	0.540955	0.378711	0.116532	0.237874	FALSE	FALSE
sp|P27824|CALX_HUMAN	sp|P27824|CALX_HUMAN	>sp|P27824|CALX_HUMAN Calnexin OS=Homo sapiens OX=9606 GN=CANX PE=1 SV=2	6	CANX	TRUE	FALSE	26.1513	25.9024	25.9792	25.8834	25.6591	25.3508	26.011	25.6311	-0.379863	0.279972	0.117134	0.238209	FALSE	FALSE
sp|Q9Y287|ITM2B_HUMAN	sp|Q9Y287|ITM2B_HUMAN	>sp|Q9Y287|ITM2B_HUMAN Integral membrane protein 2B OS=Homo sapiens OX=9606 GN=ITM2B PE=1 SV=1	2	ITM2B	TRUE	FALSE	23.7364	NA	23.3684	NA	24.1748	24.3468	23.5524	24.2608	0.708383	0.441338	0.117119	0.238209	FALSE	FALSE
sp|P04792|HSPB1_HUMAN	sp|P04792|HSPB1_HUMAN	>sp|P04792|HSPB1_HUMAN Heat shock protein beta-1 OS=Homo sapiens OX=9606 GN=HSPB1 PE=1 SV=2	12	HSPB1	TRUE	FALSE	28.124	28.4818	28.4371	28.7015	29.4116	28.6895	28.3476	28.9342	0.586574	0.432225	0.117571	0.238652	FALSE	FALSE
sp|P05386|RLA1_HUMAN	sp|P05386|RLA1_HUMAN	>sp|P05386|RLA1_HUMAN 60S acidic ribosomal protein P1 OS=Homo sapiens OX=9606 GN=RPLP1 PE=1 SV=1	2	RPLP1	TRUE	TRUE	21.7135	23.3817	23.7534	23.4445	25.6547	25.2915	22.9495	24.7969	1.84736	1.43451	0.117965	0.239005	FALSE	FALSE
sp|P00558|PGK1_HUMAN	sp|P00558|PGK1_HUMAN;sp|P07205|PGK2_HUMAN	>sp|P00558|PGK1_HUMAN Phosphoglycerate kinase 1 OS=Homo sapiens OX=9606 GN=PGK1 PE=1 SV=3	23	PGK1	TRUE	FALSE	29.5472	29.9562	30.5731	29.2636	29.6508	28.9629	30.0255	29.2924	-0.73304	0.561661	0.120608	0.243621	FALSE	TRUE
sp|P41221|WNT5A_HUMAN	sp|P41221|WNT5A_HUMAN	>sp|P41221|WNT5A_HUMAN Protein Wnt-5a OS=Homo sapiens OX=9606 GN=WNT5A PE=1 SV=2	16	WNT5A	TRUE	FALSE	26.4058	25.9409	27.4364	26.9625	28.0792	28.5842	26.5944	27.8753	1.28093	1.00099	0.121275	0.243621	FALSE	FALSE
sp|P61006|RAB8A_HUMAN	sp|P61006|RAB8A_HUMAN;sp|P59190|RAB15_HUMAN;sp|P20337|RAB3B_HUMAN;sp|P20336|RAB3A_HUMAN;sp|Q96E17|RAB3C_HUMAN	>sp|P61006|RAB8A_HUMAN Ras-related protein Rab-8A OS=Homo sapiens OX=9606 GN=RAB8A PE=1 SV=1	7	RAB8A	TRUE	FALSE	27.5026	27.1297	27.305	26.2748	26.8032	27.1018	27.3124	26.7266	-0.585843	0.432486	0.121358	0.243621	FALSE	FALSE
sp|Q8WUM9|S20A1_HUMAN	sp|Q8WUM9|S20A1_HUMAN	>sp|Q8WUM9|S20A1_HUMAN Sodium-dependent phosphate transporter 1 OS=Homo sapiens OX=9606 GN=SLC20A1 PE=1 SV=1	11	SLC20A1	TRUE	FALSE	27.8301	26.831	26.7171	NA	21.3726	23.5796	27.1261	22.4761	-4.64994	2.6987	0.121473	0.243621	FALSE	FALSE
sp|Q96CS7|PKHB2_HUMAN	sp|Q96CS7|PKHB2_HUMAN	>sp|Q96CS7|PKHB2_HUMAN Pleckstrin homology domain-containing family B member 2 OS=Homo sapiens OX=9606 GN=PLEKHB2 PE=1 SV=1	3	PLEKHB2	TRUE	FALSE	20.9271	20.7529	23.9856	23.9092	NA	25.1704	21.8885	24.5398	2.65125	1.9901	0.12089	0.243621	FALSE	FALSE
sp|Q96PY5|FMNL2_HUMAN	sp|Q96PY5|FMNL2_HUMAN	>sp|Q96PY5|FMNL2_HUMAN Formin-like protein 2 OS=Homo sapiens OX=9606 GN=FMNL2 PE=1 SV=3	11	FMNL2	TRUE	FALSE	25.4033	25.5513	26.3006	25.2266	23.282	24.5976	25.7517	24.3687	-1.38305	1.0297	0.121586	0.243621	FALSE	FALSE
sp|P40429|RL13A_HUMAN	sp|P40429|RL13A_HUMAN;sp|Q6NVV1|R13P3_HUMAN	>sp|P40429|RL13A_HUMAN 60S ribosomal protein L13a OS=Homo sapiens OX=9606 GN=RPL13A PE=1 SV=2	11	RPL13A	TRUE	TRUE	28.7564	28.9593	27.476	27.6221	27.01	25.1457	28.3972	26.5926	-1.8046	1.37886	0.122384	0.244768	FALSE	FALSE
sp|O60353|FZD6_HUMAN	sp|O60353|FZD6_HUMAN	>sp|O60353|FZD6_HUMAN Frizzled-6 OS=Homo sapiens OX=9606 GN=FZD6 PE=1 SV=2	2	FZD6	TRUE	FALSE	25.4206	24.2681	23.1219	NA	22.9535	22.3591	24.2702	22.6563	-1.6139	1.21904	0.124119	0.247117	FALSE	FALSE
sp|P10644|KAP0_HUMAN	sp|P10644|KAP0_HUMAN	>sp|P10644|KAP0_HUMAN cAMP-dependent protein kinase type I-alpha regulatory subunit OS=Homo sapiens OX=9606 GN=PRKAR1A PE=1 SV=1	2	PRKAR1A	TRUE	TRUE	20.6265	22.7714	22.7472	23.4034	24.3788	23.4703	22.0483	23.7509	1.70251	1.26289	0.12424	0.247117	FALSE	FALSE
sp|Q14517|FAT1_HUMAN	sp|Q14517|FAT1_HUMAN	>sp|Q14517|FAT1_HUMAN Protocadherin Fat 1 OS=Homo sapiens OX=9606 GN=FAT1 PE=1 SV=2	27	FAT1	TRUE	FALSE	27.8872	27.9166	27.4492	27.3728	26.9499	26.0099	27.751	26.7775	-0.973423	0.711579	0.124098	0.247117	FALSE	FALSE
sp|O14818|PSA7_HUMAN;sp|Q8TAA3|PSMA8_HUMAN	sp|O14818|PSA7_HUMAN;sp|Q8TAA3|PSMA8_HUMAN	>sp|O14818|PSA7_HUMAN Proteasome subunit alpha type-7 OS=Homo sapiens OX=9606 GN=PSMA7 PE=1 SV=1;>sp|Q8TAA3|PSMA8_HUMAN Proteasome subunit alpha-type 8 OS=Homo sapiens OX=9606 GN=PSMA8 PE=2 SV=3	5	PSMA7;PSMA8	FALSE	FALSE	24.8714	25.7983	24.2592	26.0434	26.2539	25.9939	24.9763	26.097	1.12073	0.790323	0.125054	0.248151	FALSE	FALSE
sp|P14324|FPPS_HUMAN	sp|P14324|FPPS_HUMAN	>sp|P14324|FPPS_HUMAN Farnesyl pyrophosphate synthase OS=Homo sapiens OX=9606 GN=FDPS PE=1 SV=4	9	FDPS	TRUE	FALSE	27.3962	27.7248	27.318	26.3996	27.2722	25.9602	27.4797	26.544	-0.935684	0.677992	0.125298	0.248151	FALSE	FALSE
sp|P46776|RL27A_HUMAN	sp|P46776|RL27A_HUMAN	>sp|P46776|RL27A_HUMAN 60S ribosomal protein L27a OS=Homo sapiens OX=9606 GN=RPL27A PE=1 SV=2	7	RPL27A	TRUE	FALSE	28.2878	28.4034	27.5532	27.7357	27.3159	26.4732	28.0814	27.1749	-0.906492	0.704934	0.125444	0.248151	FALSE	FALSE
sp|O43852|CALU_HUMAN	sp|O43852|CALU_HUMAN	>sp|O43852|CALU_HUMAN Calumenin OS=Homo sapiens OX=9606 GN=CALU PE=1 SV=2	5	CALU	TRUE	TRUE	26.3565	26.4156	24.9583	25.4678	23.4827	22.4031	25.9101	23.7845	-2.12556	1.61062	0.126226	0.249244	FALSE	FALSE
sp|P07996|TSP1_HUMAN	sp|P07996|TSP1_HUMAN;sp|P49746|TSP3_HUMAN	>sp|P07996|TSP1_HUMAN Thrombospondin-1 OS=Homo sapiens OX=9606 GN=THBS1 PE=1 SV=2	39	THBS1	TRUE	FALSE	29.8677	29.9657	30.0338	28.2482	27.2134	29.4779	29.9557	28.3132	-1.64257	1.15163	0.128043	0.251963	FALSE	FALSE
sp|P13473|LAMP2_HUMAN	sp|P13473|LAMP2_HUMAN	>sp|P13473|LAMP2_HUMAN Lysosome-associated membrane glycoprotein 2 OS=Homo sapiens OX=9606 GN=LAMP2 PE=1 SV=2	4	LAMP2	TRUE	FALSE	26.1598	26.6568	27.4009	26.246	25.3493	25.9892	26.7392	25.8615	-0.877659	0.687364	0.128066	0.251963	FALSE	FALSE
sp|Q99497|PARK7_HUMAN	sp|Q99497|PARK7_HUMAN	>sp|Q99497|PARK7_HUMAN Parkinson disease protein 7 OS=Homo sapiens OX=9606 GN=PARK7 PE=1 SV=2	8	PARK7	TRUE	TRUE	26.0763	26.3309	25.9389	27.3557	29.6077	27.185	26.1154	28.0495	1.93409	1.36726	0.128659	0.252673	FALSE	FALSE
sp|P51809|VAMP7_HUMAN	sp|P51809|VAMP7_HUMAN	>sp|P51809|VAMP7_HUMAN Vesicle-associated membrane protein 7 OS=Homo sapiens OX=9606 GN=VAMP7 PE=1 SV=3	2	VAMP7	TRUE	TRUE	21.9557	21.9325	22.5748	25.7857	22.814	24.1129	22.1544	24.2375	2.08314	1.49757	0.129435	0.253293	FALSE	FALSE
sp|Q15334|L2GL1_HUMAN	sp|Q15334|L2GL1_HUMAN	>sp|Q15334|L2GL1_HUMAN Lethal(2) giant larvae protein homolog 1 OS=Homo sapiens OX=9606 GN=LLGL1 PE=1 SV=3	4	LLGL1	TRUE	FALSE	24.3722	25.212	23.3323	26.1483	25.2694	25.3129	24.3055	25.5768	1.27134	0.968352	0.12944	0.253293	FALSE	FALSE
sp|P62820|RAB1A_HUMAN	sp|P62820|RAB1A_HUMAN	>sp|P62820|RAB1A_HUMAN Ras-related protein Rab-1A OS=Homo sapiens OX=9606 GN=RAB1A PE=1 SV=3	14	RAB1A	TRUE	FALSE	29.0144	29.2519	29.6598	29.0355	28.94	28.6029	29.3087	28.8595	-0.449255	0.351899	0.130569	0.255043	FALSE	FALSE
sp|Q9UMS4|PRP19_HUMAN	sp|Q9UMS4|PRP19_HUMAN	>sp|Q9UMS4|PRP19_HUMAN Pre-mRNA-processing factor 19 OS=Homo sapiens OX=9606 GN=PRPF19 PE=1 SV=1	5	PRPF19	TRUE	FALSE	21.4272	24.3926	25.5345	NA	26.5247	26.9951	23.7848	26.7599	2.97514	2.22046	0.131172	0.255761	FALSE	FALSE
sp|P26373|RL13_HUMAN	sp|P26373|RL13_HUMAN	>sp|P26373|RL13_HUMAN 60S ribosomal protein L13 OS=Homo sapiens OX=9606 GN=RPL13 PE=1 SV=4	11	RPL13	TRUE	TRUE	29.0778	28.9115	27.732	27.0351	28.0092	25.4054	28.5738	26.8166	-1.75721	1.35423	0.132656	0.258192	FALSE	FALSE
sp|Q7Z7H5|TMED4_HUMAN	sp|Q7Z7H5|TMED4_HUMAN	>sp|Q7Z7H5|TMED4_HUMAN Transmembrane emp24 domain-containing protein 4 OS=Homo sapiens OX=9606 GN=TMED4 PE=1 SV=1	1	TMED4	TRUE	FALSE	23.4384	23.6878	NA	25.3365	23.7972	24.7302	23.5631	24.6213	1.05819	0.802705	0.13408	0.260034	FALSE	FALSE
sp|Q96F85|CNRP1_HUMAN	sp|Q96F85|CNRP1_HUMAN	>sp|Q96F85|CNRP1_HUMAN CB1 cannabinoid receptor-interacting protein 1 OS=Homo sapiens OX=9606 GN=CNRIP1 PE=1 SV=1	2	CNRIP1	FALSE	FALSE	21.0245	21.4419	23.4346	NA	23.3344	24.557	21.967	23.9457	1.97869	1.48017	0.134069	0.260034	FALSE	FALSE
sp|P41250|GARS_HUMAN	sp|P41250|GARS_HUMAN	>sp|P41250|GARS_HUMAN Glycine--tRNA ligase OS=Homo sapiens OX=9606 GN=GARS1 PE=1 SV=3	14	GARS1	FALSE	FALSE	26.4612	26.4403	25.7613	25.4412	25.8341	24.3593	26.2209	25.2115	-1.00942	0.776172	0.134987	0.2607	FALSE	FALSE
sp|P62330|ARF6_HUMAN	sp|P62330|ARF6_HUMAN	>sp|P62330|ARF6_HUMAN ADP-ribosylation factor 6 OS=Homo sapiens OX=9606 GN=ARF6 PE=1 SV=2	7	ARF6	TRUE	FALSE	27.5927	27.4417	27.6197	25.6808	26.5126	27.2268	27.5514	26.4734	-1.07798	0.769261	0.135192	0.2607	FALSE	FALSE
sp|Q96FN4|CPNE2_HUMAN	sp|Q96FN4|CPNE2_HUMAN	>sp|Q96FN4|CPNE2_HUMAN Copine-2 OS=Homo sapiens OX=9606 GN=CPNE2 PE=1 SV=3	11	CPNE2	TRUE	FALSE	NA	22.9531	20.3105	27.5137	27.6655	27.8488	21.6318	27.676	6.04417	3.44189	0.135382	0.2607	FALSE	FALSE
sp|Q9HC07|TM165_HUMAN	sp|Q9HC07|TM165_HUMAN	>sp|Q9HC07|TM165_HUMAN Transmembrane protein 165 OS=Homo sapiens OX=9606 GN=TMEM165 PE=1 SV=1	2	TMEM165	TRUE	FALSE	24.81	23.5296	NA	25.8602	NA	26.6297	24.1698	26.2449	2.07513	1.34438	0.134855	0.2607	FALSE	FALSE
sp|P19623|SPEE_HUMAN	sp|P19623|SPEE_HUMAN	>sp|P19623|SPEE_HUMAN Spermidine synthase OS=Homo sapiens OX=9606 GN=SRM PE=1 SV=1	4	SRM	TRUE	FALSE	24.7912	24.8658	23.2665	23.8759	22.7598	22.5102	24.3078	23.0486	-1.25918	1.00652	0.136266	0.26164	FALSE	FALSE
sp|P55287|CAD11_HUMAN	sp|P55287|CAD11_HUMAN	>sp|P55287|CAD11_HUMAN Cadherin-11 OS=Homo sapiens OX=9606 GN=CDH11 PE=1 SV=2	4	CDH11	TRUE	FALSE	25.4548	25.3838	24.8232	NA	21.7839	23.1786	25.2206	22.4813	-2.73935	1.59818	0.136351	0.26164	FALSE	FALSE
sp|P32856|STX2_HUMAN	sp|P32856|STX2_HUMAN	>sp|P32856|STX2_HUMAN Syntaxin-2 OS=Homo sapiens OX=9606 GN=STX2 PE=1 SV=3	4	STX2	TRUE	FALSE	24.6095	24.0478	24.6865	23.7484	NA	23.0696	24.4479	23.409	-1.03894	0.664993	0.138639	0.265562	FALSE	FALSE
sp|O60784|TOM1_HUMAN	sp|O60784|TOM1_HUMAN	>sp|O60784|TOM1_HUMAN Target of Myb protein 1 OS=Homo sapiens OX=9606 GN=TOM1 PE=1 SV=2	3	TOM1	TRUE	FALSE	24.7095	24.2043	24.7536	NA	23.6991	22.9512	24.5558	23.3252	-1.23061	0.755523	0.13931	0.266379	FALSE	FALSE
sp|P50148|GNAQ_HUMAN	sp|P50148|GNAQ_HUMAN	>sp|P50148|GNAQ_HUMAN Guanine nucleotide-binding protein G(q) subunit alpha OS=Homo sapiens OX=9606 GN=GNAQ PE=1 SV=4	20	GNAQ	TRUE	FALSE	27.9546	28.207	27.7049	27.523	26.3431	27.4322	27.9555	27.0994	-0.85611	0.646149	0.140334	0.267065	FALSE	FALSE
sp|P51149|RAB7A_HUMAN	sp|P51149|RAB7A_HUMAN	>sp|P51149|RAB7A_HUMAN Ras-related protein Rab-7a OS=Homo sapiens OX=9606 GN=RAB7A PE=1 SV=1	16	RAB7A	TRUE	FALSE	28.9648	29.2058	29.4433	28.9855	28.6844	28.0169	29.2046	28.5623	-0.642374	0.494966	0.140162	0.267065	FALSE	FALSE
sp|Q07065|CKAP4_HUMAN	sp|Q07065|CKAP4_HUMAN	>sp|Q07065|CKAP4_HUMAN Cytoskeleton-associated protein 4 OS=Homo sapiens OX=9606 GN=CKAP4 PE=1 SV=2	10	CKAP4	TRUE	FALSE	26.4159	26.2961	24.7898	23.6927	24.7898	25.1999	25.8339	24.5608	-1.27314	1.02845	0.140406	0.267065	FALSE	FALSE
sp|P08727|K1C19_HUMAN;CON__P08727	sp|P08727|K1C19_HUMAN;CON__P08727	>sp|P08727|K1C19_HUMAN Keratin, type I cytoskeletal 19 OS=Homo sapiens OX=9606 GN=KRT19 PE=1 SV=4;>P08727 SWISS-PROT:P08727 Tax_Id=9606 Gene_Symbol=KRT19 Keratin, type I cytoskeletal 19	12	KRT19	TRUE	TRUE	24.9205	24.3178	26.8738	24.4756	23.6446	22.7211	25.3707	23.6138	-1.75694	1.3958	0.140861	0.267464	FALSE	FALSE
sp|Q02952|AKA12_HUMAN	sp|Q02952|AKA12_HUMAN	>sp|Q02952|AKA12_HUMAN A-kinase anchor protein 12 OS=Homo sapiens OX=9606 GN=AKAP12 PE=1 SV=4	23	AKAP12	TRUE	TRUE	27.4857	27.2519	28.1738	26.5428	25.7112	22.7848	27.6371	25.0129	-2.62419	1.92778	0.141219	0.267677	FALSE	FALSE
sp|Q969P0|IGSF8_HUMAN	sp|Q969P0|IGSF8_HUMAN	>sp|Q969P0|IGSF8_HUMAN Immunoglobulin superfamily member 8 OS=Homo sapiens OX=9606 GN=IGSF8 PE=1 SV=1	20	IGSF8	TRUE	FALSE	28.7021	28.8109	29.7182	29.836	29.5041	30.0407	29.0771	29.7936	0.716516	0.554849	0.142541	0.269713	FALSE	FALSE
sp|Q9Y230|RUVB2_HUMAN	sp|Q9Y230|RUVB2_HUMAN	>sp|Q9Y230|RUVB2_HUMAN RuvB-like 2 OS=Homo sapiens OX=9606 GN=RUVBL2 PE=1 SV=3	4	RUVBL2	TRUE	FALSE	25.5587	25.6316	25.6285	25.7478	26.9393	26.6605	25.6063	26.4492	0.842902	0.607605	0.143312	0.270701	FALSE	FALSE
sp|Q7KZF4|SND1_HUMAN	sp|Q7KZF4|SND1_HUMAN	>sp|Q7KZF4|SND1_HUMAN Staphylococcal nuclease domain-containing protein 1 OS=Homo sapiens OX=9606 GN=SND1 PE=1 SV=1	14	SND1	TRUE	FALSE	26.9937	26.96	25.6252	24.99	26.0688	25.4485	26.5263	25.5025	-1.02385	0.82186	0.144063	0.27127	FALSE	FALSE
sp|Q92536|YLAT2_HUMAN	sp|Q92536|YLAT2_HUMAN	>sp|Q92536|YLAT2_HUMAN Y+L amino acid transporter 2 OS=Homo sapiens OX=9606 GN=SLC7A6 PE=1 SV=3	1	SLC7A6	FALSE	FALSE	23.6657	23.7193	23.9382	24.9312	24.4277	NA	23.7744	24.6794	0.90504	0.53651	0.144112	0.27127	FALSE	FALSE
sp|Q15907|RB11B_HUMAN;sp|P62491|RB11A_HUMAN	sp|Q15907|RB11B_HUMAN;sp|P62491|RB11A_HUMAN;sp|P57735|RAB25_HUMAN	>sp|Q15907|RB11B_HUMAN Ras-related protein Rab-11B OS=Homo sapiens OX=9606 GN=RAB11B PE=1 SV=4;>sp|P62491|RB11A_HUMAN Ras-related protein Rab-11A OS=Homo sapiens OX=9606 GN=RAB11A PE=1 SV=3	10	RAB11B;RAB11A	FALSE	FALSE	28.7007	28.8135	28.2324	27.9645	27.9566	28.4788	28.5822	28.1333	-0.448933	0.366413	0.144558	0.27164	FALSE	FALSE
sp|P07947|YES_HUMAN	sp|P07947|YES_HUMAN;sp|P07948|LYN_HUMAN;sp|P08631|HCK_HUMAN	>sp|P07947|YES_HUMAN Tyrosine-protein kinase Yes OS=Homo sapiens OX=9606 GN=YES1 PE=1 SV=3	21	YES1	TRUE	FALSE	28.1008	27.8734	28.1256	27.9661	27.3772	27.6355	28.0333	27.6596	-0.373721	0.290647	0.146444	0.274709	FALSE	FALSE
sp|P46777|RL5_HUMAN	sp|P46777|RL5_HUMAN	>sp|P46777|RL5_HUMAN 60S ribosomal protein L5 OS=Homo sapiens OX=9606 GN=RPL5 PE=1 SV=3	20	RPL5	TRUE	FALSE	28.3937	28.6603	27.6268	28.8212	29.8053	28.6388	28.2269	29.0884	0.861478	0.703778	0.146732	0.274775	FALSE	FALSE
sp|Q15233|NONO_HUMAN	sp|Q15233|NONO_HUMAN	>sp|Q15233|NONO_HUMAN Non-POU domain-containing octamer-binding protein OS=Homo sapiens OX=9606 GN=NONO PE=1 SV=4	5	NONO	TRUE	FALSE	22.3536	NA	24.0436	NA	26.3799	25.7379	23.1986	26.0589	2.86031	1.80881	0.148974	0.278494	FALSE	FALSE
sp|P08123|CO1A2_HUMAN	sp|P08123|CO1A2_HUMAN	>sp|P08123|CO1A2_HUMAN Collagen alpha-2(I) chain OS=Homo sapiens OX=9606 GN=COL1A2 PE=1 SV=7	10	COL1A2	TRUE	TRUE	27.1511	27.4113	27.9036	27.0778	24.104	22.8912	27.4887	24.691	-2.79768	2.06463	0.149605	0.278696	FALSE	TRUE
sp|Q02543|RL18A_HUMAN	sp|Q02543|RL18A_HUMAN	>sp|Q02543|RL18A_HUMAN 60S ribosomal protein L18a OS=Homo sapiens OX=9606 GN=RPL18A PE=1 SV=2	14	RPL18A	TRUE	FALSE	28.9345	28.9809	27.9921	27.9568	28.2916	27.1233	28.6358	27.7906	-0.84525	0.695451	0.14936	0.278696	FALSE	FALSE
sp|Q9H0E2|TOLIP_HUMAN	sp|Q9H0E2|TOLIP_HUMAN	>sp|Q9H0E2|TOLIP_HUMAN Toll-interacting protein OS=Homo sapiens OX=9606 GN=TOLLIP PE=1 SV=1	4	TOLLIP	TRUE	FALSE	24.8637	25.2085	25.3232	23.2528	24.9764	23.7843	25.1318	24.0045	-1.12726	0.846001	0.14985	0.278696	FALSE	FALSE
sp|P02751|FINC_HUMAN	sp|P02751|FINC_HUMAN	>sp|P02751|FINC_HUMAN Fibronectin OS=Homo sapiens OX=9606 GN=FN1 PE=1 SV=5	124	FN1	TRUE	FALSE	34.5437	34.7326	34.359	34.163	33.1159	31.8537	34.5451	33.0442	-1.50087	1.1066	0.150339	0.279128	FALSE	FALSE
sp|Q07020|RL18_HUMAN	sp|Q07020|RL18_HUMAN	>sp|Q07020|RL18_HUMAN 60S ribosomal protein L18 OS=Homo sapiens OX=9606 GN=RPL18 PE=1 SV=2	12	RPL18	TRUE	FALSE	29.428	29.6368	28.7439	28.7151	28.387	26.7358	29.2696	27.946	-1.32364	1.03099	0.150704	0.279329	FALSE	FALSE
sp|P15531|NDKA_HUMAN	sp|P15531|NDKA_HUMAN	>sp|P15531|NDKA_HUMAN Nucleoside diphosphate kinase A OS=Homo sapiens OX=9606 GN=NME1 PE=1 SV=1	4	NME1	TRUE	TRUE	25.152	23.6957	24.2755	23.5683	20.9099	23.2586	24.3744	22.5789	-1.79549	1.42388	0.153485	0.283999	FALSE	FALSE
sp|O15511|ARPC5_HUMAN	sp|O15511|ARPC5_HUMAN	>sp|O15511|ARPC5_HUMAN Actin-related protein 2/3 complex subunit 5 OS=Homo sapiens OX=9606 GN=ARPC5 PE=1 SV=3	1	ARPC5	TRUE	FALSE	24.0195	23.9927	23.6925	NA	23.6884	23.6513	23.9016	23.6699	-0.231712	0.181013	0.154073	0.284035	FALSE	FALSE
sp|Q16881|TRXR1_HUMAN	sp|Q16881|TRXR1_HUMAN	>sp|Q16881|TRXR1_HUMAN Thioredoxin reductase 1, cytoplasmic OS=Homo sapiens OX=9606 GN=TXNRD1 PE=1 SV=3	8	TXNRD1	TRUE	FALSE	26.1341	26.4221	25.8998	25.9981	24.8292	25.4629	26.152	25.4301	-0.721934	0.566295	0.153778	0.284035	FALSE	FALSE
sp|Q8NFJ5|RAI3_HUMAN	sp|Q8NFJ5|RAI3_HUMAN	>sp|Q8NFJ5|RAI3_HUMAN Retinoic acid-induced protein 3 OS=Homo sapiens OX=9606 GN=GPRC5A PE=1 SV=2	8	GPRC5A	TRUE	FALSE	27.1596	26.488	27.4875	27.5792	28.9591	27.584	27.045	28.0408	0.995738	0.808882	0.154287	0.284035	FALSE	FALSE
sp|P63244|RACK1_HUMAN	sp|P63244|RACK1_HUMAN	>sp|P63244|RACK1_HUMAN Receptor of activated protein C kinase 1 OS=Homo sapiens OX=9606 GN=RACK1 PE=1 SV=3	13	RACK1	FALSE	FALSE	27.8159	27.3692	25.8114	28.1739	28.8218	27.8565	26.9988	28.2841	1.28524	1.01752	0.156531	0.287194	FALSE	FALSE
sp|Q13641|TPBG_HUMAN	sp|Q13641|TPBG_HUMAN	>sp|Q13641|TPBG_HUMAN Trophoblast glycoprotein OS=Homo sapiens OX=9606 GN=TPBG PE=1 SV=1	6	TPBG	TRUE	FALSE	26.1784	26.518	26.8066	24.3445	24.8852	26.3709	26.501	25.2002	-1.30084	0.993775	0.156352	0.287194	FALSE	FALSE
sp|P43487|RANG_HUMAN	sp|P43487|RANG_HUMAN	>sp|P43487|RANG_HUMAN Ran-specific GTPase-activating protein OS=Homo sapiens OX=9606 GN=RANBP1 PE=1 SV=1	3	RANBP1	TRUE	FALSE	24.2101	24.5046	24.5275	24.504	25.7852	25.4065	24.4141	25.2319	0.817832	0.621672	0.15699	0.287551	FALSE	FALSE
sp|P11047|LAMC1_HUMAN	sp|P11047|LAMC1_HUMAN	>sp|P11047|LAMC1_HUMAN Laminin subunit gamma-1 OS=Homo sapiens OX=9606 GN=LAMC1 PE=1 SV=3	24	LAMC1	TRUE	FALSE	27.4882	27.6642	28.218	28.3004	28.1825	29.4459	27.7902	28.6429	0.852764	0.686297	0.157378	0.287777	FALSE	FALSE
sp|P19338|NUCL_HUMAN	sp|P19338|NUCL_HUMAN	>sp|P19338|NUCL_HUMAN Nucleolin OS=Homo sapiens OX=9606 GN=NCL PE=1 SV=3	14	NCL	TRUE	TRUE	25.7328	25.141	23.226	26.6502	28.8287	25.3413	24.6999	26.9401	2.24014	1.85301	0.157833	0.288125	FALSE	FALSE
sp|Q96CC6|RHDF1_HUMAN	sp|Q96CC6|RHDF1_HUMAN	>sp|Q96CC6|RHDF1_HUMAN Inactive rhomboid protein 1 OS=Homo sapiens OX=9606 GN=RHBDF1 PE=1 SV=2	7	RHBDF1	TRUE	FALSE	25.9226	26.1402	26.3694	NA	21.1929	23.2544	26.144	22.2237	-3.92038	2.2731	0.158919	0.289622	FALSE	FALSE
sp|P48735|IDHP_HUMAN	sp|P48735|IDHP_HUMAN	>sp|P48735|IDHP_HUMAN Isocitrate dehydrogenase [NADP], mitochondrial OS=Homo sapiens OX=9606 GN=IDH2 PE=1 SV=2	2	IDH2	TRUE	FALSE	NA	22.8047	21.6248	23.0421	23.6784	24.6437	22.2148	23.7881	1.57329	1.11436	0.159358	0.289936	FALSE	FALSE
sp|P35052|GPC1_HUMAN	sp|P35052|GPC1_HUMAN	>sp|P35052|GPC1_HUMAN Glypican-1 OS=Homo sapiens OX=9606 GN=GPC1 PE=1 SV=2	4	GPC1	TRUE	TRUE	23.3837	23.8241	25.578	25.5661	26.7725	24.9399	24.2619	25.7595	1.4976	1.24857	0.159674	0.290026	FALSE	FALSE
sp|P00568|KAD1_HUMAN	sp|P00568|KAD1_HUMAN	>sp|P00568|KAD1_HUMAN Adenylate kinase isoenzyme 1 OS=Homo sapiens OX=9606 GN=AK1 PE=1 SV=3	4	AK1	TRUE	FALSE	24.5691	24.6907	23.2657	25.0145	25.6352	24.7286	24.1752	25.1261	0.950947	0.779012	0.16336	0.295733	FALSE	FALSE
sp|Q12959|DLG1_HUMAN	sp|Q12959|DLG1_HUMAN;sp|Q15700|DLG2_HUMAN;sp|P78352|DLG4_HUMAN	>sp|Q12959|DLG1_HUMAN Disks large homolog 1 OS=Homo sapiens OX=9606 GN=DLG1 PE=1 SV=2	14	DLG1	TRUE	FALSE	27.5375	27.7603	28.1405	27.776	26.5152	26.7343	27.8128	27.0085	-0.804264	0.642462	0.163097	0.295733	FALSE	FALSE
sp|P11216|PYGB_HUMAN	sp|P11216|PYGB_HUMAN;sp|P11217|PYGM_HUMAN	>sp|P11216|PYGB_HUMAN Glycogen phosphorylase, brain form OS=Homo sapiens OX=9606 GN=PYGB PE=1 SV=5	17	PYGB	TRUE	TRUE	26.4591	27.1641	24.3123	23.4118	25.4464	23.4407	25.9785	24.0996	-1.87888	1.57666	0.163984	0.296369	FALSE	FALSE
sp|O14908|GIPC1_HUMAN	sp|O14908|GIPC1_HUMAN	>sp|O14908|GIPC1_HUMAN PDZ domain-containing protein GIPC1 OS=Homo sapiens OX=9606 GN=GIPC1 PE=1 SV=2	14	GIPC1	TRUE	FALSE	27.8772	27.6216	27.9343	25.1817	NA	23.2086	27.811	24.1952	-3.61586	2.10306	0.166657	0.300702	FALSE	FALSE
sp|P27694|RFA1_HUMAN	sp|P27694|RFA1_HUMAN	>sp|P27694|RFA1_HUMAN Replication protein A 70 kDa DNA-binding subunit OS=Homo sapiens OX=9606 GN=RPA1 PE=1 SV=2	5	RPA1	TRUE	FALSE	21.3851	23.3502	NA	24.5192	25.7036	25.7012	22.3677	25.308	2.94034	1.81925	0.167204	0.301189	FALSE	FALSE
sp|P43686|PRS6B_HUMAN	sp|P43686|PRS6B_HUMAN	>sp|P43686|PRS6B_HUMAN 26S proteasome regulatory subunit 6B OS=Homo sapiens OX=9606 GN=PSMC4 PE=1 SV=2	6	PSMC4	TRUE	FALSE	23.688	24.0566	19.2054	NA	25.7102	25.5291	22.3167	25.6197	3.30299	2.63133	0.167893	0.301929	FALSE	FALSE
sp|P36578|RL4_HUMAN	sp|P36578|RL4_HUMAN	>sp|P36578|RL4_HUMAN 60S ribosomal protein L4 OS=Homo sapiens OX=9606 GN=RPL4 PE=1 SV=5	23	RPL4	TRUE	FALSE	30.2457	30.1905	29.3297	29.4231	29.3722	27.883	29.922	28.8928	-1.0292	0.854084	0.170505	0.306122	FALSE	FALSE
sp|P63010|AP2B1_HUMAN	sp|P63010|AP2B1_HUMAN	>sp|P63010|AP2B1_HUMAN AP-2 complex subunit beta OS=Homo sapiens OX=9606 GN=AP2B1 PE=1 SV=1	20	AP2B1	TRUE	FALSE	27.6497	27.0384	26.2048	26.301	25.817	26.2362	26.9643	26.1181	-0.846256	0.672953	0.171047	0.306588	FALSE	FALSE
sp|P63313|TYB10_HUMAN;CON__P21752	sp|P63313|TYB10_HUMAN;CON__P21752	>sp|P63313|TYB10_HUMAN Thymosin beta-10 OS=Homo sapiens OX=9606 GN=TMSB10 PE=1 SV=2;>P21752 SWISS-PROT:P21752 (Bos taurus) Thymosin beta-9	3	TMSB10	FALSE	TRUE	28.3474	28.1893	29.2977	27.5541	26.6792	22.9503	28.6114	25.7278	-2.88362	2.24263	0.171873	0.307058	FALSE	FALSE
sp|Q9BXJ9|NAA15_HUMAN	sp|Q9BXJ9|NAA15_HUMAN	>sp|Q9BXJ9|NAA15_HUMAN N-alpha-acetyltransferase 15, NatA auxiliary subunit OS=Homo sapiens OX=9606 GN=NAA15 PE=1 SV=1	2	NAA15	TRUE	FALSE	24.318	24.2306	23.5108	23.6823	23.4668	23.3645	24.0198	23.5045	-0.515272	0.410682	0.171827	0.307058	FALSE	FALSE
sp|Q03113|GNA12_HUMAN	sp|Q03113|GNA12_HUMAN	>sp|Q03113|GNA12_HUMAN Guanine nucleotide-binding protein subunit alpha-12 OS=Homo sapiens OX=9606 GN=GNA12 PE=1 SV=4	1	GNA12	TRUE	FALSE	23.5595	NA	23.544	22.0593	20.9023	NA	23.5517	21.4808	-2.07093	1.28559	0.173355	0.309198	FALSE	FALSE
sp|P11279|LAMP1_HUMAN	sp|P11279|LAMP1_HUMAN	>sp|P11279|LAMP1_HUMAN Lysosome-associated membrane glycoprotein 1 OS=Homo sapiens OX=9606 GN=LAMP1 PE=1 SV=3	8	LAMP1	TRUE	FALSE	28.012	28.0123	26.9009	29.3877	28.8865	27.7348	27.6417	28.6697	1.02799	0.876919	0.174468	0.310166	FALSE	FALSE
sp|Q8TAD7|OCC1_HUMAN	sp|Q8TAD7|OCC1_HUMAN	>sp|Q8TAD7|OCC1_HUMAN Overexpressed in colon carcinoma 1 protein OS=Homo sapiens OX=9606 GN=OCC1 PE=1 SV=2	2	OCC1	FALSE	FALSE	25.7436	25.7104	26.7795	25.8291	24.4325	25.2993	26.0778	25.187	-0.890838	0.764681	0.174315	0.310166	FALSE	FALSE
sp|Q16363|LAMA4_HUMAN	sp|Q16363|LAMA4_HUMAN	>sp|Q16363|LAMA4_HUMAN Laminin subunit alpha-4 OS=Homo sapiens OX=9606 GN=LAMA4 PE=1 SV=4	12	LAMA4	TRUE	FALSE	26.0678	25.8761	25.2216	26.0802	26.0541	26.9014	25.7218	26.3452	0.623412	0.536848	0.175077	0.31074	FALSE	FALSE
sp|O60687|SRPX2_HUMAN	sp|O60687|SRPX2_HUMAN	>sp|O60687|SRPX2_HUMAN Sushi repeat-containing protein SRPX2 OS=Homo sapiens OX=9606 GN=SRPX2 PE=1 SV=1	16	SRPX2	TRUE	FALSE	27.7052	27.5582	22.3917	21.8863	NA	22.8498	25.885	22.368	-3.51701	2.89929	0.175506	0.310995	FALSE	FALSE
sp|P26639|SYTC_HUMAN	sp|P26639|SYTC_HUMAN	>sp|P26639|SYTC_HUMAN Threonine--tRNA ligase 1, cytoplasmic OS=Homo sapiens OX=9606 GN=TARS1 PE=1 SV=3	5	TARS1	FALSE	TRUE	23.4004	24.574	21.4188	25.2902	25.0331	24.6307	23.1311	24.9847	1.8536	1.44647	0.177273	0.313614	FALSE	FALSE
sp|Q96J02|ITCH_HUMAN	sp|Q96J02|ITCH_HUMAN	>sp|Q96J02|ITCH_HUMAN E3 ubiquitin-protein ligase Itchy homolog OS=Homo sapiens OX=9606 GN=ITCH PE=1 SV=2	7	ITCH	TRUE	FALSE	25.1084	25.6558	26.1258	26.2057	25.8797	26.6059	25.63	26.2304	0.600436	0.51456	0.179286	0.315712	FALSE	FALSE
sp|Q9BX67|JAM3_HUMAN	sp|Q9BX67|JAM3_HUMAN	>sp|Q9BX67|JAM3_HUMAN Junctional adhesion molecule C OS=Homo sapiens OX=9606 GN=JAM3 PE=1 SV=1	4	JAM3	TRUE	FALSE	25.9677	26.0364	27.7177	25.551	24.1849	26.0682	26.5739	25.268	-1.30589	1.1328	0.178774	0.315712	FALSE	FALSE
sp|Q9HD45|TM9S3_HUMAN	sp|Q9HD45|TM9S3_HUMAN	>sp|Q9HD45|TM9S3_HUMAN Transmembrane 9 superfamily member 3 OS=Homo sapiens OX=9606 GN=TM9SF3 PE=1 SV=2	3	TM9SF3	TRUE	FALSE	23.9043	24.3316	23.0683	23.9714	24.7998	25.884	23.7681	24.8851	1.11702	0.952626	0.179329	0.315712	FALSE	FALSE
sp|P98160|PGBM_HUMAN	sp|P98160|PGBM_HUMAN	>sp|P98160|PGBM_HUMAN Basement membrane-specific heparan sulfate proteoglycan core protein OS=Homo sapiens OX=9606 GN=HSPG2 PE=1 SV=4	69	HSPG2	TRUE	TRUE	28.9567	29.099	24.8615	30.9931	30.1213	30.0619	27.6391	30.3921	2.75304	2.16771	0.1814	0.318842	FALSE	TRUE
sp|O75390|CISY_HUMAN	sp|O75390|CISY_HUMAN	>sp|O75390|CISY_HUMAN Citrate synthase, mitochondrial OS=Homo sapiens OX=9606 GN=CS PE=1 SV=2	5	CS	TRUE	TRUE	23.7906	23.7263	20.215	24.6788	25.1846	24.9158	22.5773	24.9264	2.34909	1.83182	0.183356	0.32176	FALSE	FALSE
sp|Q8WWI5|CTL1_HUMAN	sp|Q8WWI5|CTL1_HUMAN	>sp|Q8WWI5|CTL1_HUMAN Choline transporter-like protein 1 OS=Homo sapiens OX=9606 GN=SLC44A1 PE=1 SV=1	22	SLC44A1	TRUE	FALSE	29.3076	29.3597	29.5885	29.2107	28.4034	29.1448	29.4186	28.9196	-0.498961	0.404991	0.185624	0.325215	FALSE	FALSE
sp|P46531|NOTC1_HUMAN	sp|P46531|NOTC1_HUMAN	>sp|P46531|NOTC1_HUMAN Neurogenic locus notch homolog protein 1 OS=Homo sapiens OX=9606 GN=NOTCH1 PE=1 SV=4	5	NOTCH1	TRUE	FALSE	NA	22.9763	22.688	24.8855	22.8061	24.6688	22.8322	24.1201	1.28795	1.07767	0.185933	0.325234	FALSE	FALSE
sp|P06703|S10A6_HUMAN	sp|P06703|S10A6_HUMAN	>sp|P06703|S10A6_HUMAN Protein S100-A6 OS=Homo sapiens OX=9606 GN=S100A6 PE=1 SV=1	5	S100A6	TRUE	FALSE	29.7063	29.3462	29.579	29.2822	29.2715	29.4643	29.5439	29.3394	-0.204506	0.174882	0.186766	0.326166	FALSE	FALSE
sp|Q9Y624|JAM1_HUMAN	sp|Q9Y624|JAM1_HUMAN	>sp|Q9Y624|JAM1_HUMAN Junctional adhesion molecule A OS=Homo sapiens OX=9606 GN=F11R PE=1 SV=1	9	F11R	TRUE	FALSE	26.1097	26.4549	25.6046	25.8585	24.383	25.404	26.0564	25.2152	-0.841248	0.716841	0.18722	0.326434	FALSE	FALSE
sp|P60842|IF4A1_HUMAN	sp|P60842|IF4A1_HUMAN	>sp|P60842|IF4A1_HUMAN Eukaryotic initiation factor 4A-I OS=Homo sapiens OX=9606 GN=EIF4A1 PE=1 SV=1	17	EIF4A1	TRUE	FALSE	28.4844	28.1474	27.3625	28.483	29.0792	28.3858	27.9981	28.6493	0.651224	0.562286	0.187537	0.326465	FALSE	FALSE
sp|P15121|ALDR_HUMAN	sp|P15121|ALDR_HUMAN	>sp|P15121|ALDR_HUMAN Aldo-keto reductase family 1 member B1 OS=Homo sapiens OX=9606 GN=AKR1B1 PE=1 SV=3	5	AKR1B1	TRUE	FALSE	26.5621	25.9021	25.6547	25.5466	25.6076	25.4013	26.0397	25.5185	-0.521149	0.417114	0.189457	0.328754	FALSE	FALSE
sp|P62917|RL8_HUMAN	sp|P62917|RL8_HUMAN	>sp|P62917|RL8_HUMAN 60S ribosomal protein L8 OS=Homo sapiens OX=9606 GN=RPL8 PE=1 SV=2	12	RPL8	TRUE	FALSE	28.3345	28.3236	27.4313	27.5197	27.5959	26.0262	28.0298	27.0472	-0.98256	0.842878	0.189208	0.328754	FALSE	FALSE
sp|O60488|ACSL4_HUMAN	sp|O60488|ACSL4_HUMAN	>sp|O60488|ACSL4_HUMAN Long-chain-fatty-acid--CoA ligase 4 OS=Homo sapiens OX=9606 GN=ACSL4 PE=1 SV=2	25	ACSL4	TRUE	FALSE	28.5667	28.3132	28.1336	27.2016	27.958	28.178	28.3378	27.7792	-0.558671	0.466366	0.19055	0.329612	FALSE	FALSE
sp|P22392|NDKB_HUMAN;sp|O60361|NDK8_HUMAN	sp|P22392|NDKB_HUMAN;sp|O60361|NDK8_HUMAN	>sp|P22392|NDKB_HUMAN Nucleoside diphosphate kinase B OS=Homo sapiens OX=9606 GN=NME2 PE=1 SV=1;>sp|O60361|NDK8_HUMAN Putative nucleoside diphosphate kinase OS=Homo sapiens OX=9606 GN=NME2P1 PE=5 SV=1	7	NME2;NME2P1	FALSE	FALSE	28.5679	28.1485	27.5845	27.5315	27.7039	27.4372	28.1003	27.5575	-0.542751	0.439435	0.19086	0.329612	FALSE	FALSE
sp|Q9H4G4|GAPR1_HUMAN	sp|Q9H4G4|GAPR1_HUMAN	>sp|Q9H4G4|GAPR1_HUMAN Golgi-associated plant pathogenesis-related protein 1 OS=Homo sapiens OX=9606 GN=GLIPR2 PE=1 SV=3	6	GLIPR2	TRUE	FALSE	28.0336	28.0111	27.4676	27.4654	26.2185	27.47	27.8375	27.0513	-0.786151	0.659208	0.19082	0.329612	FALSE	FALSE
sp|O75882|ATRN_HUMAN	sp|O75882|ATRN_HUMAN	>sp|O75882|ATRN_HUMAN Attractin OS=Homo sapiens OX=9606 GN=ATRN PE=1 SV=2	6	ATRN	TRUE	FALSE	23.704	24.8377	25.3945	23.8007	23.9583	23.3679	24.6454	23.7089	-0.936454	0.772885	0.192335	0.331632	FALSE	FALSE
sp|O60291|MGRN1_HUMAN;sp|Q96PX1|RN157_HUMAN	sp|O60291|MGRN1_HUMAN;sp|Q96PX1|RN157_HUMAN	>sp|O60291|MGRN1_HUMAN E3 ubiquitin-protein ligase MGRN1 OS=Homo sapiens OX=9606 GN=MGRN1 PE=1 SV=2;>sp|Q96PX1|RN157_HUMAN E3 ubiquitin ligase RNF157 OS=Homo sapiens OX=9606 GN=RNF157 PE=1 SV=3	3	MGRN1;RNF157	FALSE	FALSE	23.4795	24.0239	24.2468	25.4564	24.5729	NA	23.9167	25.0146	1.09789	0.732855	0.193701	0.33346	FALSE	FALSE
sp|Q15323|K1H1_HUMAN;CON__Q9UE12;CON__Q15323;sp|O76009|KT33A_HUMAN;CON__Q6NTB9;CON__O76009;sp|Q14525|KT33B_HUMAN;CON__Q14525;sp|Q14532|K1H2_HUMAN;CON__Q14532	sp|Q15323|K1H1_HUMAN;CON__Q9UE12;CON__Q15323;sp|O76009|KT33A_HUMAN;CON__Q6NTB9;CON__O76009;sp|Q14525|KT33B_HUMAN;CON__Q14525;sp|Q14532|K1H2_HUMAN;CON__Q14532;CON__Q92764;CON__Q8IUT8;sp|Q92764|KRT35_HUMAN;CON__Q497I4;CON__Q9D646;CON__O76011;sp|O76011|KRT34_HUMAN	>sp|Q15323|K1H1_HUMAN Keratin, type I cuticular Ha1 OS=Homo sapiens OX=9606 GN=KRT31 PE=1 SV=3;>Q9UE12 TREMBL:Q9UE12 Type I hair keratin 1 - Homo sapiens (Human).;>Q15323 SWISS-PROT:Q15323 Keratin, type I cuticular HA1 (Hair keratin, type I HA1);>sp|O76009	5	KRT31	TRUE	TRUE	22.6919	23.752	26.0172	25.3506	25.5007	27.1886	24.1537	26.0133	1.85961	1.61502	0.194843	0.333866	FALSE	FALSE
sp|O14936|CSKP_HUMAN	sp|O14936|CSKP_HUMAN	>sp|O14936|CSKP_HUMAN Peripheral plasma membrane protein CASK OS=Homo sapiens OX=9606 GN=CASK PE=1 SV=3	15	CASK	TRUE	FALSE	27.0069	27.0261	27.0162	26.5874	26.3024	26.9977	27.0164	26.6291	-0.387278	0.306426	0.194878	0.333866	FALSE	FALSE
sp|Q9BQ51|PD1L2_HUMAN	sp|Q9BQ51|PD1L2_HUMAN	>sp|Q9BQ51|PD1L2_HUMAN Programmed cell death 1 ligand 2 OS=Homo sapiens OX=9606 GN=PDCD1LG2 PE=1 SV=2	1	PDCD1LG2	FALSE	FALSE	23.2832	23.2482	24.1758	NA	23.1562	22.8088	23.5691	22.9825	-0.586528	0.506438	0.195164	0.333866	FALSE	FALSE
sp|Q9UNE7|CHIP_HUMAN	sp|Q9UNE7|CHIP_HUMAN	>sp|Q9UNE7|CHIP_HUMAN E3 ubiquitin-protein ligase CHIP OS=Homo sapiens OX=9606 GN=STUB1 PE=1 SV=2	5	STUB1	TRUE	FALSE	24.6836	24.699	24.5335	23.6932	24.1261	24.603	24.6387	24.1408	-0.497925	0.40071	0.194753	0.333866	FALSE	FALSE
sp|P08779|K1C16_HUMAN;CON__P08779	sp|P08779|K1C16_HUMAN;CON__P08779;CON__Q9Z2K1;CON__Q3ZAW8	>sp|P08779|K1C16_HUMAN Keratin, type I cytoskeletal 16 OS=Homo sapiens OX=9606 GN=KRT16 PE=1 SV=4;>P08779 SWISS-PROT:P08779 Tax_Id=9606 Gene_Symbol=KRT16 Keratin, type I cytoskeletal 16	30	KRT16	TRUE	FALSE	NA	22.5919	23.1661	22.7739	27.4546	28.8814	22.879	26.3699	3.49095	2.96666	0.196586	0.334393	FALSE	FALSE
sp|P33993|MCM7_HUMAN	sp|P33993|MCM7_HUMAN	>sp|P33993|MCM7_HUMAN DNA replication licensing factor MCM7 OS=Homo sapiens OX=9606 GN=MCM7 PE=1 SV=4	5	MCM7	TRUE	TRUE	22.3788	22.3813	22.2437	22.4778	26.0392	24.3849	22.3346	24.3007	1.96607	1.55968	0.195992	0.334393	FALSE	FALSE
sp|Q14204|DYHC1_HUMAN	sp|Q14204|DYHC1_HUMAN	>sp|Q14204|DYHC1_HUMAN Cytoplasmic dynein 1 heavy chain 1 OS=Homo sapiens OX=9606 GN=DYNC1H1 PE=1 SV=5	57	DYNC1H1	TRUE	FALSE	28.4351	28.7352	27.186	25.8571	27.7037	27.3467	28.1188	26.9692	-1.14956	1.02481	0.19649	0.334393	FALSE	FALSE
sp|Q9NR45|SIAS_HUMAN	sp|Q9NR45|SIAS_HUMAN	>sp|Q9NR45|SIAS_HUMAN Sialic acid synthase OS=Homo sapiens OX=9606 GN=NANS PE=1 SV=2	4	NANS	TRUE	TRUE	24.7304	23.9218	22.4118	25.2358	26.5985	23.9697	23.688	25.268	1.58005	1.41222	0.196702	0.334393	FALSE	FALSE
sp|P12956|XRCC6_HUMAN	sp|P12956|XRCC6_HUMAN	>sp|P12956|XRCC6_HUMAN X-ray repair cross-complementing protein 6 OS=Homo sapiens OX=9606 GN=XRCC6 PE=1 SV=2	9	XRCC6	TRUE	FALSE	NA	23.8715	20.2914	25.1388	27.511	27.2868	22.0815	26.6455	4.56404	2.9511	0.198921	0.337637	FALSE	FALSE
sp|P49757|NUMB_HUMAN	sp|P49757|NUMB_HUMAN;sp|Q9Y6R0|NUMBL_HUMAN	>sp|P49757|NUMB_HUMAN Protein numb homolog OS=Homo sapiens OX=9606 GN=NUMB PE=1 SV=2	5	NUMB	TRUE	FALSE	25.9556	25.0934	25.5959	NA	24.1124	22.4545	25.5483	23.2834	-2.26482	1.40577	0.199857	0.338699	FALSE	FALSE
sp|P27449|VATL_HUMAN	sp|P27449|VATL_HUMAN	>sp|P27449|VATL_HUMAN V-type proton ATPase 16 kDa proteolipid subunit OS=Homo sapiens OX=9606 GN=ATP6V0C PE=1 SV=1	1	ATP6V0C	TRUE	FALSE	24.6442	24.0996	23.7432	25.6179	24.7482	NA	24.1624	25.1831	1.0207	0.714172	0.200555	0.339353	FALSE	FALSE
sp|O43776|SYNC_HUMAN	sp|O43776|SYNC_HUMAN	>sp|O43776|SYNC_HUMAN Asparagine--tRNA ligase, cytoplasmic OS=Homo sapiens OX=9606 GN=NARS1 PE=1 SV=1	2	NARS1	FALSE	FALSE	24.4109	23.6085	22.3273	25.0255	24.2922	24.3439	23.4489	24.5539	1.10496	0.935443	0.202381	0.34138	FALSE	FALSE
sp|P47756|CAPZB_HUMAN	sp|P47756|CAPZB_HUMAN	>sp|P47756|CAPZB_HUMAN F-actin-capping protein subunit beta OS=Homo sapiens OX=9606 GN=CAPZB PE=1 SV=4	11	CAPZB	TRUE	FALSE	27.7023	27.5766	27.3777	27.4075	27.3447	26.7387	27.5522	27.1636	-0.388546	0.332527	0.202291	0.34138	FALSE	FALSE
sp|P01591|IGJ_HUMAN	sp|P01591|IGJ_HUMAN	>sp|P01591|IGJ_HUMAN Immunoglobulin J chain OS=Homo sapiens OX=9606 GN=JCHAIN PE=1 SV=4	2	JCHAIN	TRUE	FALSE	26.4631	26.4106	23.8896	24.3715	22.5437	NA	25.5878	23.4576	-2.13016	1.69134	0.202981	0.341862	FALSE	FALSE
sp|Q9H0U4|RAB1B_HUMAN;sp|Q92928|RAB1C_HUMAN	sp|Q9H0U4|RAB1B_HUMAN;sp|Q92928|RAB1C_HUMAN	>sp|Q9H0U4|RAB1B_HUMAN Ras-related protein Rab-1B OS=Homo sapiens OX=9606 GN=RAB1B PE=1 SV=1;>sp|Q92928|RAB1C_HUMAN Putative Ras-related protein Rab-1C OS=Homo sapiens OX=9606 GN=RAB1C PE=5 SV=2	12	RAB1B;RAB1C	FALSE	TRUE	24.4505	27.0673	27.1909	28.2975	27.8648	27.4313	26.2362	27.8645	1.62828	1.35227	0.204173	0.343338	FALSE	FALSE
sp|P28482|MK01_HUMAN;sp|P27361|MK03_HUMAN	sp|P28482|MK01_HUMAN;sp|P27361|MK03_HUMAN	>sp|P28482|MK01_HUMAN Mitogen-activated protein kinase 1 OS=Homo sapiens OX=9606 GN=MAPK1 PE=1 SV=3;>sp|P27361|MK03_HUMAN Mitogen-activated protein kinase 3 OS=Homo sapiens OX=9606 GN=MAPK3 PE=1 SV=4	5	MAPK1;MAPK3	FALSE	FALSE	25.5284	25.3796	23.911	25.7708	26.1187	25.7597	24.9397	25.8831	0.943392	0.776734	0.20469	0.343677	FALSE	FALSE
sp|P02461|CO3A1_HUMAN	sp|P02461|CO3A1_HUMAN	>sp|P02461|CO3A1_HUMAN Collagen alpha-1(III) chain OS=Homo sapiens OX=9606 GN=COL3A1 PE=1 SV=4	6	COL3A1	TRUE	TRUE	23.3542	24.6796	25.1765	27.6118	24.7235	25.6241	24.4034	25.9865	1.58303	1.40724	0.205131	0.343887	FALSE	FALSE
sp|Q13813|SPTN1_HUMAN	sp|Q13813|SPTN1_HUMAN	>sp|Q13813|SPTN1_HUMAN Spectrin alpha chain, non-erythrocytic 1 OS=Homo sapiens OX=9606 GN=SPTAN1 PE=1 SV=3	1	SPTAN1	TRUE	FALSE	24.2295	23.9874	23.7339	23.7261	23.5238	23.8847	23.9836	23.7115	-0.272013	0.244636	0.205892	0.344632	FALSE	FALSE
sp|Q9H4G0|E41L1_HUMAN	sp|Q9H4G0|E41L1_HUMAN	>sp|Q9H4G0|E41L1_HUMAN Band 4.1-like protein 1 OS=Homo sapiens OX=9606 GN=EPB41L1 PE=1 SV=2	6	EPB41L1	TRUE	TRUE	26.4473	26.1518	24.0416	22.5559	22.9609	25.5885	25.5469	23.7018	-1.84516	1.67158	0.20707	0.346071	FALSE	FALSE
sp|Q14156|EFR3A_HUMAN	sp|Q14156|EFR3A_HUMAN;sp|Q9Y2G0|EFR3B_HUMAN	>sp|Q14156|EFR3A_HUMAN Protein EFR3 homolog A OS=Homo sapiens OX=9606 GN=EFR3A PE=1 SV=2	11	EFR3A	TRUE	TRUE	25.2931	25.3299	26.0502	25.1004	24.3822	21.8564	25.5577	23.7797	-1.77804	1.47734	0.20749	0.346241	FALSE	FALSE
sp|Q13492|PICAL_HUMAN	sp|Q13492|PICAL_HUMAN	>sp|Q13492|PICAL_HUMAN Phosphatidylinositol-binding clathrin assembly protein OS=Homo sapiens OX=9606 GN=PICALM PE=1 SV=2	5	PICALM	TRUE	FALSE	25.12	24.5286	22.6472	23.119	23.2411	21.8687	24.0986	22.743	-1.35567	1.20379	0.208448	0.347307	FALSE	FALSE
sp|Q6UVY6|MOXD1_HUMAN	sp|Q6UVY6|MOXD1_HUMAN	>sp|Q6UVY6|MOXD1_HUMAN DBH-like monooxygenase protein 1 OS=Homo sapiens OX=9606 GN=MOXD1 PE=1 SV=1	5	MOXD1	TRUE	FALSE	22.8824	24.2949	25.038	24.4763	25.1969	26.1807	24.0718	25.2846	1.21289	1.1017	0.209184	0.348	FALSE	FALSE
sp|Q04695|K1C17_HUMAN;CON__Q04695	sp|Q04695|K1C17_HUMAN;CON__Q04695	>sp|Q04695|K1C17_HUMAN Keratin, type I cytoskeletal 17 OS=Homo sapiens OX=9606 GN=KRT17 PE=1 SV=2;>Q04695 SWISS-PROT:Q04695 Tax_Id=9606 Gene_Symbol=KRT17 Keratin, type I cytoskeletal 17	25	KRT17	TRUE	TRUE	25.2054	23.7794	23.8605	25.2991	25.1118	28.7507	24.2817	26.3872	2.10547	1.80716	0.209846	0.348569	FALSE	FALSE
sp|O15371|EIF3D_HUMAN	sp|O15371|EIF3D_HUMAN	>sp|O15371|EIF3D_HUMAN Eukaryotic translation initiation factor 3 subunit D OS=Homo sapiens OX=9606 GN=EIF3D PE=1 SV=1	4	EIF3D	TRUE	FALSE	22.5565	23.4031	NA	NA	25.8148	24.1277	22.9798	24.9712	1.99139	1.38409	0.212917	0.353023	FALSE	FALSE
sp|P54709|AT1B3_HUMAN	sp|P54709|AT1B3_HUMAN	>sp|P54709|AT1B3_HUMAN Sodium/potassium-transporting ATPase subunit beta-3 OS=Homo sapiens OX=9606 GN=ATP1B3 PE=1 SV=1	11	ATP1B3	TRUE	FALSE	29.0778	29.0564	29.0176	29.102	28.283	28.0858	29.0506	28.4903	-0.560336	0.459046	0.213176	0.353023	FALSE	FALSE
sp|Q9UEY8|ADDG_HUMAN	sp|Q9UEY8|ADDG_HUMAN	>sp|Q9UEY8|ADDG_HUMAN Gamma-adducin OS=Homo sapiens OX=9606 GN=ADD3 PE=1 SV=1	6	ADD3	FALSE	FALSE	25.4288	25.8101	24.7043	25.0793	24.7946	23.7369	25.3144	24.537	-0.777432	0.712499	0.213815	0.353542	FALSE	FALSE
sp|Q7KYR7|BT2A1_HUMAN	sp|Q7KYR7|BT2A1_HUMAN;sp|Q8WVV5|BT2A2_HUMAN	>sp|Q7KYR7|BT2A1_HUMAN Butyrophilin subfamily 2 member A1 OS=Homo sapiens OX=9606 GN=BTN2A1 PE=1 SV=3	7	BTN2A1	TRUE	FALSE	25.246	26.1191	26.2833	21.8002	NA	24.0802	25.8828	22.9402	-2.94262	1.84471	0.214695	0.354458	FALSE	FALSE
sp|P50991|TCPD_HUMAN	sp|P50991|TCPD_HUMAN	>sp|P50991|TCPD_HUMAN T-complex protein 1 subunit delta OS=Homo sapiens OX=9606 GN=CCT4 PE=1 SV=4	12	CCT4	TRUE	FALSE	25.961	26.3041	25.4221	25.922	27.0487	26.5655	25.8958	26.512	0.616278	0.566411	0.215735	0.355637	FALSE	FALSE
sp|P61020|RAB5B_HUMAN	sp|P61020|RAB5B_HUMAN	>sp|P61020|RAB5B_HUMAN Ras-related protein Rab-5B OS=Homo sapiens OX=9606 GN=RAB5B PE=1 SV=1	7	RAB5B	TRUE	FALSE	23.6616	25.478	25.2849	25.42	26.5125	25.5693	24.8082	25.8339	1.02577	0.924189	0.216211	0.355881	FALSE	FALSE
sp|Q6NZI2|CAVN1_HUMAN	sp|Q6NZI2|CAVN1_HUMAN	>sp|Q6NZI2|CAVN1_HUMAN Caveolae-associated protein 1 OS=Homo sapiens OX=9606 GN=CAVIN1 PE=1 SV=1	7	CAVIN1	FALSE	FALSE	26.0142	26.1553	26.0651	24.7804	26.0917	23.7112	26.0782	24.8611	-1.21712	1.0075	0.218713	0.359456	FALSE	FALSE
sp|P07942|LAMB1_HUMAN	sp|P07942|LAMB1_HUMAN	>sp|P07942|LAMB1_HUMAN Laminin subunit beta-1 OS=Homo sapiens OX=9606 GN=LAMB1 PE=1 SV=2	29	LAMB1	TRUE	FALSE	27.4678	27.0932	27.6591	28.1528	27.4695	27.7354	27.4067	27.7859	0.379221	0.351786	0.219425	0.360082	FALSE	FALSE
sp|P10599|THIO_HUMAN	sp|P10599|THIO_HUMAN	>sp|P10599|THIO_HUMAN Thioredoxin OS=Homo sapiens OX=9606 GN=TXN PE=1 SV=3	9	TXN	TRUE	FALSE	27.9223	28.5917	28.5328	27.602	28.3946	27.3062	28.3489	27.7676	-0.581338	0.532018	0.220135	0.360653	FALSE	FALSE
sp|P13611|CSPG2_HUMAN	sp|P13611|CSPG2_HUMAN	>sp|P13611|CSPG2_HUMAN Versican core protein OS=Homo sapiens OX=9606 GN=VCAN PE=1 SV=3	11	VCAN	TRUE	TRUE	26.9298	26.6469	25.2582	24.8914	25.7478	21.5189	26.2783	24.0527	-2.22561	1.95079	0.220436	0.360653	FALSE	FALSE
sp|P17931|LEG3_HUMAN	sp|P17931|LEG3_HUMAN	>sp|P17931|LEG3_HUMAN Galectin-3 OS=Homo sapiens OX=9606 GN=LGALS3 PE=1 SV=5	4	LGALS3	TRUE	FALSE	26.6298	26.4514	26.3446	26.1652	25.9828	24.4753	26.4753	25.5411	-0.934183	0.783719	0.221093	0.361185	FALSE	FALSE
sp|Q13277|STX3_HUMAN	sp|Q13277|STX3_HUMAN	>sp|Q13277|STX3_HUMAN Syntaxin-3 OS=Homo sapiens OX=9606 GN=STX3 PE=1 SV=3	3	STX3	TRUE	FALSE	24.0728	23.4692	NA	24.7809	24.1327	24.3558	23.771	24.4232	0.652164	0.4768	0.222116	0.362312	FALSE	FALSE
sp|P02452|CO1A1_HUMAN	sp|P02452|CO1A1_HUMAN;CON__Q862S4	>sp|P02452|CO1A1_HUMAN Collagen alpha-1(I) chain OS=Homo sapiens OX=9606 GN=COL1A1 PE=1 SV=5	24	COL1A1	TRUE	TRUE	26.9889	27.2487	28.8841	31.1019	27.8092	29.2448	27.7073	29.3853	1.67803	1.53527	0.222626	0.3626	FALSE	TRUE
sp|P07477|TRY1_HUMAN;CON__P07477	sp|P07477|TRY1_HUMAN;CON__P07477	>sp|P07477|TRY1_HUMAN Trypsin-1 OS=Homo sapiens OX=9606 GN=PRSS1 PE=1 SV=1;>P07477 SWISS-PROT:P07477 Tax_Id=9606 Gene_Symbol=PRSS1 Trypsin-1 precursor	2	PRSS1	FALSE	FALSE	30.8682	29.955	30.7449	32.8933	31.333	30.695	30.5227	31.6404	1.11774	0.992274	0.223286	0.363132	FALSE	TRUE
sp|P31150|GDIA_HUMAN	sp|P31150|GDIA_HUMAN	>sp|P31150|GDIA_HUMAN Rab GDP dissociation inhibitor alpha OS=Homo sapiens OX=9606 GN=GDI1 PE=1 SV=2	15	GDI1	TRUE	FALSE	26.2326	26.0903	25.8498	25.3581	25.5163	26.1156	26.0575	25.6633	-0.39419	0.354209	0.225108	0.365548	FALSE	FALSE
sp|O75368|SH3L1_HUMAN	sp|O75368|SH3L1_HUMAN	>sp|O75368|SH3L1_HUMAN SH3 domain-binding glutamic acid-rich-like protein OS=Homo sapiens OX=9606 GN=SH3BGRL PE=1 SV=1	1	SH3BGRL	TRUE	FALSE	23.5071	23.4987	22.8487	24.4121	24.1631	23.2	23.2849	23.9251	0.640213	0.586475	0.225935	0.365799	FALSE	FALSE
sp|P29992|GNA11_HUMAN	sp|P29992|GNA11_HUMAN	>sp|P29992|GNA11_HUMAN Guanine nucleotide-binding protein subunit alpha-11 OS=Homo sapiens OX=9606 GN=GNA11 PE=1 SV=2	21	GNA11	TRUE	FALSE	29.0153	29.1126	28.8062	28.5106	27.9547	28.9703	28.9781	28.4786	-0.499498	0.433715	0.225606	0.365799	FALSE	FALSE
sp|P33176|KINH_HUMAN	sp|P33176|KINH_HUMAN;sp|O60282|KIF5C_HUMAN;sp|Q12840|KIF5A_HUMAN	>sp|P33176|KINH_HUMAN Kinesin-1 heavy chain OS=Homo sapiens OX=9606 GN=KIF5B PE=1 SV=1	10	KIF5B	TRUE	FALSE	26.3454	25.9874	25.7074	23.8123	25.5849	25.6172	26.0134	25.0048	-1.00856	0.879073	0.227506	0.367796	FALSE	FALSE
sp|Q9UNM6|PSD13_HUMAN	sp|Q9UNM6|PSD13_HUMAN	>sp|Q9UNM6|PSD13_HUMAN 26S proteasome non-ATPase regulatory subunit 13 OS=Homo sapiens OX=9606 GN=PSMD13 PE=1 SV=2	2	PSMD13	TRUE	FALSE	23.0092	22.5862	NA	NA	23.5652	24.7186	22.7977	24.1419	1.34417	0.924018	0.229244	0.370056	FALSE	FALSE
sp|P00387|NB5R3_HUMAN	sp|P00387|NB5R3_HUMAN	>sp|P00387|NB5R3_HUMAN NADH-cytochrome b5 reductase 3 OS=Homo sapiens OX=9606 GN=CYB5R3 PE=1 SV=3	7	CYB5R3	TRUE	FALSE	25.3141	25.7137	24.7918	22.5717	24.188	NA	25.2732	23.3799	-1.89333	1.22834	0.231089	0.372482	FALSE	FALSE
sp|P15924|DESP_HUMAN	sp|P15924|DESP_HUMAN	>sp|P15924|DESP_HUMAN Desmoplakin OS=Homo sapiens OX=9606 GN=DSP PE=1 SV=3	65	DSP	TRUE	TRUE	24.0985	24.3785	26.1316	24.7985	31.7965	28.1143	24.8695	28.2364	3.36686	2.96447	0.232517	0.372575	FALSE	FALSE
sp|P35237|SPB6_HUMAN	sp|P35237|SPB6_HUMAN;sp|P50452|SPB8_HUMAN	>sp|P35237|SPB6_HUMAN Serpin B6 OS=Homo sapiens OX=9606 GN=SERPINB6 PE=1 SV=3	8	SERPINB6	TRUE	FALSE	25.2072	25.8503	24.4472	24.1721	22.4754	NA	25.1683	23.3237	-1.84453	1.27562	0.232509	0.372575	FALSE	FALSE
sp|P51148|RAB5C_HUMAN	sp|P51148|RAB5C_HUMAN	>sp|P51148|RAB5C_HUMAN Ras-related protein Rab-5C OS=Homo sapiens OX=9606 GN=RAB5C PE=1 SV=2	12	RAB5C	TRUE	FALSE	28.1402	28.3461	28.463	27.5988	28.0115	28.3083	28.3164	27.9729	-0.34358	0.311277	0.232413	0.372575	FALSE	FALSE
sp|P60953|CDC42_HUMAN	sp|P60953|CDC42_HUMAN	>sp|P60953|CDC42_HUMAN Cell division control protein 42 homolog OS=Homo sapiens OX=9606 GN=CDC42 PE=1 SV=2	12	CDC42	TRUE	FALSE	28.7018	28.8744	28.7871	28.49	28.5649	28.8141	28.7878	28.623	-0.164794	0.150476	0.231614	0.372575	FALSE	FALSE
sp|O95980|RECK_HUMAN	sp|O95980|RECK_HUMAN	>sp|O95980|RECK_HUMAN Reversion-inducing cysteine-rich protein with Kazal motifs OS=Homo sapiens OX=9606 GN=RECK PE=1 SV=1	16	RECK	FALSE	FALSE	27.5873	27.5216	26.7144	NA	26.4424	25.0868	27.2744	25.7646	-1.50979	1.01573	0.233296	0.373273	FALSE	FALSE
sp|O15394|NCAM2_HUMAN	sp|O15394|NCAM2_HUMAN	>sp|O15394|NCAM2_HUMAN Neural cell adhesion molecule 2 OS=Homo sapiens OX=9606 GN=NCAM2 PE=1 SV=2	5	NCAM2	FALSE	FALSE	23.9911	24.2558	22.8796	23.8152	22.0232	22.3263	23.7088	22.7216	-0.987274	0.93471	0.233811	0.373548	FALSE	FALSE
sp|Q92743|HTRA1_HUMAN	sp|Q92743|HTRA1_HUMAN	>sp|Q92743|HTRA1_HUMAN Serine protease HTRA1 OS=Homo sapiens OX=9606 GN=HTRA1 PE=1 SV=1	7	HTRA1	TRUE	TRUE	23.5976	24.2949	23.5496	24.9314	24.0507	27.3376	23.814	25.4399	1.62589	1.42149	0.235896	0.376326	FALSE	FALSE
sp|P07108|ACBP_HUMAN	sp|P07108|ACBP_HUMAN	>sp|P07108|ACBP_HUMAN Acyl-CoA-binding protein OS=Homo sapiens OX=9606 GN=DBI PE=1 SV=2	4	DBI	TRUE	FALSE	26.7033	26.4823	26.986	26.8249	25.2429	23.8974	26.7239	25.3217	-1.40211	1.21415	0.237081	0.3774	FALSE	FALSE
sp|P52907|CAZA1_HUMAN	sp|P52907|CAZA1_HUMAN	>sp|P52907|CAZA1_HUMAN F-actin-capping protein subunit alpha-1 OS=Homo sapiens OX=9606 GN=CAPZA1 PE=1 SV=3	13	CAPZA1	TRUE	FALSE	27.3704	27.6491	27.2665	27.5758	28.1695	27.5528	27.4286	27.766	0.337392	0.314165	0.237263	0.3774	FALSE	FALSE
sp|O43166|SI1L1_HUMAN	sp|O43166|SI1L1_HUMAN	>sp|O43166|SI1L1_HUMAN Signal-induced proliferation-associated 1-like protein 1 OS=Homo sapiens OX=9606 GN=SIPA1L1 PE=1 SV=4	1	SIPA1L1	TRUE	FALSE	24.1516	23.3806	24.2368	25.7674	25.6072	23.6837	23.923	25.0195	1.09645	0.993737	0.238275	0.378457	FALSE	FALSE
sp|P62854|RS26_HUMAN;sp|Q5JNZ5|RS26L_HUMAN	sp|P62854|RS26_HUMAN;sp|Q5JNZ5|RS26L_HUMAN	>sp|P62854|RS26_HUMAN 40S ribosomal protein S26 OS=Homo sapiens OX=9606 GN=RPS26 PE=1 SV=3;>sp|Q5JNZ5|RS26L_HUMAN Putative 40S ribosomal protein S26-like 1 OS=Homo sapiens OX=9606 GN=RPS26P11 PE=5 SV=1	3	RPS26;RPS26P11	FALSE	FALSE	27.4878	27.2393	26.6211	26.6179	26.9294	26.5326	27.116	26.6933	-0.422749	0.388252	0.239021	0.379089	FALSE	FALSE
sp|P09486|SPRC_HUMAN	sp|P09486|SPRC_HUMAN	>sp|P09486|SPRC_HUMAN SPARC OS=Homo sapiens OX=9606 GN=SPARC PE=1 SV=1	8	SPARC	TRUE	FALSE	26.2957	25.258	26.2836	26.7509	26.0267	28.1298	25.9458	26.9691	1.02337	0.955344	0.23945	0.379102	FALSE	FALSE
sp|P61970|NTF2_HUMAN	sp|P61970|NTF2_HUMAN	>sp|P61970|NTF2_HUMAN Nuclear transport factor 2 OS=Homo sapiens OX=9606 GN=NUTF2 PE=1 SV=1	3	NUTF2	TRUE	FALSE	24.9709	23.1359	24.7935	24.6816	26.3178	25.0801	24.3001	25.3599	1.05978	1.01876	0.239742	0.379102	FALSE	FALSE
sp|Q9HAK2|COE2_HUMAN	sp|Q9HAK2|COE2_HUMAN	>sp|Q9HAK2|COE2_HUMAN Transcription factor COE2 OS=Homo sapiens OX=9606 GN=EBF2 PE=1 SV=4	1	EBF2	FALSE	FALSE	27.2657	27.3229	27.8886	27.4759	26.8362	27.0286	27.4924	27.1136	-0.378773	0.365439	0.240075	0.379102	FALSE	FALSE
sp|P13861|KAP2_HUMAN	sp|P13861|KAP2_HUMAN	>sp|P13861|KAP2_HUMAN cAMP-dependent protein kinase type II-alpha regulatory subunit OS=Homo sapiens OX=9606 GN=PRKAR2A PE=1 SV=2	1	PRKAR2A	TRUE	FALSE	19.3053	18.9602	NA	NA	20.2956	19.5568	19.1328	19.9262	0.793452	0.566271	0.240596	0.379261	FALSE	FALSE
sp|P23458|JAK1_HUMAN	sp|P23458|JAK1_HUMAN	>sp|P23458|JAK1_HUMAN Tyrosine-protein kinase JAK1 OS=Homo sapiens OX=9606 GN=JAK1 PE=1 SV=2	9	JAK1	TRUE	FALSE	25.9601	25.6292	25.4179	25.7657	25.8842	26.2216	25.6691	25.9572	0.288137	0.27779	0.240873	0.379261	FALSE	FALSE
sp|P53985|MOT1_HUMAN	sp|P53985|MOT1_HUMAN	>sp|P53985|MOT1_HUMAN Monocarboxylate transporter 1 OS=Homo sapiens OX=9606 GN=SLC16A1 PE=1 SV=3	9	SLC16A1	TRUE	FALSE	28.8806	28.8156	29.235	28.5172	26.9219	28.7182	28.9771	28.0525	-0.924608	0.81506	0.241908	0.380341	FALSE	FALSE
sp|P04844|RPN2_HUMAN	sp|P04844|RPN2_HUMAN	>sp|P04844|RPN2_HUMAN Dolichyl-diphosphooligosaccharide--protein glycosyltransferase subunit 2 OS=Homo sapiens OX=9606 GN=RPN2 PE=1 SV=3	1	RPN2	TRUE	FALSE	20.26	20.9913	20.3521	NA	21.4219	20.8333	20.5345	21.1276	0.593187	0.477683	0.242648	0.380954	FALSE	FALSE
sp|O60245|PCDH7_HUMAN	sp|O60245|PCDH7_HUMAN	>sp|O60245|PCDH7_HUMAN Protocadherin-7 OS=Homo sapiens OX=9606 GN=PCDH7 PE=1 SV=2	12	PCDH7	FALSE	TRUE	26.4067	25.9194	26.9952	23.0108	26.9057	23.3811	26.4405	24.4325	-2.00794	1.78164	0.243443	0.381652	FALSE	FALSE
sp|O60565|GREM1_HUMAN	sp|O60565|GREM1_HUMAN;sp|Q9H772|GREM2_HUMAN	>sp|O60565|GREM1_HUMAN Gremlin-1 OS=Homo sapiens OX=9606 GN=GREM1 PE=1 SV=1	8	GREM1	TRUE	FALSE	26.6297	26.1842	26.3609	28.1077	26.1406	28.9985	26.3916	27.7489	1.35736	1.19508	0.24747	0.387005	FALSE	FALSE
sp|P27797|CALR_HUMAN	sp|P27797|CALR_HUMAN	>sp|P27797|CALR_HUMAN Calreticulin OS=Homo sapiens OX=9606 GN=CALR PE=1 SV=1	4	CALR	TRUE	FALSE	25.8175	24.5676	23.056	23.608	NA	22.7112	24.4803	23.1596	-1.32072	1.25695	0.248281	0.387005	FALSE	FALSE
sp|Q9NZN4|EHD2_HUMAN	sp|Q9NZN4|EHD2_HUMAN	>sp|Q9NZN4|EHD2_HUMAN EH domain-containing protein 2 OS=Homo sapiens OX=9606 GN=EHD2 PE=1 SV=2	32	EHD2	TRUE	FALSE	29.0181	29.7037	30.4665	30.5175	30.357	30.3304	29.7295	30.4016	0.672161	0.591284	0.247903	0.387005	FALSE	FALSE
sp|Q9Y315|DEOC_HUMAN	sp|Q9Y315|DEOC_HUMAN	>sp|Q9Y315|DEOC_HUMAN Deoxyribose-phosphate aldolase OS=Homo sapiens OX=9606 GN=DERA PE=1 SV=2	2	DERA	TRUE	FALSE	24.3945	23.1939	NA	NA	25.1629	25.3013	23.7942	25.2321	1.4379	0.965715	0.248063	0.387005	FALSE	FALSE
sp|P46934|NEDD4_HUMAN	sp|P46934|NEDD4_HUMAN	>sp|P46934|NEDD4_HUMAN E3 ubiquitin-protein ligase NEDD4 OS=Homo sapiens OX=9606 GN=NEDD4 PE=1 SV=4	5	NEDD4	TRUE	TRUE	25.086	25.3202	25.8989	30.7882	24.6479	30.4109	25.435	28.6157	3.18068	2.8004	0.249462	0.388291	FALSE	FALSE
sp|Q9NRV9|HEBP1_HUMAN	sp|Q9NRV9|HEBP1_HUMAN	>sp|Q9NRV9|HEBP1_HUMAN Heme-binding protein 1 OS=Homo sapiens OX=9606 GN=HEBP1 PE=1 SV=1	4	HEBP1	TRUE	FALSE	25.5188	25.4036	25.3218	25.4591	24.8052	25.0818	25.4148	25.1154	-0.299413	0.27186	0.250825	0.389853	FALSE	FALSE
sp|Q96BM9|ARL8A_HUMAN	sp|Q96BM9|ARL8A_HUMAN	>sp|Q96BM9|ARL8A_HUMAN ADP-ribosylation factor-like protein 8A OS=Homo sapiens OX=9606 GN=ARL8A PE=1 SV=1	2	ARL8A	TRUE	FALSE	23.9038	23.1616	23.4643	23.2599	NA	22.7512	23.5099	23.0056	-0.504381	0.422247	0.251369	0.390142	FALSE	FALSE
sp|Q9NUP9|LIN7C_HUMAN	sp|Q9NUP9|LIN7C_HUMAN;sp|O14910|LIN7A_HUMAN;sp|Q9HAP6|LIN7B_HUMAN	>sp|Q9NUP9|LIN7C_HUMAN Protein lin-7 homolog C OS=Homo sapiens OX=9606 GN=LIN7C PE=1 SV=1	8	LIN7C	TRUE	FALSE	27.401	26.8863	27.6325	26.9383	26.7526	27.1692	27.3066	26.9534	-0.353238	0.336453	0.251771	0.390209	FALSE	FALSE
sp|Q9Y2A7|NCKP1_HUMAN	sp|Q9Y2A7|NCKP1_HUMAN	>sp|Q9Y2A7|NCKP1_HUMAN Nck-associated protein 1 OS=Homo sapiens OX=9606 GN=NCKAP1 PE=1 SV=1	24	NCKAP1	TRUE	FALSE	27.6885	27.4192	28.2252	28.028	28.7797	27.9514	27.7777	28.253	0.475357	0.467896	0.252253	0.3904	FALSE	FALSE
sp|P54687|BCAT1_HUMAN	sp|P54687|BCAT1_HUMAN	>sp|P54687|BCAT1_HUMAN Branched-chain-amino-acid aminotransferase, cytosolic OS=Homo sapiens OX=9606 GN=BCAT1 PE=1 SV=3	2	BCAT1	TRUE	TRUE	23.6898	23.7081	21.1432	24.5587	24.5221	23.4783	22.847	24.1863	1.33931	1.24885	0.253073	0.390707	FALSE	FALSE
sp|P84243|H33_HUMAN	sp|P84243|H33_HUMAN	>sp|P84243|H33_HUMAN Histone H3.3 OS=Homo sapiens OX=9606 GN=H3-3A PE=1 SV=2	10	H3-3A	FALSE	FALSE	22.7299	19.8716	NA	NA	23.1141	26.2571	21.3008	24.6856	3.38484	2.61289	0.253169	0.390707	FALSE	FALSE
sp|P00338|LDHA_HUMAN	sp|P00338|LDHA_HUMAN;sp|Q6ZMR3|LDH6A_HUMAN;sp|P07864|LDHC_HUMAN	>sp|P00338|LDHA_HUMAN L-lactate dehydrogenase A chain OS=Homo sapiens OX=9606 GN=LDHA PE=1 SV=2	28	LDHA	TRUE	FALSE	30.0149	29.9448	30.7942	29.896	29.7606	29.8137	30.2513	29.8234	-0.427857	0.381709	0.255192	0.393271	FALSE	FALSE
sp|P21291|CSRP1_HUMAN	sp|P21291|CSRP1_HUMAN	>sp|P21291|CSRP1_HUMAN Cysteine and glycine-rich protein 1 OS=Homo sapiens OX=9606 GN=CSRP1 PE=1 SV=3	7	CSRP1	TRUE	FALSE	27.3798	26.8196	26.8624	26.913	26.3375	24.6748	27.0206	25.9751	-1.04547	0.952467	0.256099	0.394111	FALSE	FALSE
sp|Q99873|ANM1_HUMAN	sp|Q99873|ANM1_HUMAN	>sp|Q99873|ANM1_HUMAN Protein arginine N-methyltransferase 1 OS=Homo sapiens OX=9606 GN=PRMT1 PE=1 SV=3	3	PRMT1	TRUE	FALSE	24.1703	22.1711	NA	23.6171	25.6653	26.0101	23.1707	25.0975	1.92681	1.56527	0.256729	0.394521	FALSE	FALSE
sp|O43504|LTOR5_HUMAN	sp|O43504|LTOR5_HUMAN	>sp|O43504|LTOR5_HUMAN Ragulator complex protein LAMTOR5 OS=Homo sapiens OX=9606 GN=LAMTOR5 PE=1 SV=1	1	LAMTOR5	FALSE	FALSE	23.6636	23.7336	23.4702	NA	24.5822	23.9788	23.6225	24.2805	0.658039	0.4298	0.257123	0.39457	FALSE	FALSE
sp|P33527|MRP1_HUMAN	sp|P33527|MRP1_HUMAN	>sp|P33527|MRP1_HUMAN Multidrug resistance-associated protein 1 OS=Homo sapiens OX=9606 GN=ABCC1 PE=1 SV=3	7	ABCC1	TRUE	FALSE	25.0591	25.3516	23.7017	23.8532	23.6201	24.2811	24.7042	23.9181	-0.786012	0.735069	0.258489	0.39555	FALSE	FALSE
sp|P62269|RS18_HUMAN	sp|P62269|RS18_HUMAN	>sp|P62269|RS18_HUMAN 40S ribosomal protein S18 OS=Homo sapiens OX=9606 GN=RPS18 PE=1 SV=3	8	RPS18	TRUE	FALSE	27.4026	26.9958	25.6272	24.9017	26.7993	25.1509	26.6752	25.6173	-1.05791	1.05222	0.258157	0.39555	FALSE	FALSE
sp|Q99460|PSMD1_HUMAN	sp|Q99460|PSMD1_HUMAN	>sp|Q99460|PSMD1_HUMAN 26S proteasome non-ATPase regulatory subunit 1 OS=Homo sapiens OX=9606 GN=PSMD1 PE=1 SV=2	5	PSMD1	TRUE	FALSE	23.1791	22.5133	21.8391	22.4171	23.6189	23.7267	22.5105	23.2542	0.743739	0.746268	0.262954	0.401818	FALSE	FALSE
sp|Q8N4C8|MINK1_HUMAN	sp|Q8N4C8|MINK1_HUMAN	>sp|Q8N4C8|MINK1_HUMAN Misshapen-like kinase 1 OS=Homo sapiens OX=9606 GN=MINK1 PE=1 SV=2	14	MINK1	TRUE	FALSE	24.7666	24.7103	24.7015	24.755	22.755	23.9813	24.7261	23.8305	-0.895688	0.804976	0.26373	0.402252	FALSE	FALSE
sp|Q9Y3L5|RAP2C_HUMAN	sp|Q9Y3L5|RAP2C_HUMAN	>sp|Q9Y3L5|RAP2C_HUMAN Ras-related protein Rap-2c OS=Homo sapiens OX=9606 GN=RAP2C PE=1 SV=1	10	RAP2C	TRUE	FALSE	24.6078	23.5917	24.6507	NA	21.3505	23.2832	24.2834	22.3169	-1.96654	1.34415	0.263978	0.402252	FALSE	FALSE
sp|P14923|PLAK_HUMAN	sp|P14923|PLAK_HUMAN	>sp|P14923|PLAK_HUMAN Junction plakoglobin OS=Homo sapiens OX=9606 GN=JUP PE=1 SV=3	36	JUP	TRUE	FALSE	30.3701	30.454	30.5705	28.3233	30.8618	28.2856	30.4648	29.1569	-1.30792	1.17872	0.264405	0.402339	FALSE	FALSE
sp|P34932|HSP74_HUMAN	sp|P34932|HSP74_HUMAN	>sp|P34932|HSP74_HUMAN Heat shock 70 kDa protein 4 OS=Homo sapiens OX=9606 GN=HSPA4 PE=1 SV=4	8	HSPA4	TRUE	FALSE	25.8138	25.664	24.4058	NA	24.7698	23.5764	25.2945	24.1731	-1.12142	0.924278	0.265392	0.402415	FALSE	FALSE
sp|P43121|MUC18_HUMAN	sp|P43121|MUC18_HUMAN	>sp|P43121|MUC18_HUMAN Cell surface glycoprotein MUC18 OS=Homo sapiens OX=9606 GN=MCAM PE=1 SV=2	14	MCAM	TRUE	FALSE	27.4636	27.2192	27.3127	27.079	26.0566	27.2017	27.3318	26.7791	-0.552732	0.505805	0.265128	0.402415	FALSE	FALSE
sp|Q04446|GLGB_HUMAN	sp|Q04446|GLGB_HUMAN	>sp|Q04446|GLGB_HUMAN 1,4-alpha-glucan-branching enzyme OS=Homo sapiens OX=9606 GN=GBE1 PE=1 SV=3	11	GBE1	TRUE	FALSE	26.8965	26.9062	27.4943	25.8017	27.3683	25.3503	27.099	26.1734	-0.92555	0.86752	0.265934	0.402415	FALSE	FALSE
sp|Q08554|DSC1_HUMAN	sp|Q08554|DSC1_HUMAN	>sp|Q08554|DSC1_HUMAN Desmocollin-1 OS=Homo sapiens OX=9606 GN=DSC1 PE=1 SV=2	10	DSC1	TRUE	FALSE	22.4822	21.1968	NA	23.0492	28.7965	22.6883	21.8395	24.8447	3.00512	2.96451	0.265826	0.402415	FALSE	FALSE
sp|P43007|SATT_HUMAN	sp|P43007|SATT_HUMAN	>sp|P43007|SATT_HUMAN Neutral amino acid transporter A OS=Homo sapiens OX=9606 GN=SLC1A4 PE=1 SV=1	7	SLC1A4	TRUE	FALSE	26.2615	26.4223	27.7501	27.5879	27.1234	27.8703	26.8113	27.5272	0.71592	0.691137	0.267516	0.403965	FALSE	FALSE
sp|Q9H2K8|TAOK3_HUMAN	sp|Q9H2K8|TAOK3_HUMAN	>sp|Q9H2K8|TAOK3_HUMAN Serine/threonine-protein kinase TAO3 OS=Homo sapiens OX=9606 GN=TAOK3 PE=1 SV=2	9	TAOK3	TRUE	FALSE	25.7388	25.8545	26.2261	24.2462	21.4433	NA	25.9398	22.8448	-3.09501	1.97183	0.267701	0.403965	FALSE	FALSE
sp|Q12907|LMAN2_HUMAN	sp|Q12907|LMAN2_HUMAN	>sp|Q12907|LMAN2_HUMAN Vesicular integral-membrane protein VIP36 OS=Homo sapiens OX=9606 GN=LMAN2 PE=1 SV=1	6	LMAN2	TRUE	TRUE	25.5319	25.6328	23.3934	26.3837	24.8413	27.1653	24.8527	26.1301	1.27743	1.29954	0.270719	0.407389	FALSE	FALSE
sp|Q9NUM4|T106B_HUMAN	sp|Q9NUM4|T106B_HUMAN	>sp|Q9NUM4|T106B_HUMAN Transmembrane protein 106B OS=Homo sapiens OX=9606 GN=TMEM106B PE=1 SV=2	5	TMEM106B	FALSE	FALSE	25.3402	25.1134	25.1991	24.8034	24.9692	22.938	25.2176	24.2369	-0.980712	0.895896	0.270363	0.407389	FALSE	FALSE
sp|P11908|PRPS2_HUMAN	sp|P11908|PRPS2_HUMAN	>sp|P11908|PRPS2_HUMAN Ribose-phosphate pyrophosphokinase 2 OS=Homo sapiens OX=9606 GN=PRPS2 PE=1 SV=2	3	PRPS2	TRUE	FALSE	22.7855	19.7429	NA	23.4989	24.7664	24.8417	21.2642	24.369	3.10482	2.08176	0.271383	0.407825	FALSE	FALSE
sp|Q5T749|KPRP_HUMAN	sp|Q5T749|KPRP_HUMAN	>sp|Q5T749|KPRP_HUMAN Keratinocyte proline-rich protein OS=Homo sapiens OX=9606 GN=KPRP PE=1 SV=1	14	KPRP	TRUE	TRUE	24.0708	22.3114	23.1663	22.6465	30.8387	26.6257	23.1829	26.7036	3.52076	3.27742	0.272806	0.409397	FALSE	FALSE
sp|O00194|RB27B_HUMAN	sp|O00194|RB27B_HUMAN;sp|P51159|RB27A_HUMAN	>sp|O00194|RB27B_HUMAN Ras-related protein Rab-27B OS=Homo sapiens OX=9606 GN=RAB27B PE=1 SV=4	4	RAB27B	TRUE	FALSE	24.4901	25.0009	24.0612	20.6698	23.1677	NA	24.5174	21.9187	-2.59867	1.70779	0.273615	0.410046	FALSE	FALSE
sp|P14174|MIF_HUMAN	sp|P14174|MIF_HUMAN	>sp|P14174|MIF_HUMAN Macrophage migration inhibitory factor OS=Homo sapiens OX=9606 GN=MIF PE=1 SV=4	2	MIF	TRUE	FALSE	27.5248	27.3879	27.9316	27.1611	27.5272	27.3964	27.6148	27.3616	-0.253198	0.254945	0.274654	0.410473	FALSE	FALSE
sp|P20020|AT2B1_HUMAN	sp|P20020|AT2B1_HUMAN;sp|Q01814|AT2B2_HUMAN	>sp|P20020|AT2B1_HUMAN Plasma membrane calcium-transporting ATPase 1 OS=Homo sapiens OX=9606 GN=ATP2B1 PE=1 SV=4	34	ATP2B1	TRUE	FALSE	27.8816	27.9115	28.0926	29.4639	28.1765	28.1655	27.9619	28.602	0.640071	0.592478	0.27452	0.410473	FALSE	FALSE
sp|Q99747|SNAG_HUMAN	sp|Q99747|SNAG_HUMAN	>sp|Q99747|SNAG_HUMAN Gamma-soluble NSF attachment protein OS=Homo sapiens OX=9606 GN=NAPG PE=1 SV=1	5	NAPG	TRUE	FALSE	23.92	24.7814	24.62	22.019	24.24	23.9663	24.4405	23.4084	-1.03207	0.995004	0.275533	0.411221	FALSE	FALSE
sp|P35555|FBN1_HUMAN	sp|P35555|FBN1_HUMAN	>sp|P35555|FBN1_HUMAN Fibrillin-1 OS=Homo sapiens OX=9606 GN=FBN1 PE=1 SV=4	5	FBN1	TRUE	TRUE	23.0802	22.7129	23.6701	25.2033	22.6887	26.3483	23.1544	24.7467	1.59233	1.50192	0.275985	0.411331	FALSE	FALSE
sp|P08621|RU17_HUMAN	sp|P08621|RU17_HUMAN	>sp|P08621|RU17_HUMAN U1 small nuclear ribonucleoprotein 70 kDa OS=Homo sapiens OX=9606 GN=SNRNP70 PE=1 SV=2	9	SNRNP70	TRUE	FALSE	24.4745	24.58	NA	23.9818	27.7869	26.9329	24.5272	26.2339	1.70661	1.69357	0.276748	0.411905	FALSE	FALSE
sp|P53801|PTTG_HUMAN	sp|P53801|PTTG_HUMAN	>sp|P53801|PTTG_HUMAN Pituitary tumor-transforming gene 1 protein-interacting protein OS=Homo sapiens OX=9606 GN=PTTG1IP PE=1 SV=1	3	PTTG1IP	TRUE	FALSE	22.8212	23.0808	25.4237	24.6374	24.7859	25.5294	23.7752	24.9842	1.20897	1.16269	0.278913	0.414559	FALSE	FALSE
sp|A8MVW0|F1712_HUMAN	sp|A8MVW0|F1712_HUMAN	>sp|A8MVW0|F1712_HUMAN Protein FAM171A2 OS=Homo sapiens OX=9606 GN=FAM171A2 PE=1 SV=1	3	FAM171A2	TRUE	FALSE	NA	21.3046	23.1682	24.0071	NA	24.32	22.2364	24.1636	1.92714	1.35392	0.279661	0.415105	FALSE	FALSE
sp|P62140|PP1B_HUMAN	sp|P62140|PP1B_HUMAN	>sp|P62140|PP1B_HUMAN Serine/threonine-protein phosphatase PP1-beta catalytic subunit OS=Homo sapiens OX=9606 GN=PPP1CB PE=1 SV=3	13	PPP1CB	TRUE	FALSE	27.3628	27.1496	26.5946	26.8487	28.0784	27.9157	27.0356	27.6142	0.578602	0.584652	0.281052	0.416601	FALSE	FALSE
sp|P40121|CAPG_HUMAN	sp|P40121|CAPG_HUMAN	>sp|P40121|CAPG_HUMAN Macrophage-capping protein OS=Homo sapiens OX=9606 GN=CAPG PE=1 SV=2	3	CAPG	TRUE	FALSE	24.3443	24.2555	24.6844	25.1287	25.828	24.2771	24.4281	25.0779	0.649823	0.6233	0.28179	0.417125	FALSE	FALSE
sp|P45973|CBX5_HUMAN	sp|P45973|CBX5_HUMAN;sp|Q13185|CBX3_HUMAN	>sp|P45973|CBX5_HUMAN Chromobox protein homolog 5 OS=Homo sapiens OX=9606 GN=CBX5 PE=1 SV=1	3	CBX5	TRUE	FALSE	21.9922	21.6853	22.5535	NA	25.6591	23.2824	22.077	24.4708	2.39377	1.58808	0.282333	0.417362	FALSE	FALSE
sp|P68400|CSK21_HUMAN;sp|Q8NEV1|CSK23_HUMAN	sp|P68400|CSK21_HUMAN;sp|Q8NEV1|CSK23_HUMAN	>sp|P68400|CSK21_HUMAN Casein kinase II subunit alpha OS=Homo sapiens OX=9606 GN=CSNK2A1 PE=1 SV=1;>sp|Q8NEV1|CSK23_HUMAN Casein kinase II subunit alpha 3 OS=Homo sapiens OX=9606 GN=CSNK2A3 PE=1 SV=2	2	CSNK2A1;CSNK2A3	FALSE	FALSE	22.0765	23.554	22.2299	NA	25.116	23.3358	22.6201	24.2259	1.60579	1.22463	0.283383	0.418346	FALSE	FALSE
sp|Q13683|ITA7_HUMAN	sp|Q13683|ITA7_HUMAN	>sp|Q13683|ITA7_HUMAN Integrin alpha-7 OS=Homo sapiens OX=9606 GN=ITGA7 PE=1 SV=3	4	ITGA7	FALSE	FALSE	23.8346	23.856	NA	24.6092	23.7565	25.961	23.8453	24.7756	0.930254	0.936773	0.284235	0.419035	FALSE	FALSE
sp|O15260|SURF4_HUMAN	sp|O15260|SURF4_HUMAN	>sp|O15260|SURF4_HUMAN Surfeit locus protein 4 OS=Homo sapiens OX=9606 GN=SURF4 PE=1 SV=3	6	SURF4	TRUE	TRUE	25.0806	25.4986	22.5869	22.7774	20.9912	24.4213	24.3887	22.73	-1.65874	1.73032	0.285241	0.419948	FALSE	FALSE
sp|P30626|SORCN_HUMAN	sp|P30626|SORCN_HUMAN	>sp|P30626|SORCN_HUMAN Sorcin OS=Homo sapiens OX=9606 GN=SRI PE=1 SV=1	9	SRI	TRUE	FALSE	27.9834	27.8006	27.8553	25.6705	27.0147	28.0206	27.8798	26.9019	-0.977878	0.920075	0.287055	0.422049	FALSE	FALSE
sp|P18621|RL17_HUMAN	sp|P18621|RL17_HUMAN	>sp|P18621|RL17_HUMAN 60S ribosomal protein L17 OS=Homo sapiens OX=9606 GN=RPL17 PE=1 SV=3	11	RPL17	TRUE	FALSE	27.7784	28.4749	27.8228	27.9724	27.6224	26.3338	28.0254	27.3095	-0.715817	0.715821	0.288006	0.422875	FALSE	FALSE
sp|P02795|MT2_HUMAN;sp|P80297|MT1X_HUMAN;sp|P13640|MT1G_HUMAN	sp|P02795|MT2_HUMAN;sp|P80297|MT1X_HUMAN;sp|P13640|MT1G_HUMAN;sp|Q8N339|MT1M_HUMAN;sp|P04732|MT1E_HUMAN;CON__P67983;sp|P80294|MT1H_HUMAN;sp|P04731|MT1A_HUMAN	>sp|P02795|MT2_HUMAN Metallothionein-2 OS=Homo sapiens OX=9606 GN=MT2A PE=1 SV=1;>sp|P80297|MT1X_HUMAN Metallothionein-1X OS=Homo sapiens OX=9606 GN=MT1X PE=1 SV=1;>sp|P13640|MT1G_HUMAN Metallothionein-1G OS=Homo sapiens OX=9606 GN=MT1G PE=1 SV=2	5	MT2A;MT1X;MT1G	FALSE	TRUE	29.8271	30.6032	31.6115	30.8084	29.1587	25.8088	30.6806	28.592	-2.08864	2.05546	0.289602	0.423505	FALSE	FALSE
sp|P47755|CAZA2_HUMAN	sp|P47755|CAZA2_HUMAN	>sp|P47755|CAZA2_HUMAN F-actin-capping protein subunit alpha-2 OS=Homo sapiens OX=9606 GN=CAPZA2 PE=1 SV=3	4	CAPZA2	TRUE	FALSE	23.2545	23.3707	23.5647	NA	24.9181	23.8999	23.3966	24.409	1.01236	0.670327	0.288918	0.423505	FALSE	FALSE
sp|Q9Y3F4|STRAP_HUMAN	sp|Q9Y3F4|STRAP_HUMAN	>sp|Q9Y3F4|STRAP_HUMAN Serine-threonine kinase receptor-associated protein OS=Homo sapiens OX=9606 GN=STRAP PE=1 SV=1	3	STRAP	TRUE	FALSE	23.4621	23.5568	23.1184	NA	25.3338	24.017	23.3791	24.6754	1.29624	0.864542	0.289418	0.423505	FALSE	FALSE
sp|P00736|C1R_HUMAN	sp|P00736|C1R_HUMAN	>sp|P00736|C1R_HUMAN Complement C1r subcomponent OS=Homo sapiens OX=9606 GN=C1R PE=1 SV=2	6	C1R	TRUE	FALSE	NA	22.6091	22.2397	NA	23.9927	27.1112	22.4244	25.552	3.12755	2.21451	0.290879	0.424801	FALSE	FALSE
sp|P40925|MDHC_HUMAN	sp|P40925|MDHC_HUMAN	>sp|P40925|MDHC_HUMAN Malate dehydrogenase, cytoplasmic OS=Homo sapiens OX=9606 GN=MDH1 PE=1 SV=4	8	MDH1	TRUE	FALSE	26.806	27.2219	26.2355	27.3722	27.01	27.093	26.7544	27.1584	0.403943	0.401796	0.292112	0.425399	FALSE	FALSE
sp|P49588|SYAC_HUMAN	sp|P49588|SYAC_HUMAN	>sp|P49588|SYAC_HUMAN Alanine--tRNA ligase, cytoplasmic OS=Homo sapiens OX=9606 GN=AARS1 PE=1 SV=2	3	AARS1	FALSE	FALSE	24.3261	24.2523	24.2854	NA	21.1611	23.2315	24.2879	22.1963	-2.09162	1.35976	0.292462	0.425399	FALSE	FALSE
sp|Q96RT1|ERBIN_HUMAN	sp|Q96RT1|ERBIN_HUMAN	>sp|Q96RT1|ERBIN_HUMAN Erbin OS=Homo sapiens OX=9606 GN=ERBIN PE=1 SV=2	8	ERBIN	FALSE	TRUE	23.2354	24.8104	26.2922	23.126	24.4638	22.9212	24.7793	23.5037	-1.27568	1.30524	0.291749	0.425399	FALSE	FALSE
sp|P39656|OST48_HUMAN	sp|P39656|OST48_HUMAN	>sp|P39656|OST48_HUMAN Dolichyl-diphosphooligosaccharide--protein glycosyltransferase 48 kDa subunit OS=Homo sapiens OX=9606 GN=DDOST PE=1 SV=4	3	DDOST	TRUE	FALSE	24.4728	24.3464	23.2382	26.1033	24.5261	24.1064	24.0192	24.9119	0.892754	0.931175	0.295209	0.42825	FALSE	FALSE
sp|P61163|ACTZ_HUMAN;sp|P42025|ACTY_HUMAN	sp|P61163|ACTZ_HUMAN;sp|P42025|ACTY_HUMAN	>sp|P61163|ACTZ_HUMAN Alpha-centractin OS=Homo sapiens OX=9606 GN=ACTR1A PE=1 SV=1;>sp|P42025|ACTY_HUMAN Beta-centractin OS=Homo sapiens OX=9606 GN=ACTR1B PE=1 SV=1	3	ACTR1A;ACTR1B	FALSE	FALSE	24.3723	24.1227	23.0058	24.1067	25.2083	24.1807	23.8336	24.4986	0.664995	0.704369	0.295165	0.42825	FALSE	FALSE
sp|Q8NBI5|S43A3_HUMAN	sp|Q8NBI5|S43A3_HUMAN	>sp|Q8NBI5|S43A3_HUMAN Solute carrier family 43 member 3 OS=Homo sapiens OX=9606 GN=SLC43A3 PE=1 SV=2	1	SLC43A3	TRUE	FALSE	24.9101	24.6617	24.4215	24.545	24.3612	24.5015	24.6644	24.4692	-0.195196	0.197483	0.300336	0.435107	FALSE	FALSE
sp|P54136|SYRC_HUMAN	sp|P54136|SYRC_HUMAN	>sp|P54136|SYRC_HUMAN Arginine--tRNA ligase, cytoplasmic OS=Homo sapiens OX=9606 GN=RARS1 PE=1 SV=2	3	RARS1	FALSE	FALSE	24.3897	23.9704	23.6803	NA	22.8146	20.0827	24.0134	21.4487	-2.56475	1.72335	0.306134	0.442917	FALSE	FALSE
sp|P61764|STXB1_HUMAN	sp|P61764|STXB1_HUMAN	>sp|P61764|STXB1_HUMAN Syntaxin-binding protein 1 OS=Homo sapiens OX=9606 GN=STXBP1 PE=1 SV=1	15	STXBP1	TRUE	FALSE	28.0948	27.908	27.2827	27.1855	27.8825	26.7937	27.7619	27.2873	-0.474597	0.511464	0.307167	0.443517	FALSE	FALSE
sp|Q9NZV1|CRIM1_HUMAN	sp|Q9NZV1|CRIM1_HUMAN	>sp|Q9NZV1|CRIM1_HUMAN Cysteine-rich motor neuron 1 protein OS=Homo sapiens OX=9606 GN=CRIM1 PE=1 SV=1	3	CRIM1	FALSE	TRUE	23.1156	24.8877	26.1112	24.3861	23.8802	20.349	24.7048	22.8718	-1.83306	1.96222	0.307364	0.443517	FALSE	FALSE
sp|P61247|RS3A_HUMAN	sp|P61247|RS3A_HUMAN	>sp|P61247|RS3A_HUMAN 40S ribosomal protein S3a OS=Homo sapiens OX=9606 GN=RPS3A PE=1 SV=2	15	RPS3A	TRUE	FALSE	29.2656	29.379	27.8465	27.7055	29.0122	27.2541	28.8304	27.9906	-0.83974	0.914727	0.309598	0.446149	FALSE	FALSE
sp|P30559|OXYR_HUMAN	sp|P30559|OXYR_HUMAN	>sp|P30559|OXYR_HUMAN Oxytocin receptor OS=Homo sapiens OX=9606 GN=OXTR PE=2 SV=2	1	OXTR	TRUE	FALSE	23.4392	23.055	22.2769	23.7523	22.8208	23.8462	22.9237	23.4731	0.549423	0.599451	0.310353	0.446433	FALSE	FALSE
sp|Q92896|GSLG1_HUMAN	sp|Q92896|GSLG1_HUMAN	>sp|Q92896|GSLG1_HUMAN Golgi apparatus protein 1 OS=Homo sapiens OX=9606 GN=GLG1 PE=1 SV=2	15	GLG1	TRUE	TRUE	25.7608	25.6518	22.3119	25.8997	24.9002	28.0453	24.5748	26.2817	1.70685	1.8559	0.310615	0.446433	FALSE	FALSE
sp|Q9P273|TEN3_HUMAN	sp|Q9P273|TEN3_HUMAN	>sp|Q9P273|TEN3_HUMAN Teneurin-3 OS=Homo sapiens OX=9606 GN=TENM3 PE=1 SV=3	3	TENM3	TRUE	TRUE	21.2758	22.4051	24.7128	24.9427	24.6457	23.0115	22.7979	24.2	1.40206	1.49998	0.312889	0.449108	FALSE	FALSE
sp|Q9UJ72|ANX10_HUMAN	sp|Q9UJ72|ANX10_HUMAN	>sp|Q9UJ72|ANX10_HUMAN Annexin A10 OS=Homo sapiens OX=9606 GN=ANXA10 PE=1 SV=3	1	ANXA10	FALSE	FALSE	21.0937	21.5005	20.897	NA	21.3416	21.9155	21.1637	21.6286	0.464863	0.391619	0.315906	0.45284	FALSE	FALSE
sp|Q9NY26|S39A1_HUMAN	sp|Q9NY26|S39A1_HUMAN	>sp|Q9NY26|S39A1_HUMAN Zinc transporter ZIP1 OS=Homo sapiens OX=9606 GN=SLC39A1 PE=1 SV=1	1	SLC39A1	TRUE	FALSE	22.7548	22.4952	22.9158	NA	23.7063	22.9782	22.722	23.3423	0.620314	0.451906	0.317113	0.453973	FALSE	FALSE
sp|O14828|SCAM3_HUMAN	sp|O14828|SCAM3_HUMAN	>sp|O14828|SCAM3_HUMAN Secretory carrier-associated membrane protein 3 OS=Homo sapiens OX=9606 GN=SCAMP3 PE=1 SV=3	6	SCAMP3	TRUE	FALSE	25.39	25.3085	25.3986	25.4546	24.5941	25.0685	25.3657	25.0391	-0.326595	0.327552	0.319289	0.455888	FALSE	FALSE
sp|P60866|RS20_HUMAN	sp|P60866|RS20_HUMAN	>sp|P60866|RS20_HUMAN 40S ribosomal protein S20 OS=Homo sapiens OX=9606 GN=RPS20 PE=1 SV=1	2	RPS20	TRUE	FALSE	24.7073	24.3369	23.1428	24.2353	25.4463	24.5544	24.0623	24.7453	0.682968	0.751595	0.319016	0.455888	FALSE	FALSE
sp|P45974|UBP5_HUMAN	sp|P45974|UBP5_HUMAN	>sp|P45974|UBP5_HUMAN Ubiquitin carboxyl-terminal hydrolase 5 OS=Homo sapiens OX=9606 GN=USP5 PE=1 SV=2	3	USP5	TRUE	FALSE	24.6068	25.5382	25.4115	25.099	24.9275	24.0022	25.1855	24.6762	-0.509269	0.564908	0.320921	0.457617	FALSE	FALSE
sp|Q9NV92|NFIP2_HUMAN	sp|Q9NV92|NFIP2_HUMAN	>sp|Q9NV92|NFIP2_HUMAN NEDD4 family-interacting protein 2 OS=Homo sapiens OX=9606 GN=NDFIP2 PE=1 SV=2	2	NDFIP2	FALSE	FALSE	22.3611	22.0506	22.9674	NA	24.9044	23.0939	22.4597	23.9992	1.53946	1.10882	0.321435	0.45775	FALSE	FALSE
sp|P06241|FYN_HUMAN	sp|P06241|FYN_HUMAN;sp|P06239|LCK_HUMAN	>sp|P06241|FYN_HUMAN Tyrosine-protein kinase Fyn OS=Homo sapiens OX=9606 GN=FYN PE=1 SV=3	11	FYN	TRUE	FALSE	25.3286	25.3394	24.9365	23.2908	25.7958	23.1853	25.2015	24.0906	-1.11082	1.12454	0.321965	0.457906	FALSE	FALSE
sp|P01116|RASK_HUMAN	sp|P01116|RASK_HUMAN	>sp|P01116|RASK_HUMAN GTPase KRas OS=Homo sapiens OX=9606 GN=KRAS PE=1 SV=1	9	KRAS	TRUE	FALSE	25.9793	26.7951	26.2498	26.7363	26.3651	26.9156	26.3414	26.6723	0.330948	0.365331	0.324964	0.461495	FALSE	FALSE
sp|Q9UK76|JUPI1_HUMAN	sp|Q9UK76|JUPI1_HUMAN	>sp|Q9UK76|JUPI1_HUMAN Jupiter microtubule associated homolog 1 OS=Homo sapiens OX=9606 GN=JPT1 PE=1 SV=3	2	JPT1	FALSE	FALSE	24.8737	24.9132	25.7344	25.3444	23.4512	24.5526	25.1738	24.4494	-0.724367	0.78326	0.325337	0.461495	FALSE	FALSE
sp|P62277|RS13_HUMAN	sp|P62277|RS13_HUMAN	>sp|P62277|RS13_HUMAN 40S ribosomal protein S13 OS=Homo sapiens OX=9606 GN=RPS13 PE=1 SV=2	8	RPS13	TRUE	TRUE	26.9132	26.994	25.7824	25.7677	26.5387	21.966	26.5632	24.7575	-1.80571	1.88649	0.328996	0.466078	FALSE	FALSE
sp|P50570|DYN2_HUMAN	sp|P50570|DYN2_HUMAN;sp|Q9UQ16|DYN3_HUMAN	>sp|P50570|DYN2_HUMAN Dynamin-2 OS=Homo sapiens OX=9606 GN=DNM2 PE=1 SV=2	3	DNM2	TRUE	FALSE	23.5198	22.2797	NA	22.618	24.6809	24.6327	22.8997	23.9772	1.07746	1.11065	0.331079	0.467931	FALSE	FALSE
sp|Q9P2J5|SYLC_HUMAN	sp|Q9P2J5|SYLC_HUMAN	>sp|Q9P2J5|SYLC_HUMAN Leucine--tRNA ligase, cytoplasmic OS=Homo sapiens OX=9606 GN=LARS1 PE=1 SV=2	3	LARS1	FALSE	FALSE	23.5241	23.9242	NA	NA	21.1937	23.076	23.7241	22.1348	-1.58928	1.20795	0.331165	0.467931	FALSE	FALSE
sp|Q14689|DIP2A_HUMAN	sp|Q14689|DIP2A_HUMAN;sp|Q9Y2E4|DIP2C_HUMAN	>sp|Q14689|DIP2A_HUMAN Disco-interacting protein 2 homolog A OS=Homo sapiens OX=9606 GN=DIP2A PE=1 SV=2	6	DIP2A	TRUE	FALSE	23.5321	24.0449	23.3095	23.2667	NA	22.0792	23.6289	22.6729	-0.955972	0.72218	0.331759	0.468163	FALSE	FALSE
sp|Q9UBN6|TR10D_HUMAN	sp|Q9UBN6|TR10D_HUMAN	>sp|Q9UBN6|TR10D_HUMAN Tumor necrosis factor receptor superfamily member 10D OS=Homo sapiens OX=9606 GN=TNFRSF10D PE=1 SV=1	10	TNFRSF10D	TRUE	FALSE	27.2738	27.905	27.938	21.7817	26.1492	NA	27.7056	23.9655	-3.74016	2.57898	0.334226	0.471033	FALSE	FALSE
sp|O95084|PRS23_HUMAN	sp|O95084|PRS23_HUMAN	>sp|O95084|PRS23_HUMAN Serine protease 23 OS=Homo sapiens OX=9606 GN=PRSS23 PE=1 SV=1	9	PRSS23	TRUE	FALSE	27.1527	26.6418	25.8337	26.4434	28.7061	27.1032	26.5427	27.4176	0.874838	0.973729	0.336226	0.472948	FALSE	FALSE
sp|P20908|CO5A1_HUMAN	sp|P20908|CO5A1_HUMAN	>sp|P20908|CO5A1_HUMAN Collagen alpha-1(V) chain OS=Homo sapiens OX=9606 GN=COL5A1 PE=1 SV=3	5	COL5A1	TRUE	TRUE	22.7546	22.6493	25.8209	25.2261	24.2072	25.7471	23.7416	25.0602	1.31855	1.43705	0.33648	0.472948	FALSE	TRUE
sp|P52823|STC1_HUMAN	sp|P52823|STC1_HUMAN	>sp|P52823|STC1_HUMAN Stanniocalcin-1 OS=Homo sapiens OX=9606 GN=STC1 PE=1 SV=1	1	STC1	TRUE	FALSE	21.647	21.837	NA	22.2276	NA	21.848	21.742	22.0378	0.295882	0.243343	0.336889	0.472948	FALSE	FALSE
sp|P80723|BASP1_HUMAN	sp|P80723|BASP1_HUMAN	>sp|P80723|BASP1_HUMAN Brain acid soluble protein 1 OS=Homo sapiens OX=9606 GN=BASP1 PE=1 SV=2	20	BASP1	TRUE	FALSE	31.313	31.4177	31.9241	31.6309	31.2049	30.8652	31.5516	31.2337	-0.317939	0.363225	0.337383	0.473032	FALSE	FALSE
sp|P53396|ACLY_HUMAN	sp|P53396|ACLY_HUMAN	>sp|P53396|ACLY_HUMAN ATP-citrate synthase OS=Homo sapiens OX=9606 GN=ACLY PE=1 SV=3	39	ACLY	TRUE	FALSE	29.6386	29.8736	28.5997	28.2624	29.4961	28.6009	29.3706	28.7865	-0.58412	0.669859	0.338264	0.473048	FALSE	FALSE
sp|Q08431|MFGM_HUMAN	sp|Q08431|MFGM_HUMAN	>sp|Q08431|MFGM_HUMAN Lactadherin OS=Homo sapiens OX=9606 GN=MFGE8 PE=1 SV=3	33	MFGE8	TRUE	FALSE	32.5269	32.7343	33.0796	32.6524	33.1563	33.6325	32.7803	33.147	0.366753	0.409406	0.337961	0.473048	FALSE	FALSE
sp|Q969X1|LFG3_HUMAN	sp|Q969X1|LFG3_HUMAN	>sp|Q969X1|LFG3_HUMAN Protein lifeguard 3 OS=Homo sapiens OX=9606 GN=TMBIM1 PE=1 SV=2	4	TMBIM1	TRUE	FALSE	26.9677	27.2703	27.5552	27.2362	26.8619	27.0267	27.2644	27.0416	-0.222819	0.251977	0.340343	0.475344	FALSE	FALSE
sp|Q15843|NEDD8_HUMAN	sp|Q15843|NEDD8_HUMAN	>sp|Q15843|NEDD8_HUMAN NEDD8 OS=Homo sapiens OX=9606 GN=NEDD8 PE=1 SV=1	2	NEDD8	TRUE	FALSE	25.7594	25.6457	25.5201	NA	23.8629	25.1954	25.6417	24.5291	-1.1126	0.7749	0.341115	0.475811	FALSE	FALSE
sp|O14745|NHRF1_HUMAN	sp|O14745|NHRF1_HUMAN	>sp|O14745|NHRF1_HUMAN Na(+)/H(+) exchange regulatory cofactor NHE-RF1 OS=Homo sapiens OX=9606 GN=SLC9A3R1 PE=1 SV=4	2	SLC9A3R1	TRUE	TRUE	25.2661	20.8674	21.2242	24.5459	24.1206	23.9038	22.4526	24.1901	1.73751	1.82643	0.342839	0.477604	FALSE	FALSE
sp|P35442|TSP2_HUMAN	sp|P35442|TSP2_HUMAN	>sp|P35442|TSP2_HUMAN Thrombospondin-2 OS=Homo sapiens OX=9606 GN=THBS2 PE=1 SV=2	10	THBS2	TRUE	TRUE	21.9066	21.8306	22.8873	23.5276	21.7103	26.2513	22.2082	23.8297	1.62156	1.73702	0.343811	0.478346	FALSE	FALSE
sp|P22087|FBRL_HUMAN	sp|P22087|FBRL_HUMAN	>sp|P22087|FBRL_HUMAN rRNA 2-O-methyltransferase fibrillarin OS=Homo sapiens OX=9606 GN=FBL PE=1 SV=2	2	FBL	TRUE	FALSE	21.3981	23.697	NA	24.2059	24.77	24.2952	22.5476	24.4237	1.87617	1.32762	0.34506	0.479471	FALSE	FALSE
sp|Q9NRX5|SERC1_HUMAN	sp|Q9NRX5|SERC1_HUMAN	>sp|Q9NRX5|SERC1_HUMAN Serine incorporator 1 OS=Homo sapiens OX=9606 GN=SERINC1 PE=1 SV=1	2	SERINC1	TRUE	FALSE	25.4648	25.0266	25.8122	25.3373	25.9703	26.0018	25.4345	25.7698	0.335241	0.389779	0.345774	0.47985	FALSE	FALSE
sp|P55884|EIF3B_HUMAN	sp|P55884|EIF3B_HUMAN	>sp|P55884|EIF3B_HUMAN Eukaryotic translation initiation factor 3 subunit B OS=Homo sapiens OX=9606 GN=EIF3B PE=1 SV=3	3	EIF3B	TRUE	FALSE	24.4868	24.2821	20.8872	NA	24.8572	24.4253	23.2187	24.6412	1.42253	1.63528	0.346893	0.48079	FALSE	FALSE
sp|Q16555|DPYL2_HUMAN	sp|Q16555|DPYL2_HUMAN	>sp|Q16555|DPYL2_HUMAN Dihydropyrimidinase-related protein 2 OS=Homo sapiens OX=9606 GN=DPYSL2 PE=1 SV=1	11	DPYSL2	TRUE	FALSE	27.2047	27.1811	26.0212	26.8729	28.3396	27.1112	26.8023	27.4412	0.638898	0.743876	0.347667	0.481249	FALSE	FALSE
sp|P41252|SYIC_HUMAN	sp|P41252|SYIC_HUMAN	>sp|P41252|SYIC_HUMAN Isoleucine--tRNA ligase, cytoplasmic OS=Homo sapiens OX=9606 GN=IARS1 PE=1 SV=2	7	IARS1	FALSE	FALSE	26.1174	25.5422	25.085	23.5837	25.3518	25.511	25.5815	24.8155	-0.766064	0.860722	0.348389	0.481636	FALSE	FALSE
sp|P19256|LFA3_HUMAN	sp|P19256|LFA3_HUMAN	>sp|P19256|LFA3_HUMAN Lymphocyte function-associated antigen 3 OS=Homo sapiens OX=9606 GN=CD58 PE=1 SV=1	3	CD58	TRUE	FALSE	25.3359	23.6442	23.8226	25.9983	24.5837	24.5147	24.2676	25.0322	0.764682	0.895226	0.350021	0.483278	FALSE	FALSE
sp|P25116|PAR1_HUMAN	sp|P25116|PAR1_HUMAN	>sp|P25116|PAR1_HUMAN Proteinase-activated receptor 1 OS=Homo sapiens OX=9606 GN=F2R PE=1 SV=2	4	F2R	TRUE	FALSE	26.2099	25.1116	25.3172	25.4167	24.8994	25.087	25.5462	25.1344	-0.411863	0.463359	0.352162	0.485003	FALSE	FALSE
sp|Q9Y570|PPME1_HUMAN	sp|Q9Y570|PPME1_HUMAN	>sp|Q9Y570|PPME1_HUMAN Protein phosphatase methylesterase 1 OS=Homo sapiens OX=9606 GN=PPME1 PE=1 SV=3	2	PPME1	TRUE	TRUE	22.4569	23.4886	23.906	27.3282	24.6772	22.6997	23.2838	24.9017	1.61785	1.77911	0.351884	0.485003	FALSE	FALSE
sp|O95372|LYPA2_HUMAN	sp|O95372|LYPA2_HUMAN	>sp|O95372|LYPA2_HUMAN Acyl-protein thioesterase 2 OS=Homo sapiens OX=9606 GN=LYPLA2 PE=1 SV=1	3	LYPLA2	TRUE	FALSE	23.2887	23.0659	22.9795	NA	23.5897	23.2028	23.1113	23.3962	0.284921	0.236206	0.353255	0.485894	FALSE	FALSE
sp|O75396|SC22B_HUMAN	sp|O75396|SC22B_HUMAN	>sp|O75396|SC22B_HUMAN Vesicle-trafficking protein SEC22b OS=Homo sapiens OX=9606 GN=SEC22B PE=1 SV=4	5	SEC22B	TRUE	FALSE	25.1095	25.3508	24.4503	24.5292	NA	22.7961	24.9702	23.6626	-1.30758	0.998512	0.356761	0.490095	FALSE	FALSE
sp|P39023|RL3_HUMAN	sp|P39023|RL3_HUMAN;sp|Q92901|RL3L_HUMAN	>sp|P39023|RL3_HUMAN 60S ribosomal protein L3 OS=Homo sapiens OX=9606 GN=RPL3 PE=1 SV=2	18	RPL3	TRUE	FALSE	29.3792	29.2565	28.7124	28.7154	29.2569	27.3346	29.116	28.4356	-0.680388	0.763067	0.358781	0.492151	FALSE	FALSE
sp|P55786|PSA_HUMAN	sp|P55786|PSA_HUMAN;sp|A6NEC2|PSAL_HUMAN	>sp|P55786|PSA_HUMAN Puromycin-sensitive aminopeptidase OS=Homo sapiens OX=9606 GN=NPEPPS PE=1 SV=2	10	NPEPPS	TRUE	FALSE	25.5452	25.428	24.6575	25.6032	26.2237	25.1215	25.2102	25.6495	0.43924	0.522518	0.359162	0.492151	FALSE	FALSE
sp|Q9Y3B3|TMED7_HUMAN	sp|Q9Y3B3|TMED7_HUMAN	>sp|Q9Y3B3|TMED7_HUMAN Transmembrane emp24 domain-containing protein 7 OS=Homo sapiens OX=9606 GN=TMED7 PE=1 SV=2	3	TMED7	TRUE	FALSE	26.3344	25.7219	23.9561	23.4152	NA	24.9407	25.3375	24.178	-1.15952	1.20695	0.360707	0.493027	FALSE	FALSE
sp|Q9Y6N7|ROBO1_HUMAN	sp|Q9Y6N7|ROBO1_HUMAN	>sp|Q9Y6N7|ROBO1_HUMAN Roundabout homolog 1 OS=Homo sapiens OX=9606 GN=ROBO1 PE=1 SV=1	2	ROBO1	FALSE	FALSE	25.6175	25.8371	25.6557	27.2015	26.1315	25.5153	25.7034	26.2827	0.579302	0.630374	0.360423	0.493027	FALSE	FALSE
sp|P23528|COF1_HUMAN	sp|P23528|COF1_HUMAN	>sp|P23528|COF1_HUMAN Cofilin-1 OS=Homo sapiens OX=9606 GN=CFL1 PE=1 SV=3	17	CFL1	TRUE	FALSE	30.6462	30.7103	30.7367	30.6286	30.727	30.5631	30.6977	30.6396	-0.0581419	0.0678502	0.362256	0.494164	FALSE	FALSE
sp|P83731|RL24_HUMAN	sp|P83731|RL24_HUMAN	>sp|P83731|RL24_HUMAN 60S ribosomal protein L24 OS=Homo sapiens OX=9606 GN=RPL24 PE=1 SV=1	6	RPL24	TRUE	FALSE	27.8267	27.6566	27.2138	27.7133	27.1737	25.7534	27.5657	26.8801	-0.685553	0.768774	0.362848	0.494164	FALSE	FALSE
sp|Q96PD2|DCBD2_HUMAN	sp|Q96PD2|DCBD2_HUMAN	>sp|Q96PD2|DCBD2_HUMAN Discoidin, CUB and LCCL domain-containing protein 2 OS=Homo sapiens OX=9606 GN=DCBLD2 PE=1 SV=1	20	DCBLD2	TRUE	FALSE	28.0314	28.378	28.2978	NA	24.3626	27.3948	28.2357	25.8787	-2.35704	1.68299	0.362901	0.494164	FALSE	FALSE
sp|P09496|CLCA_HUMAN	sp|P09496|CLCA_HUMAN	>sp|P09496|CLCA_HUMAN Clathrin light chain A OS=Homo sapiens OX=9606 GN=CLTA PE=1 SV=1	5	CLTA	TRUE	FALSE	25.3017	25.6903	26.6739	27.6237	25.2148	27.8064	25.8886	26.8817	0.99303	1.15447	0.366047	0.497438	FALSE	FALSE
sp|Q02413|DSG1_HUMAN	sp|Q02413|DSG1_HUMAN	>sp|Q02413|DSG1_HUMAN Desmoglein-1 OS=Homo sapiens OX=9606 GN=DSG1 PE=1 SV=2	18	DSG1	TRUE	FALSE	25.13	23.27	24.1655	NA	30.8355	25.5241	24.1885	28.1798	3.99128	2.95604	0.36622	0.497438	FALSE	FALSE
sp|P49768|PSN1_HUMAN	sp|P49768|PSN1_HUMAN;sp|P49810|PSN2_HUMAN	>sp|P49768|PSN1_HUMAN Presenilin-1 OS=Homo sapiens OX=9606 GN=PSEN1 PE=1 SV=1	5	PSEN1	FALSE	FALSE	25.653	24.8532	24.8654	24.8444	23.0094	25.1707	25.1239	24.3415	-0.782333	0.900354	0.369044	0.500648	FALSE	FALSE
sp|P31939|PUR9_HUMAN	sp|P31939|PUR9_HUMAN	>sp|P31939|PUR9_HUMAN Bifunctional purine biosynthesis protein ATIC OS=Homo sapiens OX=9606 GN=ATIC PE=1 SV=3	15	ATIC	TRUE	FALSE	26.3347	26.4049	26.0903	26.5476	25.7365	24.2588	26.2766	25.5143	-0.762341	0.850844	0.373062	0.505468	FALSE	FALSE
sp|P13797|PLST_HUMAN	sp|P13797|PLST_HUMAN;sp|P13796|PLSL_HUMAN;sp|Q14651|PLSI_HUMAN	>sp|P13797|PLST_HUMAN Plastin-3 OS=Homo sapiens OX=9606 GN=PLS3 PE=1 SV=4	12	PLS3	TRUE	FALSE	26.9895	26.9084	25.9455	27.0177	25.6218	25.2619	26.6145	25.9671	-0.647332	0.777602	0.373567	0.505524	FALSE	FALSE
sp|O00244|ATOX1_HUMAN	sp|O00244|ATOX1_HUMAN	>sp|O00244|ATOX1_HUMAN Copper transport protein ATOX1 OS=Homo sapiens OX=9606 GN=ATOX1 PE=1 SV=1	2	ATOX1	FALSE	FALSE	23.688	24.7859	24.848	NA	24.19	22.8359	24.4407	23.5129	-0.927706	0.836821	0.376129	0.508358	FALSE	FALSE
sp|P01112|RASH_HUMAN	sp|P01112|RASH_HUMAN	>sp|P01112|RASH_HUMAN GTPase HRas OS=Homo sapiens OX=9606 GN=HRAS PE=1 SV=1	9	HRAS	TRUE	FALSE	28.6762	27.6222	27.8298	27.7169	27.5272	27.8074	28.0427	27.6839	-0.358886	0.414151	0.382296	0.515413	FALSE	FALSE
sp|P60174|TPIS_HUMAN	sp|P60174|TPIS_HUMAN	>sp|P60174|TPIS_HUMAN Triosephosphate isomerase OS=Homo sapiens OX=9606 GN=TPI1 PE=1 SV=3	25	TPI1	TRUE	FALSE	30.4253	29.7012	30.3007	30.4543	30.8136	30.071	30.1424	30.4463	0.303895	0.377902	0.382124	0.515413	FALSE	FALSE
sp|P40189|IL6RB_HUMAN	sp|P40189|IL6RB_HUMAN	>sp|P40189|IL6RB_HUMAN Interleukin-6 receptor subunit beta OS=Homo sapiens OX=9606 GN=IL6ST PE=1 SV=2	4	IL6ST	TRUE	TRUE	24.0378	23.9088	25.2729	24.4187	24.8598	31.1523	24.4065	26.8103	2.40374	2.76329	0.384492	0.517732	FALSE	FALSE
sp|P30408|T4S1_HUMAN	sp|P30408|T4S1_HUMAN	>sp|P30408|T4S1_HUMAN Transmembrane 4 L6 family member 1 OS=Homo sapiens OX=9606 GN=TM4SF1 PE=1 SV=1	1	TM4SF1	FALSE	TRUE	22.8325	23.9961	25.4722	22.9649	24.4962	21.3917	24.1003	22.9509	-1.14936	1.43534	0.385585	0.518562	FALSE	FALSE
sp|P16615|AT2A2_HUMAN	sp|P16615|AT2A2_HUMAN	>sp|P16615|AT2A2_HUMAN Sarcoplasmic/endoplasmic reticulum calcium ATPase 2 OS=Homo sapiens OX=9606 GN=ATP2A2 PE=1 SV=1	6	ATP2A2	TRUE	TRUE	23.7502	23.82	22.6403	25.031	25.7858	22.6036	23.4035	24.4735	1.06997	1.2746	0.38645	0.519083	FALSE	FALSE
sp|P14868|SYDC_HUMAN	sp|P14868|SYDC_HUMAN	>sp|P14868|SYDC_HUMAN Aspartate--tRNA ligase, cytoplasmic OS=Homo sapiens OX=9606 GN=DARS1 PE=1 SV=2	3	DARS1	FALSE	FALSE	24.4356	24.2837	22.754	24.4648	24.4492	24.3191	23.8244	24.411	0.586597	0.672194	0.388708	0.521473	FALSE	FALSE
sp|Q58FF8|H90B2_HUMAN	sp|Q58FF8|H90B2_HUMAN	>sp|Q58FF8|H90B2_HUMAN Putative heat shock protein HSP 90-beta 2 OS=Homo sapiens OX=9606 GN=HSP90AB2P PE=1 SV=2	10	HSP90AB2P	TRUE	FALSE	22.9469	25.0949	22.7114	24.0387	24.2818	24.9332	23.5844	24.4179	0.833536	0.991993	0.389922	0.522457	FALSE	FALSE
sp|P11717|MPRI_HUMAN	sp|P11717|MPRI_HUMAN	>sp|P11717|MPRI_HUMAN Cation-independent mannose-6-phosphate receptor OS=Homo sapiens OX=9606 GN=IGF2R PE=1 SV=3	9	IGF2R	TRUE	TRUE	25.8016	25.8515	22.3346	22.9993	22.2484	24.6935	24.6625	23.3137	-1.34882	1.67313	0.390741	0.522911	FALSE	FALSE
sp|P78527|PRKDC_HUMAN	sp|P78527|PRKDC_HUMAN	>sp|P78527|PRKDC_HUMAN DNA-dependent protein kinase catalytic subunit OS=Homo sapiens OX=9606 GN=PRKDC PE=1 SV=3	18	PRKDC	TRUE	FALSE	26.7369	27.2728	24.4797	26.7245	27.473	27.0772	26.1631	27.0916	0.928446	1.09252	0.392411	0.5245	FALSE	FALSE
sp|P63173|RL38_HUMAN	sp|P63173|RL38_HUMAN	>sp|P63173|RL38_HUMAN 60S ribosomal protein L38 OS=Homo sapiens OX=9606 GN=RPL38 PE=1 SV=2	1	RPL38	TRUE	FALSE	24.8734	24.2829	24.1015	24.1947	24.1419	NA	24.4193	24.1683	-0.25099	0.317335	0.39417	0.525563	FALSE	FALSE
sp|Q9Y3I0|RTCB_HUMAN	sp|Q9Y3I0|RTCB_HUMAN	>sp|Q9Y3I0|RTCB_HUMAN RNA-splicing ligase RtcB homolog OS=Homo sapiens OX=9606 GN=RTCB PE=1 SV=1	2	RTCB	TRUE	FALSE	24.1043	23.3142	NA	NA	24.3559	24.1306	23.7093	24.2433	0.533984	0.455574	0.394172	0.525563	FALSE	FALSE
sp|P62888|RL30_HUMAN	sp|P62888|RL30_HUMAN	>sp|P62888|RL30_HUMAN 60S ribosomal protein L30 OS=Homo sapiens OX=9606 GN=RPL30 PE=1 SV=2	5	RPL30	TRUE	FALSE	25.9331	26.3644	25.5188	24.3857	26.4696	24.9152	25.9388	25.2568	-0.681942	0.824806	0.394869	0.525848	FALSE	FALSE
sp|P05787|K2C8_HUMAN;CON__P05787	sp|P05787|K2C8_HUMAN;CON__P05787;CON__H-INV:HIT000292931;CON__Q9H552;CON__H-INV:HIT000016045	>sp|P05787|K2C8_HUMAN Keratin, type II cytoskeletal 8 OS=Homo sapiens OX=9606 GN=KRT8 PE=1 SV=7;>P05787 SWISS-PROT:P05787 Tax_Id=9606 Gene_Symbol=KRT8 Keratin, type II cytoskeletal 8	19	KRT8	TRUE	TRUE	25.4065	24.2907	27.7687	25.4851	23.6745	24.8917	25.822	24.6838	-1.13818	1.41096	0.397084	0.528151	FALSE	FALSE
sp|P16070|CD44_HUMAN	sp|P16070|CD44_HUMAN	>sp|P16070|CD44_HUMAN CD44 antigen OS=Homo sapiens OX=9606 GN=CD44 PE=1 SV=3	14	CD44	TRUE	FALSE	31.4197	31.1042	31.7587	31.9017	31.4304	31.6204	31.4275	31.6508	0.223297	0.283362	0.397634	0.528237	FALSE	TRUE
sp|P11413|G6PD_HUMAN	sp|P11413|G6PD_HUMAN	>sp|P11413|G6PD_HUMAN Glucose-6-phosphate 1-dehydrogenase OS=Homo sapiens OX=9606 GN=G6PD PE=1 SV=4	16	G6PD	TRUE	FALSE	27.4187	27.8338	26.3848	27.6949	28.0737	27.2963	27.2124	27.6883	0.475904	0.592551	0.39925	0.529737	FALSE	FALSE
sp|Q58FF6|H90B4_HUMAN	sp|Q58FF6|H90B4_HUMAN	>sp|Q58FF6|H90B4_HUMAN Putative heat shock protein HSP 90-beta 4 OS=Homo sapiens OX=9606 GN=HSP90AB4P PE=5 SV=1	3	HSP90AB4P	FALSE	FALSE	23.5874	NA	22.2758	23.9347	23.6926	NA	22.9316	23.8137	0.882081	0.745549	0.401583	0.532183	FALSE	FALSE
sp|O15431|COPT1_HUMAN	sp|O15431|COPT1_HUMAN	>sp|O15431|COPT1_HUMAN High affinity copper uptake protein 1 OS=Homo sapiens OX=9606 GN=SLC31A1 PE=1 SV=1	1	SLC31A1	FALSE	FALSE	26.1706	26.0096	27.0385	27.393	26.5305	26.5049	26.4062	26.8095	0.403274	0.522992	0.40455	0.535298	FALSE	FALSE
sp|P67775|PP2AA_HUMAN;sp|P62714|PP2AB_HUMAN	sp|P67775|PP2AA_HUMAN;sp|P62714|PP2AB_HUMAN	>sp|P67775|PP2AA_HUMAN Serine/threonine-protein phosphatase 2A catalytic subunit alpha isoform OS=Homo sapiens OX=9606 GN=PPP2CA PE=1 SV=1;>sp|P62714|PP2AB_HUMAN Serine/threonine-protein phosphatase 2A catalytic subunit beta isoform OS=Homo sapiens OX=9606	5	PPP2CA	TRUE	TRUE	22.7108	24.0221	23.7134	23.4024	27.0737	23.7017	23.4821	24.726	1.24388	1.52142	0.405073	0.535298	FALSE	FALSE
sp|Q15758|AAAT_HUMAN	sp|Q15758|AAAT_HUMAN	>sp|Q15758|AAAT_HUMAN Neutral amino acid transporter B(0) OS=Homo sapiens OX=9606 GN=SLC1A5 PE=1 SV=2	19	SLC1A5	TRUE	FALSE	29.2985	29.7498	31.0911	30.8692	30.6707	30.3007	30.0465	30.6135	0.56706	0.691012	0.405409	0.535298	FALSE	FALSE
sp|P36507|MP2K2_HUMAN;sp|Q02750|MP2K1_HUMAN	sp|P36507|MP2K2_HUMAN;sp|Q02750|MP2K1_HUMAN	>sp|P36507|MP2K2_HUMAN Dual specificity mitogen-activated protein kinase kinase 2 OS=Homo sapiens OX=9606 GN=MAP2K2 PE=1 SV=1;>sp|Q02750|MP2K1_HUMAN Dual specificity mitogen-activated protein kinase kinase 1 OS=Homo sapiens OX=9606 GN=MAP2K1 PE=1 SV=2	2	MAP2K2;MAP2K1	FALSE	FALSE	22.8307	23.1277	22.2302	22.5261	23.3055	23.431	22.7295	23.0875	0.358007	0.467126	0.407553	0.536825	FALSE	FALSE
sp|Q13547|HDAC1_HUMAN;sp|Q92769|HDAC2_HUMAN	sp|Q13547|HDAC1_HUMAN;sp|Q92769|HDAC2_HUMAN	>sp|Q13547|HDAC1_HUMAN Histone deacetylase 1 OS=Homo sapiens OX=9606 GN=HDAC1 PE=1 SV=1;>sp|Q92769|HDAC2_HUMAN Histone deacetylase 2 OS=Homo sapiens OX=9606 GN=HDAC2 PE=1 SV=2	2	HDAC1;HDAC2	FALSE	TRUE	25.9513	22.1593	26.4658	25.7097	25.9714	27.1726	24.8588	26.2846	1.42578	1.75097	0.407463	0.536825	FALSE	FALSE
sp|Q99613|EIF3C_HUMAN;sp|B5ME19|EIFCL_HUMAN	sp|Q99613|EIF3C_HUMAN;sp|B5ME19|EIFCL_HUMAN	>sp|Q99613|EIF3C_HUMAN Eukaryotic translation initiation factor 3 subunit C OS=Homo sapiens OX=9606 GN=EIF3C PE=1 SV=1;>sp|B5ME19|EIFCL_HUMAN Eukaryotic translation initiation factor 3 subunit C-like protein OS=Homo sapiens OX=9606 GN=EIF3CL PE=1 SV=1	4	EIF3C;EIF3CL	FALSE	FALSE	23.5361	NA	22.0403	22.9077	24.696	23.6064	22.7882	23.7367	0.948531	0.977591	0.408496	0.537417	FALSE	FALSE
sp|Q6ZUX7|LHPL2_HUMAN	sp|Q6ZUX7|LHPL2_HUMAN	>sp|Q6ZUX7|LHPL2_HUMAN LHFPL tetraspan subfamily member 2 protein OS=Homo sapiens OX=9606 GN=LHFPL2 PE=1 SV=2	5	LHFPL2	TRUE	FALSE	25.8694	26.3821	24.83	25.2481	24.9532	25.4531	25.6938	25.2181	-0.475717	0.585923	0.410052	0.538812	FALSE	FALSE
sp|Q9H3K6|BOLA2_HUMAN	sp|Q9H3K6|BOLA2_HUMAN	>sp|Q9H3K6|BOLA2_HUMAN BolA-like protein 2 OS=Homo sapiens OX=9606 GN=BOLA2 PE=1 SV=1	3	BOLA2	TRUE	FALSE	24.5921	22.8104	24.5887	NA	23.1949	23.5639	23.997	23.3794	-0.617612	0.812123	0.410948	0.539338	FALSE	FALSE
sp|P62701|RS4X_HUMAN	sp|P62701|RS4X_HUMAN	>sp|P62701|RS4X_HUMAN 40S ribosomal protein S4, X isoform OS=Homo sapiens OX=9606 GN=RPS4X PE=1 SV=2	16	RPS4X	TRUE	TRUE	28.1242	28.4012	26.7281	27.2723	28.0273	25.0492	27.7512	26.7829	-0.968226	1.24967	0.413677	0.542265	FALSE	FALSE
sp|P11166|GTR1_HUMAN	sp|P11166|GTR1_HUMAN	>sp|P11166|GTR1_HUMAN Solute carrier family 2, facilitated glucose transporter member 1 OS=Homo sapiens OX=9606 GN=SLC2A1 PE=1 SV=2	7	SLC2A1	TRUE	FALSE	27.1264	27.2312	28.8378	28.4824	28.3152	28.096	27.7318	28.2979	0.566051	0.692243	0.415061	0.543426	FALSE	FALSE
sp|P68402|PA1B2_HUMAN	sp|P68402|PA1B2_HUMAN	>sp|P68402|PA1B2_HUMAN Platelet-activating factor acetylhydrolase IB subunit beta OS=Homo sapiens OX=9606 GN=PAFAH1B2 PE=1 SV=1	2	PAFAH1B2	TRUE	FALSE	24.1495	24.3596	23.8057	NA	22.4815	23.9115	24.1049	23.1965	-0.908412	0.73639	0.417252	0.545637	FALSE	FALSE
sp|P78371|TCPB_HUMAN	sp|P78371|TCPB_HUMAN	>sp|P78371|TCPB_HUMAN T-complex protein 1 subunit beta OS=Homo sapiens OX=9606 GN=CCT2 PE=1 SV=4	15	CCT2	TRUE	FALSE	26.9045	27.0985	25.7149	26.4273	27.6987	27.1267	26.5726	27.0842	0.511588	0.682025	0.419636	0.548096	FALSE	FALSE
sp|Q9UBI6|GBG12_HUMAN	sp|Q9UBI6|GBG12_HUMAN	>sp|Q9UBI6|GBG12_HUMAN Guanine nucleotide-binding protein G(I)/G(S)/G(O) subunit gamma-12 OS=Homo sapiens OX=9606 GN=GNG12 PE=1 SV=3	8	GNG12	TRUE	FALSE	30.3703	30.778	30.8771	30.6736	30.266	30.5538	30.6751	30.4978	-0.177337	0.236314	0.420999	0.549217	FALSE	FALSE
sp|Q93050|VPP1_HUMAN	sp|Q93050|VPP1_HUMAN	>sp|Q93050|VPP1_HUMAN V-type proton ATPase 116 kDa subunit a1 OS=Homo sapiens OX=9606 GN=ATP6V0A1 PE=1 SV=3	2	ATP6V0A1	TRUE	FALSE	23.0905	23.208	22.8655	23.9691	23.4473	22.785	23.0547	23.4005	0.345797	0.434594	0.421944	0.549791	FALSE	FALSE
sp|P56199|ITA1_HUMAN	sp|P56199|ITA1_HUMAN	>sp|P56199|ITA1_HUMAN Integrin alpha-1 OS=Homo sapiens OX=9606 GN=ITGA1 PE=1 SV=2	15	ITGA1	TRUE	FALSE	26.926	27.4706	27.1892	27.247	26.3989	27.1071	27.1953	26.9177	-0.277596	0.368048	0.426075	0.554509	FALSE	FALSE
sp|P12429|ANXA3_HUMAN	sp|P12429|ANXA3_HUMAN	>sp|P12429|ANXA3_HUMAN Annexin A3 OS=Homo sapiens OX=9606 GN=ANXA3 PE=1 SV=3	14	ANXA3	TRUE	FALSE	26.9373	27.2512	27.7205	26.8744	27.6491	25.4356	27.303	26.653	-0.649935	0.832775	0.426903	0.554922	FALSE	FALSE
sp|Q16543|CDC37_HUMAN	sp|Q16543|CDC37_HUMAN	>sp|Q16543|CDC37_HUMAN Hsp90 co-chaperone Cdc37 OS=Homo sapiens OX=9606 GN=CDC37 PE=1 SV=1	6	CDC37	TRUE	FALSE	25.2498	24.6098	24.4893	25.0311	22.911	24.4928	24.783	24.145	-0.638022	0.821438	0.42767	0.555256	FALSE	FALSE
sp|Q92973|TNPO1_HUMAN	sp|Q92973|TNPO1_HUMAN;sp|O14787|TNPO2_HUMAN	>sp|Q92973|TNPO1_HUMAN Transportin-1 OS=Homo sapiens OX=9606 GN=TNPO1 PE=1 SV=2	3	TNPO1	TRUE	FALSE	22.5594	20.8574	NA	22.7408	23.3639	22.049	21.7084	22.7179	1.00949	0.940293	0.42967	0.557188	FALSE	FALSE
sp|Q53S08|RAB6D_HUMAN;sp|Q9H0N0|RAB6C_HUMAN	sp|Q53S08|RAB6D_HUMAN;sp|Q9H0N0|RAB6C_HUMAN	>sp|Q53S08|RAB6D_HUMAN Ras-related protein Rab-6D OS=Homo sapiens OX=9606 GN=RAB6D PE=2 SV=1;>sp|Q9H0N0|RAB6C_HUMAN Ras-related protein Rab-6C OS=Homo sapiens OX=9606 GN=RAB6C PE=1 SV=2	2	RAB6D;RAB6C	FALSE	FALSE	NA	21.4355	22.9216	22.8698	23.2668	NA	22.1786	23.0683	0.88971	0.811326	0.434655	0.562982	FALSE	FALSE
sp|O43242|PSMD3_HUMAN	sp|O43242|PSMD3_HUMAN	>sp|O43242|PSMD3_HUMAN 26S proteasome non-ATPase regulatory subunit 3 OS=Homo sapiens OX=9606 GN=PSMD3 PE=1 SV=2	7	PSMD3	TRUE	FALSE	25.3386	24.9186	NA	22.1173	24.8246	25.477	25.1286	24.1396	-0.988968	1.37925	0.439103	0.567392	FALSE	FALSE
sp|Q96KP4|CNDP2_HUMAN	sp|Q96KP4|CNDP2_HUMAN	>sp|Q96KP4|CNDP2_HUMAN Cytosolic non-specific dipeptidase OS=Homo sapiens OX=9606 GN=CNDP2 PE=1 SV=2	3	CNDP2	TRUE	FALSE	24.1303	23.9197	22.5299	23.7126	24.4515	NA	23.5266	24.082	0.555393	0.73409	0.438664	0.567392	FALSE	FALSE
sp|P62266|RS23_HUMAN	sp|P62266|RS23_HUMAN	>sp|P62266|RS23_HUMAN 40S ribosomal protein S23 OS=Homo sapiens OX=9606 GN=RPS23 PE=1 SV=3	8	RPS23	TRUE	FALSE	27.0922	27.0735	25.826	25.2494	27.4602	24.8762	26.6639	25.8619	-0.801982	1.08805	0.44234	0.570897	FALSE	FALSE
sp|Q9Y281|COF2_HUMAN	sp|Q9Y281|COF2_HUMAN	>sp|Q9Y281|COF2_HUMAN Cofilin-2 OS=Homo sapiens OX=9606 GN=CFL2 PE=1 SV=1	11	CFL2	TRUE	FALSE	25.7247	25.4913	25.6314	24.2079	25.4936	NA	25.6158	24.8507	-0.765056	0.623788	0.443298	0.571455	FALSE	FALSE
sp|Q9UHD8|SEPT9_HUMAN	sp|Q9UHD8|SEPT9_HUMAN	>sp|Q9UHD8|SEPT9_HUMAN Septin-9 OS=Homo sapiens OX=9606 GN=SEPTIN9 PE=1 SV=2	7	SEPTIN9	FALSE	TRUE	25.6659	25.6799	22.1139	23.1924	24.4952	22.2223	24.4866	23.3033	-1.18327	1.62148	0.444988	0.572955	FALSE	FALSE
sp|Q96QK1|VPS35_HUMAN	sp|Q96QK1|VPS35_HUMAN	>sp|Q96QK1|VPS35_HUMAN Vacuolar protein sorting-associated protein 35 OS=Homo sapiens OX=9606 GN=VPS35 PE=1 SV=2	5	VPS35	TRUE	FALSE	25.115	24.4791	25.1888	25.0296	25.462	24.9891	24.9276	25.1602	0.232584	0.323445	0.446154	0.573777	FALSE	FALSE
sp|P22061|PIMT_HUMAN	sp|P22061|PIMT_HUMAN	>sp|P22061|PIMT_HUMAN Protein-L-isoaspartate(D-aspartate) O-methyltransferase OS=Homo sapiens OX=9606 GN=PCMT1 PE=1 SV=4	5	PCMT1	TRUE	FALSE	24.4422	24.5886	24.8131	22.7912	24.6431	24.6611	24.6146	24.0318	-0.582869	0.760007	0.447482	0.574805	FALSE	FALSE
sp|P18433|PTPRA_HUMAN	sp|P18433|PTPRA_HUMAN;sp|P23469|PTPRE_HUMAN	>sp|P18433|PTPRA_HUMAN Receptor-type tyrosine-protein phosphatase alpha OS=Homo sapiens OX=9606 GN=PTPRA PE=1 SV=3	16	PTPRA	TRUE	FALSE	27.0977	27.5833	26.7833	27.4392	26.6084	26.4299	27.1548	26.8258	-0.328986	0.462079	0.448238	0.575097	FALSE	FALSE
sp|Q9BWD1|THIC_HUMAN	sp|Q9BWD1|THIC_HUMAN	>sp|Q9BWD1|THIC_HUMAN Acetyl-CoA acetyltransferase, cytosolic OS=Homo sapiens OX=9606 GN=ACAT2 PE=1 SV=2	7	ACAT2	TRUE	FALSE	24.7488	25.6356	24.5567	25.0167	27.7139	24.8507	24.9803	25.8604	0.880104	1.18246	0.449289	0.575768	FALSE	FALSE
sp|P05026|AT1B1_HUMAN	sp|P05026|AT1B1_HUMAN	>sp|P05026|AT1B1_HUMAN Sodium/potassium-transporting ATPase subunit beta-1 OS=Homo sapiens OX=9606 GN=ATP1B1 PE=1 SV=1	6	ATP1B1	TRUE	FALSE	26.1033	26.3166	26.2734	27.3519	26.4114	26.0278	26.2311	26.597	0.365934	0.480527	0.451234	0.576085	FALSE	FALSE
sp|P08473|NEP_HUMAN	sp|P08473|NEP_HUMAN	>sp|P08473|NEP_HUMAN Neprilysin OS=Homo sapiens OX=9606 GN=MME PE=1 SV=2	40	MME	TRUE	FALSE	29.328	29.5546	30.2171	29.3392	29.6083	29.4024	29.6999	29.45	-0.249949	0.334736	0.451708	0.576085	FALSE	FALSE
sp|P63151|2ABA_HUMAN	sp|P63151|2ABA_HUMAN;sp|Q00005|2ABB_HUMAN;sp|Q66LE6|2ABD_HUMAN	>sp|P63151|2ABA_HUMAN Serine/threonine-protein phosphatase 2A 55 kDa regulatory subunit B alpha isoform OS=Homo sapiens OX=9606 GN=PPP2R2A PE=1 SV=1	4	PPP2R2A	TRUE	FALSE	23.3924	24.4171	22.9131	NA	20.2159	23.3564	23.5742	21.7862	-1.78804	1.57706	0.450169	0.576085	FALSE	FALSE
sp|Q07955|SRSF1_HUMAN	sp|Q07955|SRSF1_HUMAN	>sp|Q07955|SRSF1_HUMAN Serine/arginine-rich splicing factor 1 OS=Homo sapiens OX=9606 GN=SRSF1 PE=1 SV=2	12	SRSF1	TRUE	TRUE	19.8453	25.0431	24.2528	24.8569	29.2742	21.814	23.0471	25.315	2.26791	3.21082	0.452184	0.576085	FALSE	FALSE
sp|Q13509|TBB3_HUMAN	sp|Q13509|TBB3_HUMAN	>sp|Q13509|TBB3_HUMAN Tubulin beta-3 chain OS=Homo sapiens OX=9606 GN=TUBB3 PE=1 SV=2	23	TUBB3	TRUE	FALSE	25.6407	26.4587	25.3283	26.1856	25.0508	24.8466	25.8093	25.361	-0.448232	0.636189	0.451786	0.576085	FALSE	FALSE
sp|Q92544|TM9S4_HUMAN	sp|Q92544|TM9S4_HUMAN	>sp|Q92544|TM9S4_HUMAN Transmembrane 9 superfamily member 4 OS=Homo sapiens OX=9606 GN=TM9SF4 PE=1 SV=2	4	TM9SF4	TRUE	FALSE	22.2791	23.1246	NA	23.3303	22.1101	25.4536	22.7018	23.6314	0.929554	1.33414	0.454767	0.578698	FALSE	FALSE
sp|Q96FW1|OTUB1_HUMAN	sp|Q96FW1|OTUB1_HUMAN	>sp|Q96FW1|OTUB1_HUMAN Ubiquitin thioesterase OTUB1 OS=Homo sapiens OX=9606 GN=OTUB1 PE=1 SV=2	3	OTUB1	TRUE	FALSE	24.5497	24.8502	24.1347	23.1097	24.8121	24.2064	24.5115	24.0427	-0.468786	0.644534	0.455976	0.579558	FALSE	FALSE
sp|Q15436|SC23A_HUMAN	sp|Q15436|SC23A_HUMAN;sp|Q15437|SC23B_HUMAN	>sp|Q15436|SC23A_HUMAN Protein transport protein Sec23A OS=Homo sapiens OX=9606 GN=SEC23A PE=1 SV=2	3	SEC23A	TRUE	FALSE	23.4718	22.7881	23.3647	NA	23.3096	25.0173	23.2082	24.1635	0.955227	0.840153	0.457561	0.580217	FALSE	FALSE
sp|Q9H9H4|VP37B_HUMAN	sp|Q9H9H4|VP37B_HUMAN	>sp|Q9H9H4|VP37B_HUMAN Vacuolar protein sorting-associated protein 37B OS=Homo sapiens OX=9606 GN=VPS37B PE=1 SV=1	8	VPS37B	TRUE	FALSE	23.9876	24.8406	25.7467	26.1174	24.1389	26.5839	24.8583	25.6134	0.75511	1.07455	0.457131	0.580217	FALSE	FALSE
sp|P12268|IMDH2_HUMAN	sp|P12268|IMDH2_HUMAN	>sp|P12268|IMDH2_HUMAN Inosine-5-monophosphate dehydrogenase 2 OS=Homo sapiens OX=9606 GN=IMPDH2 PE=1 SV=2	2	IMPDH2	TRUE	FALSE	22.9365	21.6872	NA	NA	23.7891	22.4814	22.3118	23.1352	0.823393	0.878126	0.45881	0.581	FALSE	FALSE
sp|Q09666|AHNK_HUMAN	sp|Q09666|AHNK_HUMAN	>sp|Q09666|AHNK_HUMAN Neuroblast differentiation-associated protein AHNAK OS=Homo sapiens OX=9606 GN=AHNAK PE=1 SV=2	82	AHNAK	TRUE	FALSE	29.7707	29.9324	29.7376	30.0906	30.5403	29.5744	29.8136	30.0684	0.254855	0.342474	0.459247	0.581	FALSE	FALSE
sp|Q14764|MVP_HUMAN	sp|Q14764|MVP_HUMAN	>sp|Q14764|MVP_HUMAN Major vault protein OS=Homo sapiens OX=9606 GN=MVP PE=1 SV=4	55	MVP	TRUE	FALSE	31.2726	31.3419	29.7401	29.754	31.5597	28.4124	30.7848	29.9087	-0.876132	1.24737	0.462396	0.584305	FALSE	FALSE
sp|P36871|PGM1_HUMAN	sp|P36871|PGM1_HUMAN	>sp|P36871|PGM1_HUMAN Phosphoglucomutase-1 OS=Homo sapiens OX=9606 GN=PGM1 PE=1 SV=3	6	PGM1	TRUE	FALSE	24.8423	24.4667	22.3247	23.7871	25.1444	24.9281	23.8779	24.6199	0.741971	1.05629	0.464467	0.586242	FALSE	FALSE
sp|P11021|BIP_HUMAN	sp|P11021|BIP_HUMAN	>sp|P11021|BIP_HUMAN Endoplasmic reticulum chaperone BiP OS=Homo sapiens OX=9606 GN=HSPA5 PE=1 SV=2	20	HSPA5	TRUE	FALSE	29.055	29.1706	29.2779	29.5666	28.6703	28.2031	29.1678	28.8133	-0.354498	0.484465	0.469943	0.589809	FALSE	FALSE
sp|P78539|SRPX_HUMAN	sp|P78539|SRPX_HUMAN	>sp|P78539|SRPX_HUMAN Sushi repeat-containing protein SRPX OS=Homo sapiens OX=9606 GN=SRPX PE=1 SV=1	10	SRPX	TRUE	TRUE	26.7426	26.6125	22.6036	24.3657	24.3113	23.6613	25.3196	24.1128	-1.2068	1.64711	0.469089	0.589809	FALSE	FALSE
sp|Q14108|SCRB2_HUMAN	sp|Q14108|SCRB2_HUMAN	>sp|Q14108|SCRB2_HUMAN Lysosome membrane protein 2 OS=Homo sapiens OX=9606 GN=SCARB2 PE=1 SV=2	10	SCARB2	TRUE	FALSE	27.6068	27.8199	27.7086	27.9281	27.5745	26.4347	27.7118	27.3124	-0.399369	0.54407	0.469576	0.589809	FALSE	FALSE
sp|Q8N5I2|ARRD1_HUMAN	sp|Q8N5I2|ARRD1_HUMAN	>sp|Q8N5I2|ARRD1_HUMAN Arrestin domain-containing protein 1 OS=Homo sapiens OX=9606 GN=ARRDC1 PE=1 SV=1	11	ARRDC1	TRUE	FALSE	26.8552	27.0525	27.7959	27.2818	27.1229	28.8069	27.2345	27.7372	0.502655	0.72115	0.46834	0.589809	FALSE	FALSE
sp|Q9BZ67|FRMD8_HUMAN	sp|Q9BZ67|FRMD8_HUMAN;sp|Q9BZ68|FR8P1_HUMAN	>sp|Q9BZ67|FRMD8_HUMAN FERM domain-containing protein 8 OS=Homo sapiens OX=9606 GN=FRMD8 PE=1 SV=1	6	FRMD8	TRUE	FALSE	25.4463	24.4864	23.8243	24.5299	24.52	23.1174	24.5857	24.0558	-0.52989	0.783881	0.470004	0.589809	FALSE	FALSE
sp|P61160|ARP2_HUMAN	sp|P61160|ARP2_HUMAN	>sp|P61160|ARP2_HUMAN Actin-related protein 2 OS=Homo sapiens OX=9606 GN=ACTR2 PE=1 SV=1	8	ACTR2	TRUE	FALSE	26.7212	27.0358	26.0869	25.1055	27.1366	25.991	26.6146	26.0777	-0.536936	0.771201	0.472575	0.591995	FALSE	FALSE
sp|P62070|RRAS2_HUMAN	sp|P62070|RRAS2_HUMAN	>sp|P62070|RRAS2_HUMAN Ras-related protein R-Ras2 OS=Homo sapiens OX=9606 GN=RRAS2 PE=1 SV=1	14	RRAS2	TRUE	FALSE	28.7529	28.7613	29.0932	29.3376	28.0921	28.0622	28.8691	28.4973	-0.371839	0.51813	0.472835	0.591995	FALSE	FALSE
sp|P27348|1433T_HUMAN	sp|P27348|1433T_HUMAN	>sp|P27348|1433T_HUMAN 14-3-3 protein theta OS=Homo sapiens OX=9606 GN=YWHAQ PE=1 SV=1	15	YWHAQ	TRUE	FALSE	28.7493	28.1378	28.231	28.8082	28.9086	28.135	28.3727	28.6172	0.244569	0.363502	0.474632	0.593284	FALSE	FALSE
sp|P62191|PRS4_HUMAN	sp|P62191|PRS4_HUMAN	>sp|P62191|PRS4_HUMAN 26S proteasome regulatory subunit 4 OS=Homo sapiens OX=9606 GN=PSMC1 PE=1 SV=1	4	PSMC1	TRUE	TRUE	25.1561	24.3368	22.6086	20.8202	23.5929	24.4898	24.0338	22.9676	-1.06618	1.57526	0.47502	0.593284	FALSE	FALSE
sp|Q15836|VAMP3_HUMAN;sp|P63027|VAMP2_HUMAN	sp|Q15836|VAMP3_HUMAN;sp|P63027|VAMP2_HUMAN;sp|P23763|VAMP1_HUMAN	>sp|Q15836|VAMP3_HUMAN Vesicle-associated membrane protein 3 OS=Homo sapiens OX=9606 GN=VAMP3 PE=1 SV=3;>sp|P63027|VAMP2_HUMAN Vesicle-associated membrane protein 2 OS=Homo sapiens OX=9606 GN=VAMP2 PE=1 SV=3	6	VAMP3;VAMP2	FALSE	FALSE	28.5653	28.1755	28.1714	28.4671	27.7051	28.1214	28.304	28.0979	-0.206166	0.302411	0.4755	0.593284	FALSE	FALSE
sp|P07741|APT_HUMAN	sp|P07741|APT_HUMAN	>sp|P07741|APT_HUMAN Adenine phosphoribosyltransferase OS=Homo sapiens OX=9606 GN=APRT PE=1 SV=2	6	APRT	TRUE	FALSE	25.0683	26.015	25.9642	NA	24.3491	25.6582	25.6825	25.0036	-0.678854	0.703029	0.477026	0.594331	FALSE	FALSE
sp|P41091|IF2G_HUMAN	sp|P41091|IF2G_HUMAN;sp|Q2VIR3|IF2GL_HUMAN	>sp|P41091|IF2G_HUMAN Eukaryotic translation initiation factor 2 subunit 3 OS=Homo sapiens OX=9606 GN=EIF2S3 PE=1 SV=3	3	EIF2S3	TRUE	FALSE	25.1352	24.5465	23.3692	25.179	25.1214	24.2067	24.3503	24.8357	0.485419	0.716347	0.477655	0.594331	FALSE	FALSE
sp|Q92626|PXDN_HUMAN	sp|Q92626|PXDN_HUMAN	>sp|Q92626|PXDN_HUMAN Peroxidasin homolog OS=Homo sapiens OX=9606 GN=PXDN PE=1 SV=2	39	PXDN	TRUE	FALSE	28.839	29.0374	28.8412	27.7048	27.3055	29.7447	28.9059	28.2516	-0.654247	0.904585	0.477978	0.594331	FALSE	FALSE
sp|P48739|PIPNB_HUMAN	sp|P48739|PIPNB_HUMAN	>sp|P48739|PIPNB_HUMAN Phosphatidylinositol transfer protein beta isoform OS=Homo sapiens OX=9606 GN=PITPNB PE=1 SV=2	4	PITPNB	TRUE	FALSE	25.5782	25.6619	25.3018	NA	25.4543	23.305	25.5139	24.3797	-1.13429	0.990528	0.48164	0.597019	FALSE	FALSE
sp|Q01130|SRSF2_HUMAN;sp|Q9BRL6|SRSF8_HUMAN	sp|Q01130|SRSF2_HUMAN;sp|Q9BRL6|SRSF8_HUMAN	>sp|Q01130|SRSF2_HUMAN Serine/arginine-rich splicing factor 2 OS=Homo sapiens OX=9606 GN=SRSF2 PE=1 SV=4;>sp|Q9BRL6|SRSF8_HUMAN Serine/arginine-rich splicing factor 8 OS=Homo sapiens OX=9606 GN=SRSF8 PE=1 SV=1	2	SRSF2;SRSF8	FALSE	FALSE	23.6264	22.9732	23.0986	23.3428	27.3366	NA	23.2327	25.3397	2.10693	1.84	0.481786	0.597019	FALSE	FALSE
sp|Q16851|UGPA_HUMAN	sp|Q16851|UGPA_HUMAN	>sp|Q16851|UGPA_HUMAN UTP--glucose-1-phosphate uridylyltransferase OS=Homo sapiens OX=9606 GN=UGP2 PE=1 SV=5	4	UGP2	TRUE	FALSE	24.5256	24.8794	24.6793	NA	22.9025	24.6476	24.6948	23.7751	-0.919699	0.806337	0.481709	0.597019	FALSE	FALSE
sp|P23381|SYWC_HUMAN	sp|P23381|SYWC_HUMAN	>sp|P23381|SYWC_HUMAN Tryptophan--tRNA ligase, cytoplasmic OS=Homo sapiens OX=9606 GN=WARS1 PE=1 SV=2	7	WARS1	FALSE	FALSE	25.2847	25.2083	23.3577	NA	24.5729	20.6784	24.6169	22.6256	-1.99127	1.91851	0.48472	0.599291	FALSE	FALSE
sp|Q71DI3|H32_HUMAN	sp|Q71DI3|H32_HUMAN	>sp|Q71DI3|H32_HUMAN Histone H3.2 OS=Homo sapiens OX=9606 GN=H3C15 PE=1 SV=3	11	H3C15	FALSE	FALSE	24.0423	20.6462	NA	NA	22.6162	26.425	22.3443	24.5206	2.1763	2.43285	0.484541	0.599291	FALSE	FALSE
sp|P35998|PRS7_HUMAN	sp|P35998|PRS7_HUMAN	>sp|P35998|PRS7_HUMAN 26S proteasome regulatory subunit 7 OS=Homo sapiens OX=9606 GN=PSMC2 PE=1 SV=3	6	PSMC2	TRUE	FALSE	24.8579	25.5401	23.585	24.0964	25.9122	25.8769	24.661	25.2952	0.634197	0.972488	0.48708	0.601524	FALSE	FALSE
sp|Q15012|LAP4A_HUMAN	sp|Q15012|LAP4A_HUMAN	>sp|Q15012|LAP4A_HUMAN Lysosomal-associated transmembrane protein 4A OS=Homo sapiens OX=9606 GN=LAPTM4A PE=1 SV=1	2	LAPTM4A	FALSE	FALSE	23.9206	23.9151	25.0101	NA	25.9945	24.2827	24.2819	25.1386	0.856682	0.886162	0.489866	0.604279	FALSE	FALSE
sp|P05783|K1C18_HUMAN;CON__P05784	sp|P05783|K1C18_HUMAN;CON__P05784;CON__H-INV:HIT000015463;CON__A2A5Y0;sp|O76014|KRT37_HUMAN;CON__A2AB72;sp|O76015|KRT38_HUMAN;CON__O76015;CON__O76014	>sp|P05783|K1C18_HUMAN Keratin, type I cytoskeletal 18 OS=Homo sapiens OX=9606 GN=KRT18 PE=1 SV=2;>P05784 SWISS-PROT:P05784 Tax_Id=10090 Gene_Symbol=Krt18 Keratin, type I cytoskeletal 18	8	KRT18;Krt18	FALSE	TRUE	26.1772	24.6151	26.0855	22.7831	27.6417	21.9583	25.6259	24.1277	-1.49823	2.18022	0.491328	0.604711	FALSE	FALSE
sp|Q9UKS6|PACN3_HUMAN	sp|Q9UKS6|PACN3_HUMAN	>sp|Q9UKS6|PACN3_HUMAN Protein kinase C and casein kinase substrate in neurons protein 3 OS=Homo sapiens OX=9606 GN=PACSIN3 PE=1 SV=2	12	PACSIN3	TRUE	TRUE	28.1037	28.6258	24.4723	27.5512	27.0158	30.504	27.0672	28.357	1.28975	1.98946	0.491099	0.604711	FALSE	FALSE
sp|P04350|TBB4A_HUMAN	sp|P04350|TBB4A_HUMAN	>sp|P04350|TBB4A_HUMAN Tubulin beta-4A chain OS=Homo sapiens OX=9606 GN=TUBB4A PE=1 SV=2	28	TUBB4A	TRUE	FALSE	21.9651	23.2108	23.8703	NA	23.8515	23.1925	23.0154	23.522	0.506597	0.774164	0.493015	0.605879	FALSE	FALSE
sp|P49257|LMAN1_HUMAN	sp|P49257|LMAN1_HUMAN	>sp|P49257|LMAN1_HUMAN Protein ERGIC-53 OS=Homo sapiens OX=9606 GN=LMAN1 PE=1 SV=2	11	LMAN1	TRUE	TRUE	28.563	28.4782	24.698	26.7316	25.076	26.6583	27.2464	26.1553	-1.0911	1.62978	0.493947	0.605879	FALSE	FALSE
sp|P49411|EFTU_HUMAN	sp|P49411|EFTU_HUMAN	>sp|P49411|EFTU_HUMAN Elongation factor Tu, mitochondrial OS=Homo sapiens OX=9606 GN=TUFM PE=1 SV=2	1	TUFM	TRUE	FALSE	21.4727	23.3184	NA	22.771	23.4678	23.7097	22.3955	23.3162	0.920636	0.893791	0.49366	0.605879	FALSE	FALSE
sp|Q15293|RCN1_HUMAN	sp|Q15293|RCN1_HUMAN	>sp|Q15293|RCN1_HUMAN Reticulocalbin-1 OS=Homo sapiens OX=9606 GN=RCN1 PE=1 SV=1	2	RCN1	TRUE	FALSE	24.4227	24.2005	22.5369	25.9924	23.6977	NA	23.72	24.845	1.12501	1.25261	0.497545	0.609604	FALSE	FALSE
sp|Q8N9N7|LRC57_HUMAN	sp|Q8N9N7|LRC57_HUMAN	>sp|Q8N9N7|LRC57_HUMAN Leucine-rich repeat-containing protein 57 OS=Homo sapiens OX=9606 GN=LRRC57 PE=1 SV=1	3	LRRC57	TRUE	FALSE	25.4163	25.1126	24.6864	24.9718	25.3929	25.433	25.0717	25.2659	0.194161	0.301955	0.498227	0.609753	FALSE	FALSE
sp|P07900|HS90A_HUMAN	sp|P07900|HS90A_HUMAN;sp|Q14568|HS902_HUMAN;sp|Q58FG0|HS905_HUMAN	>sp|P07900|HS90A_HUMAN Heat shock protein HSP 90-alpha OS=Homo sapiens OX=9606 GN=HSP90AA1 PE=1 SV=5	32	HSP90AA1	TRUE	FALSE	28.3724	28.4625	28.1901	28.2151	29.066	28.3884	28.3417	28.5565	0.214797	0.320046	0.500399	0.611723	FALSE	FALSE
sp|P17980|PRS6A_HUMAN	sp|P17980|PRS6A_HUMAN	>sp|P17980|PRS6A_HUMAN 26S proteasome regulatory subunit 6A OS=Homo sapiens OX=9606 GN=PSMC3 PE=1 SV=3	8	PSMC3	TRUE	TRUE	24.7599	24.8028	22.4717	23.3888	25.0256	26.0252	24.0115	24.8132	0.801729	1.26998	0.502011	0.612805	FALSE	FALSE
sp|Q10471|GALT2_HUMAN	sp|Q10471|GALT2_HUMAN	>sp|Q10471|GALT2_HUMAN Polypeptide N-acetylgalactosaminyltransferase 2 OS=Homo sapiens OX=9606 GN=GALNT2 PE=1 SV=1	5	GALNT2	TRUE	FALSE	25.3221	25.2576	23.4327	24.7843	24.6071	26.5642	24.6708	25.3185	0.647711	1.02704	0.502469	0.612805	FALSE	FALSE
sp|Q92734|TFG_HUMAN	sp|Q92734|TFG_HUMAN	>sp|Q92734|TFG_HUMAN Protein TFG OS=Homo sapiens OX=9606 GN=TFG PE=1 SV=2	3	TFG	TRUE	FALSE	24.6391	25.0162	22.7189	NA	25.0902	24.3791	24.1247	24.7346	0.609909	0.966261	0.502973	0.612805	FALSE	FALSE
sp|P68036|UB2L3_HUMAN;sp|A0A1B0GUS4|UB2L5_HUMAN	sp|P68036|UB2L3_HUMAN;sp|A0A1B0GUS4|UB2L5_HUMAN	>sp|P68036|UB2L3_HUMAN Ubiquitin-conjugating enzyme E2 L3 OS=Homo sapiens OX=9606 GN=UBE2L3 PE=1 SV=1;>sp|A0A1B0GUS4|UB2L5_HUMAN Ubiquitin-conjugating enzyme E2 L5 OS=Homo sapiens OX=9606 GN=UBE2L5 PE=2 SV=1	5	UBE2L3;UBE2L5	FALSE	FALSE	24.4347	24.6219	26.0298	20.8832	25.0871	NA	25.0288	22.9851	-2.04369	1.96016	0.504265	0.613692	FALSE	FALSE
sp|Q96TA1|NIBA2_HUMAN	sp|Q96TA1|NIBA2_HUMAN	>sp|Q96TA1|NIBA2_HUMAN Protein Niban 2 OS=Homo sapiens OX=9606 GN=NIBAN2 PE=1 SV=3	23	NIBAN2	FALSE	FALSE	29.2237	29.3495	29.7936	30.3091	28.4264	27.7938	29.4556	28.8431	-0.61252	0.91279	0.505246	0.614198	FALSE	FALSE
sp|Q99832|TCPH_HUMAN	sp|Q99832|TCPH_HUMAN	>sp|Q99832|TCPH_HUMAN T-complex protein 1 subunit eta OS=Homo sapiens OX=9606 GN=CCT7 PE=1 SV=2	11	CCT7	TRUE	FALSE	26.7774	26.0935	25.3232	24.7802	26.304	25.7868	26.0647	25.6237	-0.44105	0.714327	0.512211	0.62197	FALSE	FALSE
sp|Q9UL25|RAB21_HUMAN	sp|Q9UL25|RAB21_HUMAN	>sp|Q9UL25|RAB21_HUMAN Ras-related protein Rab-21 OS=Homo sapiens OX=9606 GN=RAB21 PE=1 SV=3	3	RAB21	TRUE	TRUE	20.6208	24.6127	25.4248	23.3507	25.6936	25.2773	23.5528	24.7739	1.22106	1.92799	0.514874	0.624507	FALSE	FALSE
sp|Q9Y3U8|RL36_HUMAN	sp|Q9Y3U8|RL36_HUMAN	>sp|Q9Y3U8|RL36_HUMAN 60S ribosomal protein L36 OS=Homo sapiens OX=9606 GN=RPL36 PE=1 SV=3	4	RPL36	TRUE	FALSE	26.5639	26.4735	25.1998	25.8902	26.3898	24.3228	26.0791	25.5343	-0.544777	0.887153	0.518596	0.628321	FALSE	FALSE
sp|P42766|RL35_HUMAN	sp|P42766|RL35_HUMAN	>sp|P42766|RL35_HUMAN 60S ribosomal protein L35 OS=Homo sapiens OX=9606 GN=RPL35 PE=1 SV=2	3	RPL35	TRUE	FALSE	24.6881	21.8547	24.1677	24.3959	24.0089	24.2843	23.5702	24.2297	0.659492	1.02775	0.528768	0.639222	FALSE	FALSE
sp|Q5W0Z9|ZDH20_HUMAN	sp|Q5W0Z9|ZDH20_HUMAN	>sp|Q5W0Z9|ZDH20_HUMAN Palmitoyltransferase ZDHHC20 OS=Homo sapiens OX=9606 GN=ZDHHC20 PE=1 SV=1	2	ZDHHC20	TRUE	FALSE	23.0856	24.1076	22.8719	22.946	23.2161	23.0326	23.355	23.0649	-0.290093	0.455333	0.528594	0.639222	FALSE	FALSE
sp|P11766|ADHX_HUMAN	sp|P11766|ADHX_HUMAN	>sp|P11766|ADHX_HUMAN Alcohol dehydrogenase class-3 OS=Homo sapiens OX=9606 GN=ADH5 PE=1 SV=4	2	ADH5	TRUE	FALSE	24.3985	23.4694	23.1223	NA	24.0083	23.8891	23.6634	23.9487	0.28533	0.49389	0.533309	0.643662	FALSE	FALSE
sp|Q9BZG1|RAB34_HUMAN	sp|Q9BZG1|RAB34_HUMAN	>sp|Q9BZG1|RAB34_HUMAN Ras-related protein Rab-34 OS=Homo sapiens OX=9606 GN=RAB34 PE=1 SV=1	9	RAB34	TRUE	FALSE	25.2446	25.563	26.1343	25.8343	26.0607	25.6535	25.6473	25.8495	0.202218	0.331955	0.533624	0.643662	FALSE	FALSE
sp|Q9C099|LRCC1_HUMAN	sp|Q9C099|LRCC1_HUMAN	>sp|Q9C099|LRCC1_HUMAN Leucine-rich repeat and coiled-coil domain-containing protein 1 OS=Homo sapiens OX=9606 GN=LRRCC1 PE=1 SV=2	1	LRRCC1	FALSE	FALSE	23.1912	24.3299	23.655	23.8639	24.9893	23.4703	23.7254	24.1079	0.382486	0.650885	0.537213	0.647273	FALSE	FALSE
sp|P05388|RLA0_HUMAN;sp|Q8NHW5|RLA0L_HUMAN	sp|P05388|RLA0_HUMAN;sp|Q8NHW5|RLA0L_HUMAN	>sp|P05388|RLA0_HUMAN 60S acidic ribosomal protein P0 OS=Homo sapiens OX=9606 GN=RPLP0 PE=1 SV=1;>sp|Q8NHW5|RLA0L_HUMAN 60S acidic ribosomal protein P0-like OS=Homo sapiens OX=9606 GN=RPLP0P6 PE=5 SV=1	5	RPLP0;RPLP0P6	FALSE	FALSE	26.462	25.7523	24.2582	24.1922	25.763	24.9195	25.4908	24.9582	-0.532589	0.91566	0.542366	0.651318	FALSE	FALSE
sp|P10809|CH60_HUMAN	sp|P10809|CH60_HUMAN	>sp|P10809|CH60_HUMAN 60 kDa heat shock protein, mitochondrial OS=Homo sapiens OX=9606 GN=HSPD1 PE=1 SV=2	5	HSPD1	TRUE	FALSE	23.9706	22.7273	23.8339	23.2977	23.1517	23.2206	23.5106	23.2234	-0.287239	0.461316	0.542046	0.651318	FALSE	FALSE
sp|P54920|SNAA_HUMAN	sp|P54920|SNAA_HUMAN;sp|Q9H115|SNAB_HUMAN	>sp|P54920|SNAA_HUMAN Alpha-soluble NSF attachment protein OS=Homo sapiens OX=9606 GN=NAPA PE=1 SV=3	11	NAPA	TRUE	FALSE	26.5562	27.2177	26.3932	25.6477	26.8552	26.734	26.7223	26.4123	-0.310065	0.531008	0.542067	0.651318	FALSE	FALSE
sp|P62851|RS25_HUMAN	sp|P62851|RS25_HUMAN	>sp|P62851|RS25_HUMAN 40S ribosomal protein S25 OS=Homo sapiens OX=9606 GN=RPS25 PE=1 SV=1	2	RPS25	TRUE	FALSE	25.6782	25.6978	25.1787	25.8384	25.4128	24.2391	25.5182	25.1634	-0.354787	0.588902	0.543941	0.65249	FALSE	FALSE
sp|P18206|VINC_HUMAN	sp|P18206|VINC_HUMAN	>sp|P18206|VINC_HUMAN Vinculin OS=Homo sapiens OX=9606 GN=VCL PE=1 SV=4	51	VCL	TRUE	FALSE	29.6857	29.8661	29.3804	29.5012	29.7072	29.3828	29.6441	29.5304	-0.113661	0.196878	0.54646	0.654789	FALSE	TRUE
sp|Q9NZT1|CALL5_HUMAN	sp|Q9NZT1|CALL5_HUMAN	>sp|Q9NZT1|CALL5_HUMAN Calmodulin-like protein 5 OS=Homo sapiens OX=9606 GN=CALML5 PE=1 SV=2	5	CALML5	TRUE	FALSE	23.8259	NA	24.8532	24.0318	28.3214	23.8687	24.3395	25.4073	1.06779	1.91357	0.549301	0.657469	FALSE	FALSE
sp|P25311|ZA2G_HUMAN	sp|P25311|ZA2G_HUMAN	>sp|P25311|ZA2G_HUMAN Zinc-alpha-2-glycoprotein OS=Homo sapiens OX=9606 GN=AZGP1 PE=1 SV=2	4	AZGP1	TRUE	FALSE	NA	22.3247	22.9553	NA	25.8809	22.3572	22.64	24.119	1.47903	1.69258	0.553516	0.661676	FALSE	FALSE
sp|Q96J84|KIRR1_HUMAN	sp|Q96J84|KIRR1_HUMAN	>sp|Q96J84|KIRR1_HUMAN Kin of IRRE-like protein 1 OS=Homo sapiens OX=9606 GN=KIRREL1 PE=1 SV=2	7	KIRREL1	FALSE	FALSE	25.5106	25.9904	26.4613	26.6612	25.5836	24.115	25.9874	25.4533	-0.534134	0.910693	0.554032	0.661676	FALSE	FALSE
sp|P30050|RL12_HUMAN	sp|P30050|RL12_HUMAN	>sp|P30050|RL12_HUMAN 60S ribosomal protein L12 OS=Homo sapiens OX=9606 GN=RPL12 PE=1 SV=1	4	RPL12	TRUE	FALSE	25.578	25.3635	24.7532	25.7463	25.8463	24.8681	25.2316	25.4869	0.255363	0.456811	0.556746	0.66346	FALSE	FALSE
sp|Q9BVK6|TMED9_HUMAN	sp|Q9BVK6|TMED9_HUMAN	>sp|Q9BVK6|TMED9_HUMAN Transmembrane emp24 domain-containing protein 9 OS=Homo sapiens OX=9606 GN=TMED9 PE=1 SV=2	3	TMED9	TRUE	FALSE	26.6273	26.4678	25.0164	26.4977	24.439	25.6578	26.0372	25.5315	-0.505688	0.905808	0.556392	0.66346	FALSE	FALSE
sp|Q92882|OSTF1_HUMAN	sp|Q92882|OSTF1_HUMAN	>sp|Q92882|OSTF1_HUMAN Osteoclast-stimulating factor 1 OS=Homo sapiens OX=9606 GN=OSTF1 PE=1 SV=2	3	OSTF1	TRUE	TRUE	21.3521	22.446	25.3473	20.9855	23.8027	21.5234	23.0485	22.1039	-0.944592	1.69336	0.559142	0.665587	FALSE	FALSE
sp|Q00169|PIPNA_HUMAN	sp|Q00169|PIPNA_HUMAN	>sp|Q00169|PIPNA_HUMAN Phosphatidylinositol transfer protein alpha isoform OS=Homo sapiens OX=9606 GN=PITPNA PE=1 SV=2	1	PITPNA	TRUE	FALSE	22.8525	NA	22.4933	NA	22.7034	22.9409	22.6729	22.8221	0.149241	0.195773	0.569237	0.676124	FALSE	FALSE
sp|Q13200|PSMD2_HUMAN	sp|Q13200|PSMD2_HUMAN	>sp|Q13200|PSMD2_HUMAN 26S proteasome non-ATPase regulatory subunit 2 OS=Homo sapiens OX=9606 GN=PSMD2 PE=1 SV=3	6	PSMD2	TRUE	FALSE	26.0637	25.1709	24.7974	26.0666	24.8651	26.1404	25.344	25.6907	0.346669	0.640637	0.568721	0.676124	FALSE	FALSE
CON__ENSEMBL:ENSBTAP00000025008;sp|Q9H4B7|TBB1_HUMAN	CON__ENSEMBL:ENSBTAP00000025008;sp|Q9H4B7|TBB1_HUMAN	>ENSEMBL:ENSBTAP00000025008 (Bos taurus) hypothetical protein;>sp|Q9H4B7|TBB1_HUMAN Tubulin beta-1 chain OS=Homo sapiens OX=9606 GN=TUBB1 PE=1 SV=1	7	TUBB1	TRUE	FALSE	20.7126	22.9974	NA	NA	22.8369	22.6981	21.855	22.7675	0.912507	1.07277	0.57071	0.676735	FALSE	FALSE
sp|Q9Y5G0|PCDGH_HUMAN;sp|Q9UN71|PCDGG_HUMAN;sp|Q9Y5G3|PCDGD_HUMAN;sp|Q9Y5G1|PCDGF_HUMAN;sp|Q9Y5F8|PCDGJ_HUMAN;sp|Q9Y5F9|PCDGI_HUMAN;sp|Q9Y5H4|PCDG1_HUMAN;sp|Q9Y5G8|PCDG5_HUMAN;sp|Q9Y5G2|PCDGE_HUMAN;sp|Q9Y5H1|PCDG2_HUMAN;sp|Q9Y5H0|PCDG3_HUMAN;sp|Q9Y5G7|PCDG6_HUMAN;sp|Q9Y5G6|PCDG7_HUMAN;sp|Q9Y5G5|PCDG8_HUMAN;sp|Q9Y5G4|PCDG9_HUMAN;sp|O60330|PCDGC_HUMAN;sp|Q9UN70|PCDGK_HUMAN;sp|Q9Y5H2|PCDGB_HUMAN;sp|…	sp|Q9Y5G0|PCDGH_HUMAN;sp|Q9UN71|PCDGG_HUMAN;sp|Q9Y5G3|PCDGD_HUMAN;sp|Q9Y5G1|PCDGF_HUMAN;sp|Q9Y5F8|PCDGJ_HUMAN;sp|Q9Y5F9|PCDGI_HUMAN;sp|Q9Y5H4|PCDG1_HUMAN;sp|Q9Y5G8|PCDG5_HUMAN;sp|Q9Y5G2|PCDGE_HUMAN;sp|Q9Y5H1|PCDG2_HUMAN;sp|Q9Y5H0|PCDG3_HUMAN;sp|Q9Y5G7|PCDG6_HUMAN;sp|Q9Y5G6|PCDG7_HUMAN;sp|Q9Y5G5|PCDG8_HUMAN;sp|Q9Y5G4|PCDG9_HUMAN;sp|O60330|PCDGC_HUMAN;sp|Q9UN70|PCDGK_HUMAN;sp|Q9Y5H2|PCDGB_HUMAN;sp|…	>sp|Q9Y5G0|PCDGH_HUMAN Protocadherin gamma-B5 OS=Homo sapiens OX=9606 GN=PCDHGB5 PE=2 SV=1;>sp|Q9UN71|PCDGG_HUMAN Protocadherin gamma-B4 OS=Homo sapiens OX=9606 GN=PCDHGB4 PE=2 SV=1;>sp|Q9Y5G3|PCDGD_HUMAN Protocadherin gamma-B1 OS=Homo sapiens OX=9606 GN=P	2	PCDHGB5;PCDHGB4;P	FALSE	FALSE	25.6126	25.7003	25.733	24.5737	26.7876	23.9542	25.682	25.1052	-0.576777	0.994449	0.571613	0.676735	FALSE	FALSE
sp|Q6DD88|ATLA3_HUMAN	sp|Q6DD88|ATLA3_HUMAN	>sp|Q6DD88|ATLA3_HUMAN Atlastin-3 OS=Homo sapiens OX=9606 GN=ATL3 PE=1 SV=1	3	ATL3	TRUE	FALSE	24.2755	23.7902	NA	24.3931	25.0763	23.5769	24.0329	24.3488	0.315934	0.58408	0.571617	0.676735	FALSE	FALSE
sp|P15514|AREG_HUMAN	sp|P15514|AREG_HUMAN	>sp|P15514|AREG_HUMAN Amphiregulin OS=Homo sapiens OX=9606 GN=AREG PE=1 SV=2	3	AREG	TRUE	TRUE	25.5873	25.0491	25.2865	28.162	26.4314	23.841	25.3076	26.1448	0.837177	1.45984	0.574425	0.67932	FALSE	FALSE
sp|P53794|SC5A3_HUMAN	sp|P53794|SC5A3_HUMAN	>sp|P53794|SC5A3_HUMAN Sodium/myo-inositol cotransporter OS=Homo sapiens OX=9606 GN=SLC5A3 PE=1 SV=2	5	SLC5A3	TRUE	FALSE	24.5307	24.3797	25.4977	24.7973	24.5099	24.3906	24.8027	24.5659	-0.236803	0.426016	0.576955	0.681571	FALSE	FALSE
sp|Q92597|NDRG1_HUMAN	sp|Q92597|NDRG1_HUMAN	>sp|Q92597|NDRG1_HUMAN Protein NDRG1 OS=Homo sapiens OX=9606 GN=NDRG1 PE=1 SV=1	4	NDRG1	TRUE	FALSE	24.767	24.0571	25.9163	26.293	25.1246	24.6428	24.9135	25.3535	0.440016	0.835624	0.579677	0.684044	FALSE	FALSE
sp|P14625|ENPL_HUMAN	sp|P14625|ENPL_HUMAN	>sp|P14625|ENPL_HUMAN Endoplasmin OS=Homo sapiens OX=9606 GN=HSP90B1 PE=1 SV=1	9	HSP90B1	TRUE	FALSE	25.59	25.244	24.2726	23.3806	25.2666	NA	25.0355	24.3236	-0.711964	0.910999	0.585785	0.690502	FALSE	FALSE
sp|P35268|RL22_HUMAN	sp|P35268|RL22_HUMAN	>sp|P35268|RL22_HUMAN 60S ribosomal protein L22 OS=Homo sapiens OX=9606 GN=RPL22 PE=1 SV=2	3	RPL22	TRUE	FALSE	24.672	23.4205	NA	NA	24.4231	24.6157	24.0462	24.5194	0.473156	0.5847	0.586789	0.690938	FALSE	FALSE
sp|Q9BZ29|DOCK9_HUMAN	sp|Q9BZ29|DOCK9_HUMAN	>sp|Q9BZ29|DOCK9_HUMAN Dedicator of cytokinesis protein 9 OS=Homo sapiens OX=9606 GN=DOCK9 PE=1 SV=2	4	DOCK9	TRUE	FALSE	22.8644	24.2847	24.1528	23.1654	23.7951	23.4451	23.7673	23.4686	-0.298744	0.559376	0.589449	0.69332	FALSE	FALSE
sp|O75874|IDHC_HUMAN	sp|O75874|IDHC_HUMAN	>sp|O75874|IDHC_HUMAN Isocitrate dehydrogenase [NADP] cytoplasmic OS=Homo sapiens OX=9606 GN=IDH1 PE=1 SV=2	6	IDH1	TRUE	FALSE	26.8639	25.1823	25.0504	25.5419	25.8699	24.3878	25.6989	25.2665	-0.432309	0.841088	0.590811	0.694171	FALSE	FALSE
sp|P30101|PDIA3_HUMAN	sp|P30101|PDIA3_HUMAN	>sp|P30101|PDIA3_HUMAN Protein disulfide-isomerase A3 OS=Homo sapiens OX=9606 GN=PDIA3 PE=1 SV=4	6	PDIA3	TRUE	FALSE	24.2026	24.9354	22.1201	24.6183	25.067	23.3268	23.7527	24.3374	0.584655	1.13242	0.593028	0.696025	FALSE	FALSE
sp|P49368|TCPG_HUMAN	sp|P49368|TCPG_HUMAN	>sp|P49368|TCPG_HUMAN T-complex protein 1 subunit gamma OS=Homo sapiens OX=9606 GN=CCT3 PE=1 SV=4	13	CCT3	TRUE	FALSE	27.0248	27.1877	26.3058	25.757	28.2991	28.0035	26.8395	27.3532	0.513774	0.969722	0.595694	0.69826	FALSE	FALSE
sp|Q9H8S9|MOB1A_HUMAN;sp|Q7L9L4|MOB1B_HUMAN	sp|Q9H8S9|MOB1A_HUMAN;sp|Q7L9L4|MOB1B_HUMAN	>sp|Q9H8S9|MOB1A_HUMAN MOB kinase activator 1A OS=Homo sapiens OX=9606 GN=MOB1A PE=1 SV=4;>sp|Q7L9L4|MOB1B_HUMAN MOB kinase activator 1B OS=Homo sapiens OX=9606 GN=MOB1B PE=1 SV=3	4	MOB1A;MOB1B	FALSE	TRUE	28.259	28.1682	28.9423	31.3368	25.0096	25.0887	28.4565	27.1451	-1.31143	2.42065	0.596217	0.69826	FALSE	FALSE
sp|Q8IZ83|A16A1_HUMAN	sp|Q8IZ83|A16A1_HUMAN	>sp|Q8IZ83|A16A1_HUMAN Aldehyde dehydrogenase family 16 member A1 OS=Homo sapiens OX=9606 GN=ALDH16A1 PE=1 SV=2	11	ALDH16A1	TRUE	TRUE	26.1154	25.5441	21.9017	24.6453	25.2867	26.1433	24.5204	25.3585	0.838045	1.58953	0.597956	0.699544	FALSE	FALSE
sp|P42677|RS27_HUMAN	sp|P42677|RS27_HUMAN	>sp|P42677|RS27_HUMAN 40S ribosomal protein S27 OS=Homo sapiens OX=9606 GN=RPS27 PE=1 SV=3	2	RPS27	TRUE	FALSE	23.9236	23.3348	23.1235	NA	24.3488	23.3201	23.4606	23.8345	0.373826	0.510073	0.599105	0.700136	FALSE	FALSE
sp|P02788|TRFL_HUMAN	sp|P02788|TRFL_HUMAN	>sp|P02788|TRFL_HUMAN Lactotransferrin OS=Homo sapiens OX=9606 GN=LTF PE=1 SV=6	3	LTF	TRUE	FALSE	24.5221	24.5398	25.1546	NA	23.8895	24.8775	24.7389	24.3835	-0.355343	0.474114	0.601498	0.702177	FALSE	FALSE
sp|P10646|TFPI1_HUMAN	sp|P10646|TFPI1_HUMAN	>sp|P10646|TFPI1_HUMAN Tissue factor pathway inhibitor OS=Homo sapiens OX=9606 GN=TFPI PE=1 SV=1	2	TFPI	TRUE	FALSE	24.9991	25.5172	24.9423	24.0575	25.5349	25.0394	25.1529	24.8773	-0.275592	0.537664	0.603971	0.704309	FALSE	FALSE
sp|P19634|SL9A1_HUMAN	sp|P19634|SL9A1_HUMAN	>sp|P19634|SL9A1_HUMAN Sodium/hydrogen exchanger 1 OS=Homo sapiens OX=9606 GN=SLC9A1 PE=1 SV=2	6	SLC9A1	TRUE	FALSE	26.1706	26.2168	25.7862	27.1808	25.1518	24.2537	26.0579	25.5288	-0.529101	1.00287	0.604839	0.704566	FALSE	FALSE
sp|Q04917|1433F_HUMAN	sp|Q04917|1433F_HUMAN	>sp|Q04917|1433F_HUMAN 14-3-3 protein eta OS=Homo sapiens OX=9606 GN=YWHAH PE=1 SV=4	17	YWHAH	TRUE	FALSE	27.9652	28.4782	28.3355	27.2365	29.1909	27.1133	28.2596	27.8469	-0.412697	0.789028	0.605492	0.704572	FALSE	FALSE
sp|P62424|RL7A_HUMAN	sp|P62424|RL7A_HUMAN	>sp|P62424|RL7A_HUMAN 60S ribosomal protein L7a OS=Homo sapiens OX=9606 GN=RPL7A PE=1 SV=2	13	RPL7A	TRUE	FALSE	28.782	28.6819	27.6848	29.1504	28.904	27.9442	28.3829	28.6662	0.283304	0.577715	0.606864	0.705415	FALSE	FALSE
sp|O75131|CPNE3_HUMAN	sp|O75131|CPNE3_HUMAN;sp|Q8IYJ1|CPNE9_HUMAN;sp|Q96A23|CPNE4_HUMAN;sp|O95741|CPNE6_HUMAN;sp|Q86YQ8|CPNE8_HUMAN;sp|Q9HCH3|CPNE5_HUMAN	>sp|O75131|CPNE3_HUMAN Copine-3 OS=Homo sapiens OX=9606 GN=CPNE3 PE=1 SV=1	17	CPNE3	TRUE	FALSE	28.3899	28.1222	27.9325	28.4188	27.6473	27.9416	28.1482	28.0026	-0.145647	0.296866	0.613101	0.711548	FALSE	FALSE
sp|Q96CW1|AP2M1_HUMAN	sp|Q96CW1|AP2M1_HUMAN	>sp|Q96CW1|AP2M1_HUMAN AP-2 complex subunit mu OS=Homo sapiens OX=9606 GN=AP2M1 PE=1 SV=2	6	AP2M1	TRUE	FALSE	25.9928	26.1456	25.0577	25.409	25.1003	25.982	25.732	25.4971	-0.234949	0.485168	0.613449	0.711548	FALSE	FALSE
sp|P62195|PRS8_HUMAN	sp|P62195|PRS8_HUMAN;sp|Q8NB90|AFG2H_HUMAN	>sp|P62195|PRS8_HUMAN 26S proteasome regulatory subunit 8 OS=Homo sapiens OX=9606 GN=PSMC5 PE=1 SV=1	5	PSMC5	TRUE	FALSE	24.7883	24.5508	21.9087	23.6483	25.0295	24.2343	23.7492	24.304	0.554788	1.14304	0.623215	0.721671	FALSE	FALSE
sp|Q9H0X4|F234A_HUMAN	sp|Q9H0X4|F234A_HUMAN	>sp|Q9H0X4|F234A_HUMAN Protein FAM234A OS=Homo sapiens OX=9606 GN=FAM234A PE=1 SV=1	7	FAM234A	FALSE	FALSE	24.8835	26.1703	25.6484	26.2801	25.4138	25.7351	25.5674	25.8097	0.242235	0.511733	0.623503	0.721671	FALSE	FALSE
sp|O15484|CAN5_HUMAN	sp|O15484|CAN5_HUMAN	>sp|O15484|CAN5_HUMAN Calpain-5 OS=Homo sapiens OX=9606 GN=CAPN5 PE=1 SV=2	10	CAPN5	TRUE	FALSE	25.5939	25.0425	26.1154	25.8411	25.8201	25.619	25.584	25.7601	0.17612	0.361201	0.630431	0.72789	FALSE	FALSE
sp|Q15363|TMED2_HUMAN	sp|Q15363|TMED2_HUMAN	>sp|Q15363|TMED2_HUMAN Transmembrane emp24 domain-containing protein 2 OS=Homo sapiens OX=9606 GN=TMED2 PE=1 SV=1	3	TMED2	TRUE	FALSE	25.037	24.9917	22.494	24.1765	NA	23.1065	24.1742	23.6415	-0.532721	1.13456	0.630191	0.72789	FALSE	FALSE
sp|Q92633|LPAR1_HUMAN	sp|Q92633|LPAR1_HUMAN	>sp|Q92633|LPAR1_HUMAN Lysophosphatidic acid receptor 1 OS=Homo sapiens OX=9606 GN=LPAR1 PE=1 SV=3	4	LPAR1	FALSE	FALSE	26.6561	26.0871	25.9977	26.3471	26.4104	25.3468	26.247	26.0348	-0.212209	0.454888	0.630883	0.72789	FALSE	FALSE
sp|P62333|PRS10_HUMAN	sp|P62333|PRS10_HUMAN	>sp|P62333|PRS10_HUMAN 26S proteasome regulatory subunit 10B OS=Homo sapiens OX=9606 GN=PSMC6 PE=1 SV=1	3	PSMC6	TRUE	FALSE	24.1739	24.2471	23.3625	21.657	24.2184	24.3935	23.9279	23.423	-0.504894	1.05429	0.632913	0.729459	FALSE	FALSE
sp|P84095|RHOG_HUMAN	sp|P84095|RHOG_HUMAN	>sp|P84095|RHOG_HUMAN Rho-related GTP-binding protein RhoG OS=Homo sapiens OX=9606 GN=RHOG PE=1 SV=1	9	RHOG	TRUE	FALSE	27.3132	27.3915	27.0175	26.8752	27.3226	28.1552	27.2407	27.451	0.210275	0.444534	0.637858	0.733604	FALSE	FALSE
sp|Q12999|TSN31_HUMAN	sp|Q12999|TSN31_HUMAN	>sp|Q12999|TSN31_HUMAN Tetraspanin-31 OS=Homo sapiens OX=9606 GN=TSPAN31 PE=1 SV=1	1	TSPAN31	FALSE	FALSE	23.0015	22.5749	NA	22.9544	22.6638	23.1759	22.7882	22.9314	0.143174	0.248749	0.637632	0.733604	FALSE	FALSE
sp|Q15121|PEA15_HUMAN	sp|Q15121|PEA15_HUMAN	>sp|Q15121|PEA15_HUMAN Astrocytic phosphoprotein PEA-15 OS=Homo sapiens OX=9606 GN=PEA15 PE=1 SV=2	2	PEA15	FALSE	FALSE	22.4428	23.2088	23.3085	22.459	23.0761	NA	22.9867	22.7675	-0.21915	0.417373	0.639607	0.734278	FALSE	FALSE
sp|Q63HR2|TNS2_HUMAN	sp|Q63HR2|TNS2_HUMAN;sp|Q68CZ2|TENS3_HUMAN;sp|Q9HBL0|TENS1_HUMAN	>sp|Q63HR2|TNS2_HUMAN Tensin-2 OS=Homo sapiens OX=9606 GN=TNS2 PE=1 SV=2	3	TNS2	FALSE	FALSE	NA	23.0999	22.5271	22.4327	22.384	25.1627	22.8135	23.3264	0.51296	1.17672	0.639793	0.734278	FALSE	FALSE
sp|P17066|HSP76_HUMAN;sp|P48741|HSP77_HUMAN	sp|P17066|HSP76_HUMAN;sp|P48741|HSP77_HUMAN	>sp|P17066|HSP76_HUMAN Heat shock 70 kDa protein 6 OS=Homo sapiens OX=9606 GN=HSPA6 PE=1 SV=2;>sp|P48741|HSP77_HUMAN Putative heat shock 70 kDa protein 7 OS=Homo sapiens OX=9606 GN=HSPA7 PE=5 SV=2	12	HSPA6;HSPA7	FALSE	FALSE	26.5991	25.7127	26.6364	26.5883	26.0139	25.772	26.316	26.1247	-0.191356	0.436654	0.648029	0.742946	FALSE	FALSE
sp|P06576|ATPB_HUMAN	sp|P06576|ATPB_HUMAN	>sp|P06576|ATPB_HUMAN ATP synthase subunit beta, mitochondrial OS=Homo sapiens OX=9606 GN=ATP5F1B PE=1 SV=3	1	ATP5F1B	FALSE	FALSE	23.6413	22.7318	NA	23.3259	24.0965	23.0188	23.1865	23.4804	0.293834	0.532376	0.650282	0.744266	FALSE	FALSE
sp|P08567|PLEK_HUMAN	sp|P08567|PLEK_HUMAN	>sp|P08567|PLEK_HUMAN Pleckstrin OS=Homo sapiens OX=9606 GN=PLEK PE=1 SV=3	3	PLEK	TRUE	FALSE	24.5962	23.699	22.7729	NA	25.8621	23.1669	23.6894	24.5145	0.825108	1.23607	0.650549	0.744266	FALSE	FALSE
sp|P61158|ARP3_HUMAN	sp|P61158|ARP3_HUMAN;sp|Q9P1U1|ARP3B_HUMAN;sp|Q9C0K3|ARP3C_HUMAN	>sp|P61158|ARP3_HUMAN Actin-related protein 3 OS=Homo sapiens OX=9606 GN=ACTR3 PE=1 SV=3	14	ACTR3	TRUE	FALSE	27.5274	27.2493	25.8203	27.2867	27.4396	26.729	26.8657	27.1518	0.28605	0.645047	0.655128	0.748718	FALSE	FALSE
sp|P08708|RS17_HUMAN	sp|P08708|RS17_HUMAN	>sp|P08708|RS17_HUMAN 40S ribosomal protein S17 OS=Homo sapiens OX=9606 GN=RPS17 PE=1 SV=2	2	RPS17	TRUE	FALSE	20.6071	24.712	NA	NA	24.7551	23.0309	22.6595	23.893	1.23349	1.95218	0.65759	0.750743	FALSE	FALSE
sp|O15118|NPC1_HUMAN	sp|O15118|NPC1_HUMAN	>sp|O15118|NPC1_HUMAN NPC intracellular cholesterol transporter 1 OS=Homo sapiens OX=9606 GN=NPC1 PE=1 SV=2	8	NPC1	TRUE	FALSE	25.3718	26.0631	25.2807	25.6846	26.1498	23.692	25.5719	25.1755	-0.3964	0.895662	0.659006	0.751245	FALSE	FALSE
sp|Q15262|PTPRK_HUMAN	sp|Q15262|PTPRK_HUMAN	>sp|Q15262|PTPRK_HUMAN Receptor-type tyrosine-protein phosphatase kappa OS=Homo sapiens OX=9606 GN=PTPRK PE=1 SV=2	5	PTPRK	TRUE	FALSE	24.163	25.4476	25.304	25.2703	24.7538	25.5752	24.9716	25.1998	0.228231	0.531779	0.659411	0.751245	FALSE	FALSE
sp|P09429|HMGB1_HUMAN	sp|P09429|HMGB1_HUMAN;sp|B2RPK0|HGB1A_HUMAN	>sp|P09429|HMGB1_HUMAN High mobility group protein B1 OS=Homo sapiens OX=9606 GN=HMGB1 PE=1 SV=3	7	HMGB1	TRUE	FALSE	27.2224	27.4417	24.9962	26.2612	28.2403	26.5623	26.5535	27.0213	0.467804	1.1193	0.663885	0.754762	FALSE	FALSE
sp|P35556|FBN2_HUMAN	sp|P35556|FBN2_HUMAN	>sp|P35556|FBN2_HUMAN Fibrillin-2 OS=Homo sapiens OX=9606 GN=FBN2 PE=1 SV=3	5	FBN2	TRUE	FALSE	22.9325	22.0662	NA	NA	21.8585	24.9366	22.4994	23.3976	0.898237	1.40468	0.66351	0.754762	FALSE	FALSE
sp|P13639|EF2_HUMAN	sp|P13639|EF2_HUMAN;sp|Q15029|U5S1_HUMAN	>sp|P13639|EF2_HUMAN Elongation factor 2 OS=Homo sapiens OX=9606 GN=EEF2 PE=1 SV=4	48	EEF2	TRUE	FALSE	30.4867	30.6074	30.0538	30.1518	31.5404	30.1649	30.3827	30.619	0.236359	0.552592	0.668485	0.758503	FALSE	FALSE
sp|P18077|RL35A_HUMAN	sp|P18077|RL35A_HUMAN	>sp|P18077|RL35A_HUMAN 60S ribosomal protein L35a OS=Homo sapiens OX=9606 GN=RPL35A PE=1 SV=2	3	RPL35A	TRUE	FALSE	26.6358	26.4568	24.0631	25.485	25.5505	24.8767	25.7186	25.3041	-0.414533	0.965484	0.671229	0.758503	FALSE	FALSE
sp|P25398|RS12_HUMAN	sp|P25398|RS12_HUMAN	>sp|P25398|RS12_HUMAN 40S ribosomal protein S12 OS=Homo sapiens OX=9606 GN=RPS12 PE=1 SV=3	2	RPS12	TRUE	FALSE	24.3022	23.6878	22.5838	24.2589	23.4105	NA	23.5246	23.8347	0.310072	0.705616	0.670434	0.758503	FALSE	FALSE
sp|Q02809|PLOD1_HUMAN	sp|Q02809|PLOD1_HUMAN	>sp|Q02809|PLOD1_HUMAN Procollagen-lysine,2-oxoglutarate 5-dioxygenase 1 OS=Homo sapiens OX=9606 GN=PLOD1 PE=1 SV=2	11	PLOD1	TRUE	FALSE	26.0635	26.3187	25.8101	24.0477	26.6578	26.2778	26.0641	25.6611	-0.403023	0.9327	0.671685	0.758503	FALSE	FALSE
sp|Q05682|CALD1_HUMAN	sp|Q05682|CALD1_HUMAN	>sp|Q05682|CALD1_HUMAN Caldesmon OS=Homo sapiens OX=9606 GN=CALD1 PE=1 SV=3	7	CALD1	FALSE	FALSE	25.3816	24.8029	22.7804	25.2804	24.6263	24.2642	24.3216	24.7236	0.402006	0.949068	0.671084	0.758503	FALSE	FALSE
sp|Q96JB1|DYH8_HUMAN	sp|Q96JB1|DYH8_HUMAN	>sp|Q96JB1|DYH8_HUMAN Dynein heavy chain 8, axonemal OS=Homo sapiens OX=9606 GN=DNAH8 PE=1 SV=2	1	DNAH8	TRUE	FALSE	23.2063	23.4216	24.3797	23.9598	22.9864	25.0177	23.6692	23.988	0.318768	0.774212	0.672056	0.758503	FALSE	FALSE
sp|Q9BUF5|TBB6_HUMAN	sp|Q9BUF5|TBB6_HUMAN	>sp|Q9BUF5|TBB6_HUMAN Tubulin beta-6 chain OS=Homo sapiens OX=9606 GN=TUBB6 PE=1 SV=1	25	TUBB6	TRUE	FALSE	27.0405	27.3878	26.8577	27.1058	27.8421	25.1162	27.0953	26.6881	-0.407285	0.934975	0.668856	0.758503	FALSE	FALSE
sp|Q13630|FCL_HUMAN	sp|Q13630|FCL_HUMAN	>sp|Q13630|FCL_HUMAN GDP-L-fucose synthase OS=Homo sapiens OX=9606 GN=TSTA3 PE=1 SV=1	3	TSTA3	TRUE	FALSE	23.4834	23.0283	21.604	22.7493	23.2431	NA	22.7052	22.9962	0.290953	0.732512	0.673688	0.758866	FALSE	FALSE
sp|Q92930|RAB8B_HUMAN	sp|Q92930|RAB8B_HUMAN	>sp|Q92930|RAB8B_HUMAN Ras-related protein Rab-8B OS=Homo sapiens OX=9606 GN=RAB8B PE=1 SV=2	6	RAB8B	TRUE	FALSE	26.8138	26.6024	26.1421	26.9759	25.342	26.5001	26.5194	26.2727	-0.24677	0.589863	0.673773	0.758866	FALSE	FALSE
sp|O00391|QSOX1_HUMAN	sp|O00391|QSOX1_HUMAN	>sp|O00391|QSOX1_HUMAN Sulfhydryl oxidase 1 OS=Homo sapiens OX=9606 GN=QSOX1 PE=1 SV=3	1	QSOX1	TRUE	FALSE	23.9313	23.5059	22.9155	NA	23.169	23.4395	23.4509	23.3042	-0.146663	0.381735	0.684817	0.766545	FALSE	FALSE
sp|P08174|DAF_HUMAN	sp|P08174|DAF_HUMAN	>sp|P08174|DAF_HUMAN Complement decay-accelerating factor OS=Homo sapiens OX=9606 GN=CD55 PE=1 SV=4	11	CD55	TRUE	FALSE	27.8185	28.0221	28.6034	28.4533	27.8019	27.7598	28.148	28.005	-0.143022	0.364661	0.682771	0.766545	FALSE	FALSE
sp|P09543|CN37_HUMAN	sp|P09543|CN37_HUMAN	>sp|P09543|CN37_HUMAN 2,3-cyclic-nucleotide 3-phosphodiesterase OS=Homo sapiens OX=9606 GN=CNP PE=1 SV=2	23	CNP	TRUE	FALSE	28.9229	29.0157	28.906	29.2676	28.5802	28.6949	28.9482	28.8476	-0.100639	0.242256	0.684247	0.766545	FALSE	FALSE
sp|P13798|ACPH_HUMAN	sp|P13798|ACPH_HUMAN	>sp|P13798|ACPH_HUMAN Acylamino-acid-releasing enzyme OS=Homo sapiens OX=9606 GN=APEH PE=1 SV=4	2	APEH	TRUE	FALSE	23.9067	23.5613	25.0132	23.6391	22.7939	25.0099	24.1604	23.8143	-0.346092	0.875422	0.683223	0.766545	FALSE	FALSE
sp|Q08722|CD47_HUMAN	sp|Q08722|CD47_HUMAN	>sp|Q08722|CD47_HUMAN Leukocyte surface antigen CD47 OS=Homo sapiens OX=9606 GN=CD47 PE=1 SV=1	4	CD47	TRUE	FALSE	27.2937	26.6377	26.8518	27.2899	26.6531	26.4099	26.9277	26.7843	-0.143413	0.365441	0.684445	0.766545	FALSE	FALSE
sp|Q14344|GNA13_HUMAN	sp|Q14344|GNA13_HUMAN	>sp|Q14344|GNA13_HUMAN Guanine nucleotide-binding protein subunit alpha-13 OS=Homo sapiens OX=9606 GN=GNA13 PE=1 SV=2	15	GNA13	TRUE	FALSE	27.2248	27.5523	27.5434	27.8045	26.6754	27.3618	27.4402	27.2805	-0.15961	0.388633	0.682462	0.766545	FALSE	FALSE
sp|P17174|AATC_HUMAN	sp|P17174|AATC_HUMAN	>sp|P17174|AATC_HUMAN Aspartate aminotransferase, cytoplasmic OS=Homo sapiens OX=9606 GN=GOT1 PE=1 SV=3	1	GOT1	TRUE	FALSE	NA	21.531	22.1974	NA	22.7406	21.612	21.8642	22.1763	0.312119	0.564613	0.690191	0.771765	FALSE	FALSE
sp|P59998|ARPC4_HUMAN	sp|P59998|ARPC4_HUMAN	>sp|P59998|ARPC4_HUMAN Actin-related protein 2/3 complex subunit 4 OS=Homo sapiens OX=9606 GN=ARPC4 PE=1 SV=3	3	ARPC4	TRUE	FALSE	26.266	25.7659	24.0752	25.6424	25.6305	23.625	25.369	24.966	-0.403042	1.05611	0.691029	0.771909	FALSE	FALSE
sp|P62753|RS6_HUMAN	sp|P62753|RS6_HUMAN	>sp|P62753|RS6_HUMAN 40S ribosomal protein S6 OS=Homo sapiens OX=9606 GN=RPS6 PE=1 SV=1	14	RPS6	TRUE	FALSE	29.3395	28.8181	28.6861	28.7387	29.5304	27.9016	28.9479	28.7236	-0.224345	0.572898	0.693294	0.773279	FALSE	FALSE
sp|Q9Y6M5|ZNT1_HUMAN	sp|Q9Y6M5|ZNT1_HUMAN	>sp|Q9Y6M5|ZNT1_HUMAN Zinc transporter 1 OS=Homo sapiens OX=9606 GN=SLC30A1 PE=1 SV=3	4	SLC30A1	TRUE	FALSE	23.0598	25.8582	25.0589	24.7317	23.7447	NA	24.659	24.2382	-0.420768	1.10168	0.693677	0.773279	FALSE	FALSE
sp|P20618|PSB1_HUMAN	sp|P20618|PSB1_HUMAN	>sp|P20618|PSB1_HUMAN Proteasome subunit beta type-1 OS=Homo sapiens OX=9606 GN=PSMB1 PE=1 SV=2	2	PSMB1	TRUE	FALSE	24.4157	22.6511	NA	23.9777	24.2198	23.7764	23.5334	23.9913	0.457865	0.690466	0.695145	0.774123	FALSE	FALSE
sp|O75608|LYPA1_HUMAN	sp|O75608|LYPA1_HUMAN	>sp|O75608|LYPA1_HUMAN Acyl-protein thioesterase 1 OS=Homo sapiens OX=9606 GN=LYPLA1 PE=1 SV=1	4	LYPLA1	TRUE	FALSE	19.5314	24.711	23.3696	NA	23.6781	22.7966	22.5373	23.2373	0.699972	1.96406	0.701686	0.780608	FALSE	FALSE
sp|Q8TCZ2|C99L2_HUMAN	sp|Q8TCZ2|C99L2_HUMAN	>sp|Q8TCZ2|C99L2_HUMAN CD99 antigen-like protein 2 OS=Homo sapiens OX=9606 GN=CD99L2 PE=1 SV=1	2	CD99L2	TRUE	FALSE	25.0625	24.9709	25.3639	25.3289	24.5363	NA	25.1324	24.9326	-0.199867	0.334118	0.703155	0.781443	FALSE	FALSE
sp|P00441|SODC_HUMAN	sp|P00441|SODC_HUMAN	>sp|P00441|SODC_HUMAN Superoxide dismutase [Cu-Zn] OS=Homo sapiens OX=9606 GN=SOD1 PE=1 SV=2	7	SOD1	TRUE	FALSE	28.571	28.7722	28.9213	29.402	28.8647	28.3881	28.7548	28.8849	0.130073	0.346936	0.708454	0.786411	FALSE	FALSE
sp|Q8N8S7|ENAH_HUMAN	sp|Q8N8S7|ENAH_HUMAN	>sp|Q8N8S7|ENAH_HUMAN Protein enabled homolog OS=Homo sapiens OX=9606 GN=ENAH PE=1 SV=2	4	ENAH	TRUE	FALSE	24.7381	24.3799	22.8343	22.8468	24.3226	NA	23.9841	23.5847	-0.399355	0.912087	0.709071	0.786411	FALSE	FALSE
sp|P07814|SYEP_HUMAN	sp|P07814|SYEP_HUMAN	>sp|P07814|SYEP_HUMAN Bifunctional glutamate/proline--tRNA ligase OS=Homo sapiens OX=9606 GN=EPRS1 PE=1 SV=5	9	EPRS1	FALSE	FALSE	25.7637	25.7996	23.59	23.9138	25.4673	24.7358	25.0511	24.7057	-0.345428	0.958116	0.711598	0.78841	FALSE	FALSE
sp|P54578|UBP14_HUMAN	sp|P54578|UBP14_HUMAN	>sp|P54578|UBP14_HUMAN Ubiquitin carboxyl-terminal hydrolase 14 OS=Homo sapiens OX=9606 GN=USP14 PE=1 SV=3	3	USP14	TRUE	FALSE	22.6113	22.1146	22.1577	22.0816	22.0649	22.4884	22.2945	22.2116	-0.0829149	0.235305	0.714451	0.790766	FALSE	FALSE
sp|O75508|CLD11_HUMAN	sp|O75508|CLD11_HUMAN	>sp|O75508|CLD11_HUMAN Claudin-11 OS=Homo sapiens OX=9606 GN=CLDN11 PE=1 SV=2	2	CLDN11	FALSE	FALSE	25.3973	26.0981	27.4852	26.4083	27.2489	26.1567	26.3269	26.6047	0.27779	0.778242	0.716233	0.791715	FALSE	FALSE
sp|P0DP25|CALM3_HUMAN;sp|P0DP24|CALM2_HUMAN;sp|P0DP23|CALM1_HUMAN	sp|P0DP25|CALM3_HUMAN;sp|P0DP24|CALM2_HUMAN;sp|P0DP23|CALM1_HUMAN	>sp|P0DP25|CALM3_HUMAN Calmodulin-3 OS=Homo sapiens OX=9606 GN=CALM3 PE=1 SV=1;>sp|P0DP24|CALM2_HUMAN Calmodulin-2 OS=Homo sapiens OX=9606 GN=CALM2 PE=1 SV=1;>sp|P0DP23|CALM1_HUMAN Calmodulin-1 OS=Homo sapiens OX=9606 GN=CALM1 PE=1 SV=1	10	CALM3;CALM2;CALM1	FALSE	FALSE	30.8997	30.574	31.2166	31.605	30.5227	29.9304	30.8968	30.6861	-0.210701	0.585698	0.718855	0.791715	FALSE	FALSE
sp|P50454|SERPH_HUMAN	sp|P50454|SERPH_HUMAN	>sp|P50454|SERPH_HUMAN Serpin H1 OS=Homo sapiens OX=9606 GN=SERPINH1 PE=1 SV=2	7	SERPINH1	TRUE	TRUE	26.0039	26.171	22.3239	24.5983	25.1334	26.4029	24.833	25.3782	0.545243	1.52453	0.718947	0.791715	FALSE	FALSE
sp|P61088|UBE2N_HUMAN;sp|Q5JXB2|UE2NL_HUMAN	sp|P61088|UBE2N_HUMAN;sp|Q5JXB2|UE2NL_HUMAN	>sp|P61088|UBE2N_HUMAN Ubiquitin-conjugating enzyme E2 N OS=Homo sapiens OX=9606 GN=UBE2N PE=1 SV=1;>sp|Q5JXB2|UE2NL_HUMAN Putative ubiquitin-conjugating enzyme E2 N-like OS=Homo sapiens OX=9606 GN=UBE2NL PE=1 SV=1	3	UBE2N;UBE2NL	FALSE	FALSE	25.2386	25.2772	25.4131	25.4146	25.5351	24.6159	25.3096	25.1885	-0.121114	0.328011	0.717418	0.791715	FALSE	FALSE
sp|Q99805|TM9S2_HUMAN	sp|Q99805|TM9S2_HUMAN	>sp|Q99805|TM9S2_HUMAN Transmembrane 9 superfamily member 2 OS=Homo sapiens OX=9606 GN=TM9SF2 PE=1 SV=1	5	TM9SF2	TRUE	FALSE	25.9167	25.7323	24.352	24.2021	26.1083	26.7618	25.3337	25.6907	0.35706	1.01896	0.718864	0.791715	FALSE	FALSE
sp|Q14160|SCRIB_HUMAN	sp|Q14160|SCRIB_HUMAN	>sp|Q14160|SCRIB_HUMAN Protein scribble homolog OS=Homo sapiens OX=9606 GN=SCRIB PE=1 SV=4	5	SCRIB	TRUE	FALSE	25.2292	23.4756	24.4176	24.6766	23.1771	24.4707	24.3741	24.1081	-0.265982	0.770451	0.719854	0.791912	FALSE	FALSE
sp|O15145|ARPC3_HUMAN	sp|O15145|ARPC3_HUMAN	>sp|O15145|ARPC3_HUMAN Actin-related protein 2/3 complex subunit 3 OS=Homo sapiens OX=9606 GN=ARPC3 PE=1 SV=3	3	ARPC3	TRUE	FALSE	24.3579	24.9778	24.8725	25.1993	24.853	23.5119	24.7361	24.5214	-0.214663	0.612852	0.72622	0.797088	FALSE	FALSE
sp|P49327|FAS_HUMAN	sp|P49327|FAS_HUMAN	>sp|P49327|FAS_HUMAN Fatty acid synthase OS=Homo sapiens OX=9606 GN=FASN PE=1 SV=3	68	FASN	TRUE	FALSE	30.1178	30.1882	27.9987	28.3826	30.4689	28.3203	29.4349	29.0573	-0.377653	1.12264	0.726757	0.797088	FALSE	FALSE
sp|P62857|RS28_HUMAN	sp|P62857|RS28_HUMAN	>sp|P62857|RS28_HUMAN 40S ribosomal protein S28 OS=Homo sapiens OX=9606 GN=RPS28 PE=1 SV=1	3	RPS28	TRUE	FALSE	23.1895	23.1331	24.6436	24.5414	24.4367	22.827	23.6554	23.935	0.279647	0.828332	0.726029	0.797088	FALSE	FALSE
sp|O60888|CUTA_HUMAN	sp|O60888|CUTA_HUMAN	>sp|O60888|CUTA_HUMAN Protein CutA OS=Homo sapiens OX=9606 GN=CUTA PE=1 SV=2	1	CUTA	TRUE	FALSE	22.3743	22.3083	21.5869	NA	21.9771	22.4709	22.0898	22.224	0.134159	0.362333	0.731703	0.801705	FALSE	FALSE
sp|Q9UL46|PSME2_HUMAN	sp|Q9UL46|PSME2_HUMAN	>sp|Q9UL46|PSME2_HUMAN Proteasome activator complex subunit 2 OS=Homo sapiens OX=9606 GN=PSME2 PE=1 SV=4	3	PSME2	TRUE	FALSE	20.5451	22.8716	20.1783	NA	23.4617	20.3649	21.1983	21.9133	0.714933	1.55526	0.732499	0.80177	FALSE	FALSE
sp|Q9NZN3|EHD3_HUMAN	sp|Q9NZN3|EHD3_HUMAN	>sp|Q9NZN3|EHD3_HUMAN EH domain-containing protein 3 OS=Homo sapiens OX=9606 GN=EHD3 PE=1 SV=2	19	EHD3	TRUE	TRUE	22.5057	24.1801	25.4655	23.1866	25.1256	22.5902	24.0504	23.6341	-0.416329	1.27905	0.735628	0.804385	FALSE	FALSE
sp|P50914|RL14_HUMAN	sp|P50914|RL14_HUMAN	>sp|P50914|RL14_HUMAN 60S ribosomal protein L14 OS=Homo sapiens OX=9606 GN=RPL14 PE=1 SV=4	5	RPL14	TRUE	FALSE	28.0256	28.4357	27.0174	27.8117	27.7788	27.3885	27.8262	27.6597	-0.166599	0.493527	0.737296	0.804673	FALSE	FALSE
sp|Q96F07|CYFP2_HUMAN	sp|Q96F07|CYFP2_HUMAN	>sp|Q96F07|CYFP2_HUMAN Cytoplasmic FMR1-interacting protein 2 OS=Homo sapiens OX=9606 GN=CYFIP2 PE=1 SV=2	13	CYFIP2	TRUE	FALSE	23.1484	23.8601	22.2784	21.0701	23.8829	NA	23.0957	22.4765	-0.619158	1.19067	0.73737	0.804673	FALSE	FALSE
sp|P29401|TKT_HUMAN	sp|P29401|TKT_HUMAN	>sp|P29401|TKT_HUMAN Transketolase OS=Homo sapiens OX=9606 GN=TKT PE=1 SV=3	24	TKT	TRUE	FALSE	29.0215	28.9895	28.4357	28.7567	29.3391	28.6577	28.8156	28.9178	0.102263	0.317407	0.738255	0.804831	FALSE	FALSE
sp|P25705|ATPA_HUMAN	sp|P25705|ATPA_HUMAN	>sp|P25705|ATPA_HUMAN ATP synthase subunit alpha, mitochondrial OS=Homo sapiens OX=9606 GN=ATP5F1A PE=1 SV=1	2	ATP5F1A	FALSE	FALSE	23.7333	19.899	19.9176	25.0603	19.6878	NA	21.1833	22.374	1.19069	2.54396	0.739475	0.805354	FALSE	FALSE
sp|Q16832|DDR2_HUMAN	sp|Q16832|DDR2_HUMAN;sp|Q08345|DDR1_HUMAN	>sp|Q16832|DDR2_HUMAN Discoidin domain-containing receptor 2 OS=Homo sapiens OX=9606 GN=DDR2 PE=1 SV=2	4	DDR2	TRUE	FALSE	24.3181	24.5243	23.663	23.8756	24.2632	24.0612	24.1685	24.0667	-0.101808	0.314702	0.744929	0.810483	FALSE	FALSE
sp|Q9NP84|TNR12_HUMAN	sp|Q9NP84|TNR12_HUMAN	>sp|Q9NP84|TNR12_HUMAN Tumor necrosis factor receptor superfamily member 12A OS=Homo sapiens OX=9606 GN=TNFRSF12A PE=1 SV=1	1	TNFRSF12A	TRUE	FALSE	23.8061	23.9318	24.3046	23.2408	24.0454	24.3701	24.0142	23.8855	-0.128712	0.408734	0.751137	0.816421	FALSE	FALSE
sp|O14817|TSN4_HUMAN	sp|O14817|TSN4_HUMAN	>sp|O14817|TSN4_HUMAN Tetraspanin-4 OS=Homo sapiens OX=9606 GN=TSPAN4 PE=1 SV=1	5	TSPAN4	TRUE	FALSE	27.4004	28.1348	28.7564	27.1013	28.4193	29.6308	28.0972	28.3838	0.28662	0.921516	0.751903	0.816437	FALSE	FALSE
sp|Q71U36|TBA1A_HUMAN;sp|P0DPH8|TBA3D_HUMAN;sp|P0DPH7|TBA3C_HUMAN	sp|Q71U36|TBA1A_HUMAN;sp|P0DPH8|TBA3D_HUMAN;sp|P0DPH7|TBA3C_HUMAN;sp|Q6PEY2|TBA3E_HUMAN	>sp|Q71U36|TBA1A_HUMAN Tubulin alpha-1A chain OS=Homo sapiens OX=9606 GN=TUBA1A PE=1 SV=1;>sp|P0DPH8|TBA3D_HUMAN Tubulin alpha-3D chain OS=Homo sapiens OX=9606 GN=TUBA3D PE=1 SV=1;>sp|P0DPH7|TBA3C_HUMAN Tubulin alpha-3C chain OS=Homo sapiens OX=9606 GN=TUB	37	TUBA1A;TUBA3D;TUB	FALSE	FALSE	24.0821	24.1053	24.3706	24.5292	24.8019	23.619	24.186	24.3167	0.130671	0.410942	0.75378	0.817659	FALSE	FALSE
sp|P43490|NAMPT_HUMAN	sp|P43490|NAMPT_HUMAN	>sp|P43490|NAMPT_HUMAN Nicotinamide phosphoribosyltransferase OS=Homo sapiens OX=9606 GN=NAMPT PE=1 SV=1	10	NAMPT	TRUE	TRUE	25.7826	26.0967	22.236	22.097	24.9741	25.4354	24.7051	24.1688	-0.536256	1.79837	0.757635	0.820206	FALSE	FALSE
sp|P51572|BAP31_HUMAN	sp|P51572|BAP31_HUMAN	>sp|P51572|BAP31_HUMAN B-cell receptor-associated protein 31 OS=Homo sapiens OX=9606 GN=BCAP31 PE=1 SV=3	5	BCAP31	TRUE	FALSE	25.5456	25.5	23.0091	25.2808	23.1359	NA	24.6849	24.2084	-0.476526	1.30253	0.757129	0.820206	FALSE	FALSE
sp|P60033|CD81_HUMAN	sp|P60033|CD81_HUMAN	>sp|P60033|CD81_HUMAN CD81 antigen OS=Homo sapiens OX=9606 GN=CD81 PE=1 SV=1	9	CD81	TRUE	FALSE	32.0618	32.3485	33.1947	32.8767	32.1759	32.966	32.535	32.6729	0.137885	0.468352	0.761599	0.823678	FALSE	FALSE
sp|P20340|RAB6A_HUMAN;sp|Q9NRW1|RAB6B_HUMAN	sp|P20340|RAB6A_HUMAN;sp|Q9NRW1|RAB6B_HUMAN	>sp|P20340|RAB6A_HUMAN Ras-related protein Rab-6A OS=Homo sapiens OX=9606 GN=RAB6A PE=1 SV=3;>sp|Q9NRW1|RAB6B_HUMAN Ras-related protein Rab-6B OS=Homo sapiens OX=9606 GN=RAB6B PE=1 SV=1	8	RAB6A;RAB6B	FALSE	FALSE	28.7855	28.8631	29.1446	29.3476	28.946	28.7102	28.9311	29.0013	0.0702213	0.239397	0.76473	0.826058	FALSE	FALSE
sp|P68104|EF1A1_HUMAN;sp|Q5VTE0|EF1A3_HUMAN	sp|P68104|EF1A1_HUMAN;sp|Q5VTE0|EF1A3_HUMAN;sp|Q05639|EF1A2_HUMAN	>sp|P68104|EF1A1_HUMAN Elongation factor 1-alpha 1 OS=Homo sapiens OX=9606 GN=EEF1A1 PE=1 SV=1;>sp|Q5VTE0|EF1A3_HUMAN Putative elongation factor 1-alpha-like 3 OS=Homo sapiens OX=9606 GN=EEF1A1P5 PE=5 SV=1	23	EEF1A1;EEF1A1P5	FALSE	FALSE	30.9203	30.8274	30.6151	30.819	31.2003	30.5496	30.7876	30.8563	0.0686539	0.232295	0.765318	0.826058	FALSE	FALSE
sp|Q13501|SQSTM_HUMAN	sp|Q13501|SQSTM_HUMAN	>sp|Q13501|SQSTM_HUMAN Sequestosome-1 OS=Homo sapiens OX=9606 GN=SQSTM1 PE=1 SV=1	2	SQSTM1	TRUE	FALSE	23.1413	23.0996	NA	22.8774	25.8865	21.8317	23.1204	23.5319	0.411429	1.50559	0.767227	0.827297	FALSE	FALSE
sp|O60493|SNX3_HUMAN	sp|O60493|SNX3_HUMAN	>sp|O60493|SNX3_HUMAN Sorting nexin-3 OS=Homo sapiens OX=9606 GN=SNX3 PE=1 SV=3	3	SNX3	TRUE	FALSE	24.1397	23.568	24.4809	23.9805	25.0632	22.3279	24.0629	23.7905	-0.272335	0.930765	0.771153	0.829439	FALSE	FALSE
sp|O95183|VAMP5_HUMAN	sp|O95183|VAMP5_HUMAN	>sp|O95183|VAMP5_HUMAN Vesicle-associated membrane protein 5 OS=Homo sapiens OX=9606 GN=VAMP5 PE=1 SV=1	3	VAMP5	TRUE	FALSE	25.9325	25.3532	27.165	26.1216	25.4482	26.3121	26.1502	25.9606	-0.189593	0.660046	0.771501	0.829439	FALSE	FALSE
sp|P43034|LIS1_HUMAN	sp|P43034|LIS1_HUMAN	>sp|P43034|LIS1_HUMAN Platelet-activating factor acetylhydrolase IB subunit alpha OS=Homo sapiens OX=9606 GN=PAFAH1B1 PE=1 SV=2	4	PAFAH1B1	TRUE	FALSE	25.4958	25.893	24.5887	25.0933	24.9352	26.5563	25.3258	25.5283	0.202432	0.714573	0.770304	0.829439	FALSE	FALSE
sp|P01033|TIMP1_HUMAN	sp|P01033|TIMP1_HUMAN	>sp|P01033|TIMP1_HUMAN Metalloproteinase inhibitor 1 OS=Homo sapiens OX=9606 GN=TIMP1 PE=1 SV=1	7	TIMP1	TRUE	FALSE	26.5936	26.4642	25.9895	NA	23.6037	27.6153	26.3491	25.6095	-0.739626	1.49209	0.77517	0.832562	FALSE	FALSE
sp|Q9NV96|CC50A_HUMAN	sp|Q9NV96|CC50A_HUMAN	>sp|Q9NV96|CC50A_HUMAN Cell cycle control protein 50A OS=Homo sapiens OX=9606 GN=TMEM30A PE=1 SV=1	1	TMEM30A	TRUE	FALSE	24.6713	23.92	24.0339	24.5093	23.7093	24.767	24.2084	24.3285	0.120143	0.437709	0.777474	0.834213	FALSE	FALSE
sp|Q9NRX4|PHP14_HUMAN	sp|Q9NRX4|PHP14_HUMAN	>sp|Q9NRX4|PHP14_HUMAN 14 kDa phosphohistidine phosphatase OS=Homo sapiens OX=9606 GN=PHPT1 PE=1 SV=1	1	PHPT1	TRUE	FALSE	23.62	23.6063	23.4177	23.4843	23.7571	23.5014	23.548	23.5809	0.0329301	0.12157	0.780302	0.836422	FALSE	FALSE
sp|P28066|PSA5_HUMAN	sp|P28066|PSA5_HUMAN	>sp|P28066|PSA5_HUMAN Proteasome subunit alpha type-5 OS=Homo sapiens OX=9606 GN=PSMA5 PE=1 SV=3	5	PSMA5	TRUE	FALSE	25.8966	25.5972	24.9389	24.7094	26.1008	26.0971	25.4775	25.6358	0.158238	0.600784	0.787949	0.843787	FALSE	FALSE
sp|P62826|RAN_HUMAN	sp|P62826|RAN_HUMAN	>sp|P62826|RAN_HUMAN GTP-binding nuclear protein Ran OS=Homo sapiens OX=9606 GN=RAN PE=1 SV=3	13	RAN	TRUE	FALSE	28.7483	28.7603	27.8745	27.8321	28.6645	28.55	28.461	28.3489	-0.112158	0.43407	0.789321	0.844426	FALSE	FALSE
sp|Q15369|ELOC_HUMAN	sp|Q15369|ELOC_HUMAN	>sp|Q15369|ELOC_HUMAN Elongin-C OS=Homo sapiens OX=9606 GN=ELOC PE=1 SV=1	2	ELOC	FALSE	FALSE	24.1749	23.7042	22.6861	22.4262	23.225	24.3197	23.5217	23.3236	-0.198094	0.777706	0.792726	0.847236	FALSE	FALSE
sp|P13929|ENOB_HUMAN	sp|P13929|ENOB_HUMAN	>sp|P13929|ENOB_HUMAN Beta-enolase OS=Homo sapiens OX=9606 GN=ENO3 PE=1 SV=5	3	ENO3	TRUE	FALSE	23.671	22.0321	NA	22.4131	23.0848	22.2396	22.8516	22.5791	-0.272417	0.676506	0.797357	0.850536	FALSE	FALSE
sp|Q9UNX3|RL26L_HUMAN;sp|P61254|RL26_HUMAN	sp|Q9UNX3|RL26L_HUMAN;sp|P61254|RL26_HUMAN	>sp|Q9UNX3|RL26L_HUMAN 60S ribosomal protein L26-like 1 OS=Homo sapiens OX=9606 GN=RPL26L1 PE=1 SV=1;>sp|P61254|RL26_HUMAN 60S ribosomal protein L26 OS=Homo sapiens OX=9606 GN=RPL26 PE=1 SV=1	3	RPL26L1;RPL26	FALSE	TRUE	25.0549	24.3106	22.2071	25.4996	24.9946	22.1828	23.8575	24.2257	0.368135	1.48012	0.797377	0.850536	FALSE	FALSE
sp|P07237|PDIA1_HUMAN	sp|P07237|PDIA1_HUMAN	>sp|P07237|PDIA1_HUMAN Protein disulfide-isomerase OS=Homo sapiens OX=9606 GN=P4HB PE=1 SV=3	11	P4HB	TRUE	FALSE	26.1021	26.014	24.7528	26.5557	25.1472	25.6531	25.623	25.7853	0.162353	0.662941	0.800047	0.852547	FALSE	FALSE
sp|P04075|ALDOA_HUMAN	sp|P04075|ALDOA_HUMAN	>sp|P04075|ALDOA_HUMAN Fructose-bisphosphate aldolase A OS=Homo sapiens OX=9606 GN=ALDOA PE=1 SV=2	27	ALDOA	TRUE	FALSE	30.5165	30.5521	30.6676	30.6071	30.7808	30.197	30.5787	30.5283	-0.0504343	0.198002	0.8017	0.853241	FALSE	TRUE
sp|Q9C0H2|TTYH3_HUMAN	sp|Q9C0H2|TTYH3_HUMAN	>sp|Q9C0H2|TTYH3_HUMAN Protein tweety homolog 3 OS=Homo sapiens OX=9606 GN=TTYH3 PE=1 SV=3	8	TTYH3	TRUE	FALSE	28.539	28.5069	28.7543	28.0733	26.9429	30.0149	28.6001	28.3437	-0.256383	0.996284	0.802266	0.853241	FALSE	FALSE
sp|P10768|ESTD_HUMAN	sp|P10768|ESTD_HUMAN	>sp|P10768|ESTD_HUMAN S-formylglutathione hydrolase OS=Homo sapiens OX=9606 GN=ESD PE=1 SV=2	5	ESD	TRUE	FALSE	25.1373	25.96	25.3705	23.9761	26.8562	26.3969	25.4893	25.7431	0.253791	1.02423	0.806801	0.857226	FALSE	FALSE
sp|P61313|RL15_HUMAN	sp|P61313|RL15_HUMAN	>sp|P61313|RL15_HUMAN 60S ribosomal protein L15 OS=Homo sapiens OX=9606 GN=RPL15 PE=1 SV=2	8	RPL15	TRUE	FALSE	28.2599	28.1969	27.231	27.94	28.364	26.9752	27.8959	27.7597	-0.136189	0.584147	0.810007	0.859793	FALSE	FALSE
sp|Q71UM5|RS27L_HUMAN	sp|Q71UM5|RS27L_HUMAN	>sp|Q71UM5|RS27L_HUMAN 40S ribosomal protein S27-like OS=Homo sapiens OX=9606 GN=RPS27L PE=1 SV=3	3	RPS27L	TRUE	FALSE	24.6014	24.6148	23.5441	23.7945	24.4449	24.2123	24.2534	24.1506	-0.10285	0.44451	0.814519	0.863739	FALSE	FALSE
sp|Q9Y3A5|SBDS_HUMAN	sp|Q9Y3A5|SBDS_HUMAN	>sp|Q9Y3A5|SBDS_HUMAN Ribosome maturation protein SBDS OS=Homo sapiens OX=9606 GN=SBDS PE=1 SV=4	2	SBDS	TRUE	FALSE	23.9109	24.2458	23.2172	23.9857	23.1997	23.8962	23.7913	23.6939	-0.0974373	0.432427	0.816262	0.864745	FALSE	FALSE
sp|Q9NZH0|GPC5B_HUMAN	sp|Q9NZH0|GPC5B_HUMAN	>sp|Q9NZH0|GPC5B_HUMAN G-protein coupled receptor family C group 5 member B OS=Homo sapiens OX=9606 GN=GPRC5B PE=2 SV=2	3	GPRC5B	TRUE	TRUE	26.7513	26.6732	22.2746	25.2355	26.1835	25.4493	25.233	25.6228	0.389741	1.66453	0.818594	0.866372	FALSE	FALSE
sp|P09211|GSTP1_HUMAN	sp|P09211|GSTP1_HUMAN	>sp|P09211|GSTP1_HUMAN Glutathione S-transferase P OS=Homo sapiens OX=9606 GN=GSTP1 PE=1 SV=2	9	GSTP1	TRUE	FALSE	27.9983	28.7741	28.5483	28.3139	28.6409	28.5505	28.4402	28.5018	0.0615505	0.276094	0.823187	0.870386	FALSE	FALSE
sp|Q9UNF0|PACN2_HUMAN	sp|Q9UNF0|PACN2_HUMAN	>sp|Q9UNF0|PACN2_HUMAN Protein kinase C and casein kinase substrate in neurons protein 2 OS=Homo sapiens OX=9606 GN=PACSIN2 PE=1 SV=2	13	PACSIN2	TRUE	FALSE	27.388	27.2894	27.7134	27.397	27.2664	27.8759	27.4636	27.5131	0.0494763	0.248228	0.838157	0.885355	FALSE	FALSE
sp|P62993|GRB2_HUMAN	sp|P62993|GRB2_HUMAN	>sp|P62993|GRB2_HUMAN Growth factor receptor-bound protein 2 OS=Homo sapiens OX=9606 GN=GRB2 PE=1 SV=1	3	GRB2	TRUE	FALSE	23.8171	24.1366	24.5248	24.1889	23.4069	24.6191	24.1595	24.0717	-0.0878484	0.451243	0.843118	0.889731	FALSE	FALSE
sp|P61221|ABCE1_HUMAN	sp|P61221|ABCE1_HUMAN	>sp|P61221|ABCE1_HUMAN ATP-binding cassette sub-family E member 1 OS=Homo sapiens OX=9606 GN=ABCE1 PE=1 SV=1	7	ABCE1	TRUE	FALSE	26.0002	26.3396	23.338	25.7148	23.8957	25.3657	25.2259	24.9921	-0.233858	1.21242	0.844428	0.89025	FALSE	FALSE
sp|P17987|TCPA_HUMAN	sp|P17987|TCPA_HUMAN	>sp|P17987|TCPA_HUMAN T-complex protein 1 subunit alpha OS=Homo sapiens OX=9606 GN=TCP1 PE=1 SV=1	20	TCP1	TRUE	FALSE	27.0352	26.971	26.344	25.9722	27.9208	26.8266	26.7834	26.9065	0.123116	0.666715	0.853743	0.899199	FALSE	FALSE
sp|P05387|RLA2_HUMAN	sp|P05387|RLA2_HUMAN	>sp|P05387|RLA2_HUMAN 60S acidic ribosomal protein P2 OS=Homo sapiens OX=9606 GN=RPLP2 PE=1 SV=1	5	RPLP2	TRUE	FALSE	25.0302	25.6081	26.3586	26.0547	26.5776	23.8583	25.6656	25.4969	-0.168775	1.00937	0.866504	0.911757	FALSE	FALSE
sp|P06744|G6PI_HUMAN	sp|P06744|G6PI_HUMAN;CON__Q3ZBD7	>sp|P06744|G6PI_HUMAN Glucose-6-phosphate isomerase OS=Homo sapiens OX=9606 GN=GPI PE=1 SV=4	17	GPI	TRUE	FALSE	27.5128	27.6363	27.7894	27.6209	27.6789	27.6837	27.6462	27.6612	0.0150092	0.0907416	0.870694	0.912134	FALSE	FALSE
sp|P14550|AK1A1_HUMAN	sp|P14550|AK1A1_HUMAN	>sp|P14550|AK1A1_HUMAN Aldo-keto reductase family 1 member A1 OS=Homo sapiens OX=9606 GN=AKR1A1 PE=1 SV=3	7	AKR1A1	TRUE	FALSE	24.2712	26.254	25.428	23.9659	26.2749	26.2088	25.3177	25.4832	0.165478	1.04696	0.871054	0.912134	FALSE	FALSE
sp|P16035|TIMP2_HUMAN	sp|P16035|TIMP2_HUMAN	>sp|P16035|TIMP2_HUMAN Metalloproteinase inhibitor 2 OS=Homo sapiens OX=9606 GN=TIMP2 PE=1 SV=2	4	TIMP2	TRUE	FALSE	24.3861	25.2721	25.6211	NA	22.5963	26.7292	25.0931	24.6627	-0.430362	1.54706	0.869685	0.912134	FALSE	FALSE
sp|P21579|SYT1_HUMAN	sp|P21579|SYT1_HUMAN	>sp|P21579|SYT1_HUMAN Synaptotagmin-1 OS=Homo sapiens OX=9606 GN=SYT1 PE=1 SV=1	3	SYT1	TRUE	FALSE	23.9212	23.1163	26.4961	NA	23.9377	24.687	24.5112	24.3123	-0.19887	1.28081	0.868581	0.912134	FALSE	FALSE
sp|Q9HDC9|APMAP_HUMAN	sp|Q9HDC9|APMAP_HUMAN	>sp|Q9HDC9|APMAP_HUMAN Adipocyte plasma membrane-associated protein OS=Homo sapiens OX=9606 GN=APMAP PE=1 SV=2	1	APMAP	TRUE	FALSE	22.6779	22.6802	NA	23.616	21.5058	23.2796	22.6791	22.8005	0.121399	0.80441	0.869966	0.912134	FALSE	FALSE
sp|O60701|UGDH_HUMAN	sp|O60701|UGDH_HUMAN	>sp|O60701|UGDH_HUMAN UDP-glucose 6-dehydrogenase OS=Homo sapiens OX=9606 GN=UGDH PE=1 SV=1	6	UGDH	TRUE	TRUE	25.2259	23.0938	22.5389	24.2849	25.5134	20.1283	23.6195	23.3089	-0.310673	2.00488	0.875737	0.915515	FALSE	FALSE
sp|P49207|RL34_HUMAN	sp|P49207|RL34_HUMAN	>sp|P49207|RL34_HUMAN 60S ribosomal protein L34 OS=Homo sapiens OX=9606 GN=RPL34 PE=1 SV=3	5	RPL34	TRUE	FALSE	26.3441	25.4986	26.2886	26.091	26.8129	24.9156	26.0438	25.9398	-0.103939	0.677917	0.877141	0.915515	FALSE	FALSE
sp|Q86SQ4|AGRG6_HUMAN	sp|Q86SQ4|AGRG6_HUMAN	>sp|Q86SQ4|AGRG6_HUMAN Adhesion G-protein coupled receptor G6 OS=Homo sapiens OX=9606 GN=ADGRG6 PE=1 SV=3	1	ADGRG6	TRUE	FALSE	22.6102	22.279	NA	21.9775	22.1289	23.0396	22.4446	22.382	-0.062562	0.424167	0.877531	0.915515	FALSE	FALSE
sp|Q9H4M9|EHD1_HUMAN	sp|Q9H4M9|EHD1_HUMAN	>sp|Q9H4M9|EHD1_HUMAN EH domain-containing protein 1 OS=Homo sapiens OX=9606 GN=EHD1 PE=1 SV=2	44	EHD1	TRUE	FALSE	30.3002	30.5698	30.4579	30.1124	30.3477	31.0113	30.4427	30.4905	0.0478236	0.308135	0.878179	0.915515	FALSE	FALSE
sp|Q9P265|DIP2B_HUMAN	sp|Q9P265|DIP2B_HUMAN	>sp|Q9P265|DIP2B_HUMAN Disco-interacting protein 2 homolog B OS=Homo sapiens OX=9606 GN=DIP2B PE=1 SV=3	33	DIP2B	TRUE	FALSE	27.6024	27.4093	27.8819	28.0162	26.3295	28.9497	27.6312	27.7651	0.133891	0.856392	0.87849	0.915515	FALSE	FALSE
sp|P20339|RAB5A_HUMAN	sp|P20339|RAB5A_HUMAN	>sp|P20339|RAB5A_HUMAN Ras-related protein Rab-5A OS=Homo sapiens OX=9606 GN=RAB5A PE=1 SV=2	8	RAB5A	TRUE	FALSE	24.9443	24.4099	25.4698	24.9674	25.5027	24.5517	24.9413	25.0072	0.0659169	0.452286	0.880592	0.916827	FALSE	FALSE
sp|P55290|CAD13_HUMAN	sp|P55290|CAD13_HUMAN	>sp|P55290|CAD13_HUMAN Cadherin-13 OS=Homo sapiens OX=9606 GN=CDH13 PE=1 SV=1	8	CDH13	TRUE	FALSE	25.9228	26.0596	26.9	25.386	27.1867	26.6022	26.2942	26.3916	0.0974701	0.672582	0.883004	0.918411	FALSE	FALSE
sp|Q13404|UB2V1_HUMAN	sp|Q13404|UB2V1_HUMAN;sp|Q15819|UB2V2_HUMAN	>sp|Q13404|UB2V1_HUMAN Ubiquitin-conjugating enzyme E2 variant 1 OS=Homo sapiens OX=9606 GN=UBE2V1 PE=1 SV=2	4	UBE2V1	TRUE	FALSE	25.3262	25.2626	25.4926	25.5264	NA	25.2479	25.3605	25.3871	0.0266885	0.130255	0.883802	0.918411	FALSE	FALSE
sp|P25787|PSA2_HUMAN	sp|P25787|PSA2_HUMAN	>sp|P25787|PSA2_HUMAN Proteasome subunit alpha type-2 OS=Homo sapiens OX=9606 GN=PSMA2 PE=1 SV=2	2	PSMA2	TRUE	FALSE	22.1027	22.4413	22.455	21.1712	24.0024	NA	22.333	22.5868	0.253817	1.02038	0.887125	0.920985	FALSE	FALSE
sp|P62241|RS8_HUMAN	sp|P62241|RS8_HUMAN	>sp|P62241|RS8_HUMAN 40S ribosomal protein S8 OS=Homo sapiens OX=9606 GN=RPS8 PE=1 SV=2	21	RPS8	TRUE	FALSE	30.9692	30.8695	30.2301	30.5845	31.3666	29.9159	30.6896	30.6223	-0.0673021	0.525916	0.896838	0.929295	FALSE	FALSE
sp|Q7L7X3|TAOK1_HUMAN	sp|Q7L7X3|TAOK1_HUMAN;sp|Q9UL54|TAOK2_HUMAN	>sp|Q7L7X3|TAOK1_HUMAN Serine/threonine-protein kinase TAO1 OS=Homo sapiens OX=9606 GN=TAOK1 PE=1 SV=1	8	TAOK1	TRUE	FALSE	24.3504	24.4261	23.6375	NA	26.1834	22.6706	24.138	24.427	0.288974	1.28926	0.896407	0.929295	FALSE	FALSE
sp|Q8WZ42|TITIN_HUMAN	sp|Q8WZ42|TITIN_HUMAN	>sp|Q8WZ42|TITIN_HUMAN Titin OS=Homo sapiens OX=9606 GN=TTN PE=1 SV=4	4	TTN	TRUE	TRUE	25.2783	25.3365	25.8973	25.9102	27.3905	22.612	25.504	25.3042	-0.199793	1.56595	0.900984	0.932703	FALSE	FALSE
sp|P45880|VDAC2_HUMAN	sp|P45880|VDAC2_HUMAN	>sp|P45880|VDAC2_HUMAN Voltage-dependent anion-selective channel protein 2 OS=Homo sapiens OX=9606 GN=VDAC2 PE=1 SV=2	3	VDAC2	TRUE	FALSE	24.3222	23.3699	21.8217	22.9789	23.1617	NA	23.1713	23.0703	-0.100994	0.896428	0.902869	0.933766	FALSE	FALSE
sp|P61586|RHOA_HUMAN	sp|P61586|RHOA_HUMAN	>sp|P61586|RHOA_HUMAN Transforming protein RhoA OS=Homo sapiens OX=9606 GN=RHOA PE=1 SV=1	13	RHOA	TRUE	FALSE	28.6251	29.983	30.1556	29.8177	29.6132	29.1295	29.5879	29.5201	-0.0677447	0.576578	0.906404	0.936531	FALSE	FALSE
sp|Q9NUQ9|CYRIB_HUMAN	sp|Q9NUQ9|CYRIB_HUMAN	>sp|Q9NUQ9|CYRIB_HUMAN CYFIP-related Rac1 interactor B OS=Homo sapiens OX=9606 GN=CYRIB PE=1 SV=1	5	CYRIB	FALSE	FALSE	24.6767	25.2415	24.213	24.3241	24.6224	25.0487	24.7104	24.665	-0.0453477	0.399746	0.907559	0.936835	FALSE	FALSE
sp|P08729|K2C7_HUMAN;CON__Q3KNV1;CON__P08729;CON__Q9DCV7	sp|P08729|K2C7_HUMAN;CON__Q3KNV1;CON__P08729;CON__Q9DCV7	>sp|P08729|K2C7_HUMAN Keratin, type II cytoskeletal 7 OS=Homo sapiens OX=9606 GN=KRT7 PE=1 SV=5;>Q3KNV1 TREMBL:Q3KNV1;Q96GE1 Tax_Id=9606 Gene_Symbol=KRT7 keratin 7;>P08729 SWISS-PROT:P08729 Tax_Id=9606 Gene_Symbol=KRT7 Keratin, type II cytoskeletal 7;>Q9DC	11	KRT7	TRUE	FALSE	23.219	22.9075	25.6082	24.4061	23.1694	NA	23.9116	23.7877	-0.123811	1.13459	0.913881	0.941332	FALSE	FALSE
sp|P53621|COPA_HUMAN	sp|P53621|COPA_HUMAN	>sp|P53621|COPA_HUMAN Coatomer subunit alpha OS=Homo sapiens OX=9606 GN=COPA PE=1 SV=2	29	COPA	TRUE	FALSE	28.3828	28.2145	26.4501	27.3593	27.6667	27.7937	27.6825	27.6066	-0.0759056	0.692911	0.914511	0.941332	FALSE	FALSE
sp|Q14152|EIF3A_HUMAN	sp|Q14152|EIF3A_HUMAN	>sp|Q14152|EIF3A_HUMAN Eukaryotic translation initiation factor 3 subunit A OS=Homo sapiens OX=9606 GN=EIF3A PE=1 SV=1	7	EIF3A	TRUE	FALSE	25.4887	25.4755	25.0323	25.1151	25.5962	25.2126	25.3322	25.3079	-0.0242199	0.230289	0.91369	0.941332	FALSE	FALSE
sp|P49755|TMEDA_HUMAN	sp|P49755|TMEDA_HUMAN	>sp|P49755|TMEDA_HUMAN Transmembrane emp24 domain-containing protein 10 OS=Homo sapiens OX=9606 GN=TMED10 PE=1 SV=2	6	TMED10	TRUE	TRUE	27.0312	27.31	23.7417	25.7255	24.9169	26.9947	26.0276	25.8791	-0.148545	1.42157	0.915887	0.941857	FALSE	FALSE
sp|Q9UL26|RB22A_HUMAN	sp|Q9UL26|RB22A_HUMAN	>sp|Q9UL26|RB22A_HUMAN Ras-related protein Rab-22A OS=Homo sapiens OX=9606 GN=RAB22A PE=1 SV=2	4	RAB22A	TRUE	FALSE	22.2282	24.6554	24.5283	23.579	24.2947	23.2745	23.804	23.716	-0.0879121	0.926595	0.924671	0.949993	FALSE	FALSE
sp|P05023|AT1A1_HUMAN	sp|P05023|AT1A1_HUMAN;sp|P13637|AT1A3_HUMAN;sp|P50993|AT1A2_HUMAN;sp|Q13733|AT1A4_HUMAN;sp|P20648|ATP4A_HUMAN;sp|P54707|AT12A_HUMAN	>sp|P05023|AT1A1_HUMAN Sodium/potassium-transporting ATPase subunit alpha-1 OS=Homo sapiens OX=9606 GN=ATP1A1 PE=1 SV=1	55	ATP1A1	TRUE	FALSE	31.5449	31.3347	31.2998	31.9518	31.1789	30.9558	31.3931	31.3622	-0.0309814	0.341471	0.928883	0.95342	FALSE	FALSE
sp|P04406|G3P_HUMAN	sp|P04406|G3P_HUMAN	>sp|P04406|G3P_HUMAN Glyceraldehyde-3-phosphate dehydrogenase OS=Homo sapiens OX=9606 GN=GAPDH PE=1 SV=3	28	GAPDH	TRUE	FALSE	31.9523	32.2563	32.1428	31.8508	32.4273	32.0204	32.1171	32.0995	-0.0176243	0.211282	0.932879	0.956619	FALSE	FALSE
sp|P84085|ARF5_HUMAN	sp|P84085|ARF5_HUMAN	>sp|P84085|ARF5_HUMAN ADP-ribosylation factor 5 OS=Homo sapiens OX=9606 GN=ARF5 PE=1 SV=2	7	ARF5	TRUE	FALSE	24.7784	23.7903	22.8231	24.952	22.7154	23.4959	23.7973	23.7211	-0.0761941	0.948441	0.934129	0.956998	FALSE	FALSE
sp|O75347|TBCA_HUMAN	sp|O75347|TBCA_HUMAN	>sp|O75347|TBCA_HUMAN Tubulin-specific chaperone A OS=Homo sapiens OX=9606 GN=TBCA PE=1 SV=3	4	TBCA	TRUE	FALSE	26.4084	26.1926	26.889	27.1645	26.3435	25.8896	26.4967	26.4659	-0.0307913	0.467071	0.946787	0.960555	FALSE	FALSE
sp|O95782|AP2A1_HUMAN	sp|O95782|AP2A1_HUMAN	>sp|O95782|AP2A1_HUMAN AP-2 complex subunit alpha-1 OS=Homo sapiens OX=9606 GN=AP2A1 PE=1 SV=3	19	AP2A1	TRUE	FALSE	28.438	27.9087	27.5121	29.2969	27.9907	26.3527	27.9529	27.8801	-0.0728132	0.978988	0.941331	0.960555	FALSE	FALSE
sp|P08962|CD63_HUMAN	sp|P08962|CD63_HUMAN	>sp|P08962|CD63_HUMAN CD63 antigen OS=Homo sapiens OX=9606 GN=CD63 PE=1 SV=2	5	CD63	TRUE	FALSE	29.3254	29.2402	30.0137	29.8883	29.2407	29.5195	29.5264	29.5495	0.0230695	0.338132	0.944219	0.960555	FALSE	FALSE
sp|P15880|RS2_HUMAN	sp|P15880|RS2_HUMAN	>sp|P15880|RS2_HUMAN 40S ribosomal protein S2 OS=Homo sapiens OX=9606 GN=RPS2 PE=1 SV=2	13	RPS2	TRUE	FALSE	29.5219	29.5305	27.692	29.0046	29.363	28.2271	28.9148	28.8649	-0.0499042	0.764353	0.947312	0.960555	FALSE	FALSE
sp|P38606|VATA_HUMAN	sp|P38606|VATA_HUMAN	>sp|P38606|VATA_HUMAN V-type proton ATPase catalytic subunit A OS=Homo sapiens OX=9606 GN=ATP6V1A PE=1 SV=2	4	ATP6V1A	TRUE	TRUE	22.8045	23.4556	22.4315	23.4125	24.36	20.62	22.8972	22.7975	-0.0997239	1.27383	0.938545	0.960555	FALSE	FALSE
sp|P40227|TCPZ_HUMAN	sp|P40227|TCPZ_HUMAN;sp|Q92526|TCPW_HUMAN	>sp|P40227|TCPZ_HUMAN T-complex protein 1 subunit zeta OS=Homo sapiens OX=9606 GN=CCT6A PE=1 SV=3	17	CCT6A	TRUE	FALSE	26.7516	26.9052	25.9709	25.3132	27.407	27.0693	26.5426	26.5965	0.0539393	0.77893	0.944644	0.960555	FALSE	FALSE
sp|P40261|NNMT_HUMAN	sp|P40261|NNMT_HUMAN	>sp|P40261|NNMT_HUMAN Nicotinamide N-methyltransferase OS=Homo sapiens OX=9606 GN=NNMT PE=1 SV=1	7	NNMT	FALSE	FALSE	26.724	26.9252	25.5455	NA	28.8764	23.4672	26.3983	26.1718	-0.22647	1.98762	0.946974	0.960555	FALSE	FALSE
sp|P46782|RS5_HUMAN	sp|P46782|RS5_HUMAN	>sp|P46782|RS5_HUMAN 40S ribosomal protein S5 OS=Homo sapiens OX=9606 GN=RPS5 PE=1 SV=4	6	RPS5	TRUE	FALSE	25.1512	26.1313	23.311	24.1382	25.7255	24.9373	24.8645	24.9337	0.0692031	1.03608	0.946072	0.960555	FALSE	FALSE
sp|P62495|ERF1_HUMAN	sp|P62495|ERF1_HUMAN	>sp|P62495|ERF1_HUMAN Eukaryotic peptide chain release factor subunit 1 OS=Homo sapiens OX=9606 GN=ETF1 PE=1 SV=3	1	ETF1	TRUE	FALSE	22.1106	21.5748	NA	NA	22.2152	21.3954	21.8427	21.8053	-0.0373517	0.400382	0.947119	0.960555	FALSE	FALSE
sp|Q01469|FABP5_HUMAN	sp|Q01469|FABP5_HUMAN;sp|A8MUU1|FB5L3_HUMAN	>sp|Q01469|FABP5_HUMAN Fatty acid-binding protein 5 OS=Homo sapiens OX=9606 GN=FABP5 PE=1 SV=3	8	FABP5	TRUE	FALSE	26.0048	26.1102	25.9006	NA	28.0325	23.6104	26.0052	25.8214	-0.183767	1.56845	0.947216	0.960555	FALSE	FALSE
sp|Q93034|CUL5_HUMAN	sp|Q93034|CUL5_HUMAN	>sp|Q93034|CUL5_HUMAN Cullin-5 OS=Homo sapiens OX=9606 GN=CUL5 PE=1 SV=4	2	CUL5	TRUE	FALSE	22.5423	23.2187	22.351	22.4266	23.0447	NA	22.704	22.7356	0.0316616	0.389809	0.943956	0.960555	FALSE	FALSE
sp|P42224|STAT1_HUMAN	sp|P42224|STAT1_HUMAN	>sp|P42224|STAT1_HUMAN Signal transducer and activator of transcription 1-alpha/beta OS=Homo sapiens OX=9606 GN=STAT1 PE=1 SV=2	2	STAT1	TRUE	FALSE	22.8433	22.1541	NA	22.9189	22.7163	21.9447	22.4987	22.5266	0.0279395	0.437866	0.955786	0.966445	FALSE	FALSE
sp|P43003|EAA1_HUMAN	sp|P43003|EAA1_HUMAN	>sp|P43003|EAA1_HUMAN Excitatory amino acid transporter 1 OS=Homo sapiens OX=9606 GN=SLC1A3 PE=1 SV=1	1	SLC1A3	TRUE	TRUE	24.9512	25.6282	25.9731	21.6209	27.2645	27.3055	25.5175	25.397	-0.120505	2.09529	0.955227	0.966445	FALSE	FALSE
sp|P47914|RL29_HUMAN	sp|P47914|RL29_HUMAN	>sp|P47914|RL29_HUMAN 60S ribosomal protein L29 OS=Homo sapiens OX=9606 GN=RPL29 PE=1 SV=2	2	RPL29	TRUE	FALSE	24.1554	24.0319	24.5461	24.9129	24.2104	23.6831	24.2445	24.2688	0.0243346	0.425763	0.954346	0.966445	FALSE	FALSE
sp|P05452|TETN_HUMAN;CON__Q2KIS7	sp|P05452|TETN_HUMAN;CON__Q2KIS7	>sp|P05452|TETN_HUMAN Tetranectin OS=Homo sapiens OX=9606 GN=CLEC3B PE=1 SV=3;>Q2KIS7 SWISS-PROT:Q2KIS7 (Bos taurus) Tetranectin precursor	1	CLEC3B	TRUE	FALSE	22.3459	22.4867	24.3643	21.3901	NA	24.9767	23.0656	23.1834	0.117765	1.49903	0.959039	0.967936	FALSE	FALSE
sp|P28072|PSB6_HUMAN	sp|P28072|PSB6_HUMAN	>sp|P28072|PSB6_HUMAN Proteasome subunit beta type-6 OS=Homo sapiens OX=9606 GN=PSMB6 PE=1 SV=4	4	PSMB6	TRUE	FALSE	25.2449	24.6817	24.7508	24.4878	25.2256	25.0104	24.8925	24.908	0.0155017	0.308847	0.958869	0.967936	FALSE	FALSE
sp|Q16222|UAP1_HUMAN	sp|Q16222|UAP1_HUMAN;sp|Q3KQV9|UAP1L_HUMAN	>sp|Q16222|UAP1_HUMAN UDP-N-acetylhexosamine pyrophosphorylase OS=Homo sapiens OX=9606 GN=UAP1 PE=1 SV=3	8	UAP1	TRUE	TRUE	27.4218	27.1064	25.5605	29.3229	24.2658	26.2412	26.6962	26.61	-0.0862654	1.73129	0.960377	0.968388	FALSE	FALSE
sp|P19105|ML12A_HUMAN;sp|O14950|ML12B_HUMAN;sp|P24844|MYL9_HUMAN	sp|P19105|ML12A_HUMAN;sp|O14950|ML12B_HUMAN;sp|P24844|MYL9_HUMAN	>sp|P19105|ML12A_HUMAN Myosin regulatory light chain 12A OS=Homo sapiens OX=9606 GN=MYL12A PE=1 SV=2;>sp|O14950|ML12B_HUMAN Myosin regulatory light chain 12B OS=Homo sapiens OX=9606 GN=MYL12B PE=1 SV=2;>sp|P24844|MYL9_HUMAN Myosin regulatory light polypept	4	MYL12A;MYL12B	FALSE	FALSE	25.4147	25.1958	26.4462	26.2371	25.6814	25.2049	25.6856	25.7078	0.0222241	0.534111	0.965947	0.971303	FALSE	FALSE
sp|P53618|COPB_HUMAN	sp|P53618|COPB_HUMAN	>sp|P53618|COPB_HUMAN Coatomer subunit beta OS=Homo sapiens OX=9606 GN=COPB1 PE=1 SV=3	6	COPB1	TRUE	FALSE	24.4126	24.0799	NA	23.605	23.9878	25.2198	24.2462	24.2709	0.0246561	0.608296	0.965454	0.971303	FALSE	FALSE
sp|P63167|DYL1_HUMAN;sp|Q96FJ2|DYL2_HUMAN	sp|P63167|DYL1_HUMAN;sp|Q96FJ2|DYL2_HUMAN	>sp|P63167|DYL1_HUMAN Dynein light chain 1, cytoplasmic OS=Homo sapiens OX=9606 GN=DYNLL1 PE=1 SV=1;>sp|Q96FJ2|DYL2_HUMAN Dynein light chain 2, cytoplasmic OS=Homo sapiens OX=9606 GN=DYNLL2 PE=1 SV=1	3	DYNLL1;DYNLL2	FALSE	FALSE	26.0533	26.0783	23.8887	25.0932	26.0481	24.7613	25.3401	25.3009	-0.0391931	0.900549	0.964919	0.971303	FALSE	FALSE
sp|P54577|SYYC_HUMAN	sp|P54577|SYYC_HUMAN	>sp|P54577|SYYC_HUMAN Tyrosine--tRNA ligase, cytoplasmic OS=Homo sapiens OX=9606 GN=YARS1 PE=1 SV=4	5	YARS1	FALSE	TRUE	23.8405	24.3153	23.0527	26.3903	22.5249	22.1338	23.7362	23.683	-0.05319	1.54199	0.972891	0.977383	FALSE	FALSE
sp|O94979|SC31A_HUMAN	sp|O94979|SC31A_HUMAN	>sp|O94979|SC31A_HUMAN Protein transport protein Sec31A OS=Homo sapiens OX=9606 GN=SEC31A PE=1 SV=3	3	SEC31A	TRUE	FALSE	24.0861	23.9764	22.9075	22.4966	24.3252	24.2057	23.6567	23.6758	0.0191706	0.766997	0.979688	0.983303	FALSE	FALSE
sp|O43854|EDIL3_HUMAN	sp|O43854|EDIL3_HUMAN	>sp|O43854|EDIL3_HUMAN EGF-like repeat and discoidin I-like domain-containing protein 3 OS=Homo sapiens OX=9606 GN=EDIL3 PE=1 SV=1	43	EDIL3	TRUE	FALSE	31.9803	32.0634	32.577	31.4861	32.2672	32.897	32.2069	32.2168	0.0098954	0.491555	0.983879	0.986599	FALSE	FALSE
sp|P12931|SRC_HUMAN	sp|P12931|SRC_HUMAN	>sp|P12931|SRC_HUMAN Proto-oncogene tyrosine-protein kinase Src OS=Homo sapiens OX=9606 GN=SRC PE=1 SV=3	10	SRC	TRUE	FALSE	24.5771	24.2442	24.8082	24.6933	24.3784	24.5651	24.5432	24.5456	0.00241575	0.205388	0.990505	0.991224	FALSE	FALSE
sp|P19022|CADH2_HUMAN	sp|P19022|CADH2_HUMAN	>sp|P19022|CADH2_HUMAN Cadherin-2 OS=Homo sapiens OX=9606 GN=CDH2 PE=1 SV=4	8	CDH2	TRUE	FALSE	27.4202	27.7214	28.19	28.1677	28.0654	27.1128	27.7772	27.782	0.00476492	0.442269	0.991224	0.991224	FALSE	FALSE
sp|P61026|RAB10_HUMAN	sp|P61026|RAB10_HUMAN	>sp|P61026|RAB10_HUMAN Ras-related protein Rab-10 OS=Homo sapiens OX=9606 GN=RAB10 PE=1 SV=1	6	RAB10	TRUE	FALSE	27.5935	27.3702	27.6727	27.5867	27.2097	27.8474	27.5455	27.5479	0.00248388	0.225742	0.991152	0.991224	FALSE	FALSE
sp|Q6E0U4|DMKN_HUMAN;CON__A3EZ82	sp|Q6E0U4|DMKN_HUMAN;CON__A3EZ82	>sp|Q6E0U4|DMKN_HUMAN Dermokine OS=Homo sapiens OX=9606 GN=DMKN PE=1 SV=3;>A3EZ82 TREMBL:A3EZ82;Q32W66 Tax_Id=9606 Gene_Symbol=DMKN Dermokine	1	DMKN	FALSE	FALSE	NA	NA	NA	NA	23.1487	NA	NA	23.1487	NA	NA	NA	NA	NA	FALSE
sp|O76013|KRT36_HUMAN;CON__O76013	sp|O76013|KRT36_HUMAN;CON__O76013	>sp|O76013|KRT36_HUMAN Keratin, type I cuticular Ha6 OS=Homo sapiens OX=9606 GN=KRT36 PE=1 SV=1;>O76013 SWISS-PROT:O76013 Keratin, type I cuticular HA6 (Hair keratin, type I HA6)	3	KRT36	TRUE	FALSE	21.2396	NA	NA	21.4328	NA	22.8291	21.2396	22.1309	0.891375	0.867339	NA	NA	FALSE	FALSE
CON__P04259	CON__P04259	>P04259 SWISS-PROT:P04259 Tax_Id=9606 Gene_Symbol=KRT6B Keratin, type II cytoskeletal 6B	36	KRT6B	TRUE	FALSE	21.5626	NA	NA	NA	NA	25.8288	21.5626	25.8288	4.26616	3.01663	NA	NA	NA	FALSE
sp|P19013|K2C4_HUMAN;CON__P19013	sp|P19013|K2C4_HUMAN;CON__P19013	>sp|P19013|K2C4_HUMAN Keratin, type II cytoskeletal 4 OS=Homo sapiens OX=9606 GN=KRT4 PE=1 SV=5;>P19013 SWISS-PROT:P19013 Tax_Id=9606 Gene_Symbol=KRT4 keratin 4	3	KRT4	TRUE	FALSE	NA	NA	NA	NA	NA	24.0501	NA	24.0501	NA	NA	NA	NA	NA	FALSE
sp|P20930|FILA_HUMAN;CON__P20930	sp|P20930|FILA_HUMAN;CON__P20930	>sp|P20930|FILA_HUMAN Filaggrin OS=Homo sapiens OX=9606 GN=FLG PE=1 SV=3;>P20930 SWISS-PROT:P20930 Tax_Id=9606 Gene_Symbol=FLG Filaggrin	6	FLG	FALSE	FALSE	NA	21.6541	NA	NA	28.9096	18.7162	21.6541	23.8129	2.15879	5.24689	NA	NA	NA	FALSE
sp|P78386|KRT85_HUMAN;CON__P78386;sp|O43790|KRT86_HUMAN;CON__O43790;sp|P78385|KRT83_HUMAN;CON__Q6NT21;CON__P78385;sp|Q14533|KRT81_HUMAN;CON__Q14533;CON__Q61726	sp|P78386|KRT85_HUMAN;CON__P78386;sp|O43790|KRT86_HUMAN;CON__O43790;sp|P78385|KRT83_HUMAN;CON__Q6NT21;CON__P78385;sp|Q14533|KRT81_HUMAN;CON__Q14533;CON__Q61726;sp|A6NCN2|KR87P_HUMAN	>sp|P78386|KRT85_HUMAN Keratin, type II cuticular Hb5 OS=Homo sapiens OX=9606 GN=KRT85 PE=1 SV=1;>P78386 SWISS-PROT:P78386 Keratin, type II cuticular Hb5 (Hair keratin, type II Hb5) - Homo sapiens (Human).;>sp|O43790|KRT86_HUMAN Keratin, type II cuticular	5	KRT85	FALSE	FALSE	21.1405	NA	23.7513	NA	NA	24.8016	22.4459	24.8016	2.35571	1.88517	NA	NA	NA	FALSE
sp|Q5D862|FILA2_HUMAN;CON__Q5D862	sp|Q5D862|FILA2_HUMAN;CON__Q5D862	>sp|Q5D862|FILA2_HUMAN Filaggrin-2 OS=Homo sapiens OX=9606 GN=FLG2 PE=1 SV=1;>Q5D862 SWISS-PROT:Q5D862 Tax_Id=9606 Gene_Symbol=FLG2 Filaggrin-2	14	FLG2	TRUE	FALSE	NA	NA	NA	23.8357	29.8286	24.3607	NA	26.0083	NA	3.31888	NA	NA	NA	FALSE
sp|Q9NSB2|KRT84_HUMAN;CON__Q9NSB2;CON__Q6ISB0	sp|Q9NSB2|KRT84_HUMAN;CON__Q9NSB2;CON__Q6ISB0;sp|Q9NSB4|KRT82_HUMAN;CON__Q9NSB4	>sp|Q9NSB2|KRT84_HUMAN Keratin, type II cuticular Hb4 OS=Homo sapiens OX=9606 GN=KRT84 PE=2 SV=2;>Q9NSB2 SWISS-PROT:Q9NSB2 Keratin, type II cuticular Hb4 (Hair keratin, type II Hb4) - Homo sapiens (Human).;>Q6ISB0 TREMBL:Q6ISB0 Keratin, hair, basic, 4 - Ho	13	KRT84	TRUE	FALSE	NA	NA	NA	23.7484	21.4188	26.9739	NA	24.047	NA	2.78955	NA	NA	NA	FALSE
sp|Q6KB66|K2C80_HUMAN;CON__Q6KB66-1;CON__Q0VBK2	sp|Q6KB66|K2C80_HUMAN;CON__Q6KB66-1;CON__Q0VBK2	>sp|Q6KB66|K2C80_HUMAN Keratin, type II cytoskeletal 80 OS=Homo sapiens OX=9606 GN=KRT80 PE=1 SV=2;>Q6KB66-1 SWISS-PROT:Q6KB66-1 Tax_Id=9606 Gene_Symbol=KRT80 Isoform 1 of Keratin, type II cytoskeletal 80;>Q0VBK2 TREMBL:Q0VBK2;Q8C1M7 Tax_Id=10090 Gene_Symb	2	KRT80	TRUE	FALSE	NA	NA	NA	21.4854	25.0944	21.8503	NA	22.81	NA	1.98671	NA	NA	NA	FALSE
sp|Q8N1N4|K2C78_HUMAN;CON__Q8N1N4-2;CON__Q7RTT2	sp|Q8N1N4|K2C78_HUMAN;CON__Q8N1N4-2;CON__Q7RTT2	>sp|Q8N1N4|K2C78_HUMAN Keratin, type II cytoskeletal 78 OS=Homo sapiens OX=9606 GN=KRT78 PE=1 SV=2;>Q8N1N4-2 SWISS-PROT:Q8N1N4-2 Tax_Id=9606 Gene_Symbol=KRT78 Isoform 2 of Keratin, type II cytoskeletal 78;>Q7RTT2 TREMBL:Q7RTT2 Tax_Id=9606 Gene_Symbol=KRT78	10	KRT78	TRUE	FALSE	NA	21.5839	NA	NA	28.2573	20.2168	21.5839	24.2371	2.65314	4.3022	NA	NA	NA	FALSE
sp|A1L4H1|SRCRL_HUMAN	sp|A1L4H1|SRCRL_HUMAN	>sp|A1L4H1|SRCRL_HUMAN Soluble scavenger receptor cysteine-rich domain-containing protein SSC5D OS=Homo sapiens OX=9606 GN=SSC5D PE=1 SV=3	4	SSC5D	FALSE	FALSE	NA	NA	NA	24.6935	24.9186	25.1435	NA	24.9185	NA	0.225004	NA	NA	NA	FALSE
sp|A3KN83|SBNO1_HUMAN	sp|A3KN83|SBNO1_HUMAN	>sp|A3KN83|SBNO1_HUMAN Protein strawberry notch homolog 1 OS=Homo sapiens OX=9606 GN=SBNO1 PE=1 SV=1	1	SBNO1	FALSE	FALSE	25.563	25.6601	26.3473	NA	22.0205	NA	25.8568	22.0205	-3.8363	1.94966	NA	NA	NA	FALSE
sp|C9J7I0|UMAD1_HUMAN	sp|C9J7I0|UMAD1_HUMAN	>sp|C9J7I0|UMAD1_HUMAN UBAP1-MVB12-associated (UMA)-domain containing protein 1 OS=Homo sapiens OX=9606 GN=UMAD1 PE=1 SV=2	1	UMAD1	FALSE	FALSE	NA	NA	NA	NA	24.2828	NA	NA	24.2828	NA	NA	NA	NA	NA	FALSE
sp|O00303|EIF3F_HUMAN	sp|O00303|EIF3F_HUMAN	>sp|O00303|EIF3F_HUMAN Eukaryotic translation initiation factor 3 subunit F OS=Homo sapiens OX=9606 GN=EIF3F PE=1 SV=1	1	EIF3F	TRUE	FALSE	20.9472	NA	NA	NA	NA	NA	20.9472	NA	NA	NA	NA	NA	NA	FALSE
sp|O00421|CCRL2_HUMAN	sp|O00421|CCRL2_HUMAN	>sp|O00421|CCRL2_HUMAN C-C chemokine receptor-like 2 OS=Homo sapiens OX=9606 GN=CCRL2 PE=1 SV=2	1	CCRL2	FALSE	FALSE	NA	22.9171	NA	23.2335	NA	NA	22.9171	23.2335	0.316376	0.223712	NA	NA	FALSE	FALSE
sp|O00461|GOLI4_HUMAN	sp|O00461|GOLI4_HUMAN	>sp|O00461|GOLI4_HUMAN Golgi integral membrane protein 4 OS=Homo sapiens OX=9606 GN=GOLIM4 PE=1 SV=1	1	GOLIM4	TRUE	FALSE	NA	21.2469	NA	NA	20.9207	24.1553	21.2469	22.538	1.29106	1.78082	NA	NA	NA	FALSE
sp|P78410|BT3A2_HUMAN;sp|O00481|BT3A1_HUMAN;sp|O00478|BT3A3_HUMAN	sp|P78410|BT3A2_HUMAN;sp|O00481|BT3A1_HUMAN;sp|O00478|BT3A3_HUMAN	>sp|P78410|BT3A2_HUMAN Butyrophilin subfamily 3 member A2 OS=Homo sapiens OX=9606 GN=BTN3A2 PE=1 SV=2;>sp|O00481|BT3A1_HUMAN Butyrophilin subfamily 3 member A1 OS=Homo sapiens OX=9606 GN=BTN3A1 PE=1 SV=3;>sp|O00478|BT3A3_HUMAN Butyrophilin subfamily 3 memb	1	BTN3A2;BTN3A1	FALSE	FALSE	NA	NA	NA	NA	23.451	23.6454	NA	23.5482	NA	0.13747	NA	NA	NA	FALSE
sp|O00592|PODXL_HUMAN	sp|O00592|PODXL_HUMAN	>sp|O00592|PODXL_HUMAN Podocalyxin OS=Homo sapiens OX=9606 GN=PODXL PE=1 SV=2	1	PODXL	TRUE	FALSE	NA	NA	NA	NA	24.361	23.8074	NA	24.0842	NA	0.39149	NA	NA	NA	FALSE
sp|O14558|HSPB6_HUMAN	sp|O14558|HSPB6_HUMAN	>sp|O14558|HSPB6_HUMAN Heat shock protein beta-6 OS=Homo sapiens OX=9606 GN=HSPB6 PE=1 SV=2	1	HSPB6	FALSE	FALSE	NA	22.6775	NA	NA	NA	NA	22.6775	NA	NA	NA	NA	NA	NA	FALSE
sp|O14617|AP3D1_HUMAN	sp|O14617|AP3D1_HUMAN	>sp|O14617|AP3D1_HUMAN AP-3 complex subunit delta-1 OS=Homo sapiens OX=9606 GN=AP3D1 PE=1 SV=1	1	AP3D1	TRUE	FALSE	23.956	22.0114	22.9269	NA	NA	NA	22.9648	NA	NA	0.972822	NA	NA	NA	FALSE
sp|O14907|TX1B3_HUMAN	sp|O14907|TX1B3_HUMAN	>sp|O14907|TX1B3_HUMAN Tax1-binding protein 3 OS=Homo sapiens OX=9606 GN=TAX1BP3 PE=1 SV=2	2	TAX1BP3	TRUE	FALSE	24.5046	23.4915	25.1353	NA	23.8253	NA	24.3771	23.8253	-0.551794	0.731119	NA	NA	FALSE	FALSE
sp|O14929|HAT1_HUMAN	sp|O14929|HAT1_HUMAN	>sp|O14929|HAT1_HUMAN Histone acetyltransferase type B catalytic subunit OS=Homo sapiens OX=9606 GN=HAT1 PE=1 SV=1	1	HAT1	TRUE	FALSE	NA	NA	NA	NA	NA	23.2514	NA	23.2514	NA	NA	NA	NA	NA	FALSE
sp|O14974|MYPT1_HUMAN	sp|O14974|MYPT1_HUMAN	>sp|O14974|MYPT1_HUMAN Protein phosphatase 1 regulatory subunit 12A OS=Homo sapiens OX=9606 GN=PPP1R12A PE=1 SV=1	1	PPP1R12A	FALSE	FALSE	NA	21.3209	NA	NA	23.4562	22.7227	21.3209	23.0895	1.76854	1.08494	NA	NA	NA	FALSE
sp|O14979|HNRDL_HUMAN	sp|O14979|HNRDL_HUMAN	>sp|O14979|HNRDL_HUMAN Heterogeneous nuclear ribonucleoprotein D-like OS=Homo sapiens OX=9606 GN=HNRNPDL PE=1 SV=3	2	HNRNPDL	TRUE	FALSE	NA	NA	NA	23.8605	24.522	24.0384	NA	24.1403	NA	0.342301	NA	NA	NA	FALSE
sp|O14980|XPO1_HUMAN	sp|O14980|XPO1_HUMAN	>sp|O14980|XPO1_HUMAN Exportin-1 OS=Homo sapiens OX=9606 GN=XPO1 PE=1 SV=1	1	XPO1	TRUE	FALSE	NA	NA	NA	NA	24.2496	21.904	NA	23.0768	NA	1.65858	NA	NA	NA	FALSE
sp|O15126|SCAM1_HUMAN	sp|O15126|SCAM1_HUMAN	>sp|O15126|SCAM1_HUMAN Secretory carrier-associated membrane protein 1 OS=Homo sapiens OX=9606 GN=SCAMP1 PE=1 SV=2	1	SCAMP1	TRUE	FALSE	23.8869	NA	NA	NA	NA	23.7	23.8869	23.7	-0.186871	0.132138	NA	NA	FALSE	FALSE
sp|O15127|SCAM2_HUMAN	sp|O15127|SCAM2_HUMAN	>sp|O15127|SCAM2_HUMAN Secretory carrier-associated membrane protein 2 OS=Homo sapiens OX=9606 GN=SCAMP2 PE=1 SV=2	1	SCAMP2	TRUE	FALSE	21.5276	23.3272	23.3729	24.5147	NA	NA	22.7425	24.5147	1.77217	1.23433	NA	NA	NA	FALSE
sp|O15243|OBRG_HUMAN	sp|O15243|OBRG_HUMAN	>sp|O15243|OBRG_HUMAN Leptin receptor gene-related protein OS=Homo sapiens OX=9606 GN=LEPROT PE=1 SV=1	1	LEPROT	FALSE	FALSE	22.5004	22.5273	NA	NA	NA	22.7137	22.5139	22.7137	0.199868	0.116176	NA	NA	FALSE	FALSE
sp|O43157|PLXB1_HUMAN	sp|O43157|PLXB1_HUMAN	>sp|O43157|PLXB1_HUMAN Plexin-B1 OS=Homo sapiens OX=9606 GN=PLXNB1 PE=1 SV=3	1	PLXNB1	TRUE	FALSE	22.7275	22.8769	22.6704	NA	NA	NA	22.7583	NA	NA	0.106643	NA	NA	NA	FALSE
sp|O43169|CYB5B_HUMAN	sp|O43169|CYB5B_HUMAN	>sp|O43169|CYB5B_HUMAN Cytochrome b5 type B OS=Homo sapiens OX=9606 GN=CYB5B PE=1 SV=3	1	CYB5B	TRUE	FALSE	21.4073	NA	NA	NA	NA	23.2788	21.4073	23.2788	1.87149	1.32335	NA	NA	NA	FALSE
sp|O43196|MSH5_HUMAN	sp|O43196|MSH5_HUMAN	>sp|O43196|MSH5_HUMAN MutS protein homolog 5 OS=Homo sapiens OX=9606 GN=MSH5 PE=1 SV=1	2	MSH5	FALSE	FALSE	NA	NA	NA	24.094	27.6893	NA	NA	25.8916	NA	2.54223	NA	NA	NA	FALSE
sp|O43399|TPD54_HUMAN	sp|O43399|TPD54_HUMAN	>sp|O43399|TPD54_HUMAN Tumor protein D54 OS=Homo sapiens OX=9606 GN=TPD52L2 PE=1 SV=2	2	TPD52L2	TRUE	FALSE	23.8363	22.0474	NA	NA	27.9902	NA	22.9418	27.9902	5.0484	3.04885	NA	NA	NA	FALSE
sp|O43493|TGON2_HUMAN	sp|O43493|TGON2_HUMAN	>sp|O43493|TGON2_HUMAN Trans-Golgi network integral membrane protein 2 OS=Homo sapiens OX=9606 GN=TGOLN2 PE=1 SV=4	6	TGOLN2	TRUE	FALSE	NA	22.6722	NA	24.9702	23.5523	26.0381	22.6722	24.8535	2.18132	1.49204	NA	NA	NA	FALSE
sp|P33947|ERD22_HUMAN;sp|O43731|ERD23_HUMAN	sp|P33947|ERD22_HUMAN;sp|O43731|ERD23_HUMAN	>sp|P33947|ERD22_HUMAN ER lumen protein-retaining receptor 2 OS=Homo sapiens OX=9606 GN=KDELR2 PE=1 SV=1;>sp|O43731|ERD23_HUMAN ER lumen protein-retaining receptor 3 OS=Homo sapiens OX=9606 GN=KDELR3 PE=1 SV=1	1	KDELR2;KDELR3	FALSE	FALSE	20.49	20.7207	NA	NA	NA	NA	20.6053	NA	NA	0.163111	NA	NA	NA	FALSE
sp|O43865|SAHH2_HUMAN;sp|Q96HN2|SAHH3_HUMAN	sp|O43865|SAHH2_HUMAN;sp|Q96HN2|SAHH3_HUMAN	>sp|O43865|SAHH2_HUMAN S-adenosylhomocysteine hydrolase-like protein 1 OS=Homo sapiens OX=9606 GN=AHCYL1 PE=1 SV=2;>sp|Q96HN2|SAHH3_HUMAN Adenosylhomocysteinase 3 OS=Homo sapiens OX=9606 GN=AHCYL2 PE=1 SV=1	2	AHCYL1;AHCYL2	FALSE	FALSE	23.5873	23.8588	23.8274	NA	22.9839	NA	23.7578	22.9839	-0.773868	0.405491	NA	NA	FALSE	FALSE
sp|O60331|PI51C_HUMAN	sp|O60331|PI51C_HUMAN;sp|O14986|PI51B_HUMAN;sp|A2A3N6|PIPSL_HUMAN	>sp|O60331|PI51C_HUMAN Phosphatidylinositol 4-phosphate 5-kinase type-1 gamma OS=Homo sapiens OX=9606 GN=PIP5K1C PE=1 SV=2	4	PIP5K1C	FALSE	FALSE	24.8354	24.7845	24.5676	NA	23.0558	NA	24.7292	23.0558	-1.67336	0.844699	NA	NA	NA	FALSE
sp|O60814|H2B1K_HUMAN;sp|P57053|H2BFS_HUMAN	sp|O60814|H2B1K_HUMAN;sp|P57053|H2BFS_HUMAN	>sp|O60814|H2B1K_HUMAN Histone H2B type 1-K OS=Homo sapiens OX=9606 GN=H2BC12 PE=1 SV=3;>sp|P57053|H2BFS_HUMAN Histone H2B type F-S OS=Homo sapiens OX=9606 GN=H2BS1 PE=1 SV=2	17	H2BC12;H2BS1	FALSE	FALSE	NA	NA	NA	NA	28.7405	NA	NA	28.7405	NA	NA	NA	NA	NA	FALSE
sp|Q15059|BRD3_HUMAN;sp|O60885|BRD4_HUMAN	sp|Q15059|BRD3_HUMAN;sp|O60885|BRD4_HUMAN	>sp|Q15059|BRD3_HUMAN Bromodomain-containing protein 3 OS=Homo sapiens OX=9606 GN=BRD3 PE=1 SV=1;>sp|O60885|BRD4_HUMAN Bromodomain-containing protein 4 OS=Homo sapiens OX=9606 GN=BRD4 PE=1 SV=2	1	BRD3;BRD4	FALSE	FALSE	NA	NA	NA	NA	23.9919	23.0285	NA	23.5102	NA	0.681252	NA	NA	NA	FALSE
sp|O75223|GGCT_HUMAN	sp|O75223|GGCT_HUMAN	>sp|O75223|GGCT_HUMAN Gamma-glutamylcyclotransferase OS=Homo sapiens OX=9606 GN=GGCT PE=1 SV=1	3	GGCT	TRUE	FALSE	NA	21.4104	NA	NA	25.7086	NA	21.4104	25.7086	4.29813	3.03924	NA	NA	NA	FALSE
sp|O75494|SRS10_HUMAN	sp|O75494|SRS10_HUMAN	>sp|O75494|SRS10_HUMAN Serine/arginine-rich splicing factor 10 OS=Homo sapiens OX=9606 GN=SRSF10 PE=1 SV=1	1	SRSF10	TRUE	FALSE	NA	NA	23.7029	24.6507	24.6222	22.6769	23.7029	23.9833	0.28036	0.934363	NA	NA	FALSE	FALSE
sp|O75578|ITA10_HUMAN	sp|O75578|ITA10_HUMAN	>sp|O75578|ITA10_HUMAN Integrin alpha-10 OS=Homo sapiens OX=9606 GN=ITGA10 PE=2 SV=2	7	ITGA10	FALSE	FALSE	25.9635	25.5779	26.2399	NA	24.7582	NA	25.9271	24.7582	-1.16887	0.644412	NA	NA	NA	FALSE
sp|O75674|TM1L1_HUMAN	sp|O75674|TM1L1_HUMAN	>sp|O75674|TM1L1_HUMAN TOM1-like protein 1 OS=Homo sapiens OX=9606 GN=TOM1L1 PE=1 SV=2	1	TOM1L1	TRUE	FALSE	22.9823	22.8194	NA	NA	NA	23.2306	22.9009	23.2306	0.329749	0.207066	NA	NA	FALSE	FALSE
sp|O75679|RFPL3_HUMAN;sp|O75677|RFPL1_HUMAN;sp|O75678|RFPL2_HUMAN	sp|O75679|RFPL3_HUMAN;sp|O75677|RFPL1_HUMAN;sp|O75678|RFPL2_HUMAN	>sp|O75679|RFPL3_HUMAN Ret finger protein-like 3 OS=Homo sapiens OX=9606 GN=RFPL3 PE=1 SV=2;>sp|O75677|RFPL1_HUMAN Ret finger protein-like 1 OS=Homo sapiens OX=9606 GN=RFPL1 PE=1 SV=2;>sp|O75678|RFPL2_HUMAN Ret finger protein-like 2 OS=Homo sapiens OX=9606	1	RFPL3;RFPL1	FALSE	FALSE	NA	NA	NA	NA	25.6679	NA	NA	25.6679	NA	NA	NA	NA	NA	FALSE
sp|O75915|PRAF3_HUMAN	sp|O75915|PRAF3_HUMAN	>sp|O75915|PRAF3_HUMAN PRA1 family protein 3 OS=Homo sapiens OX=9606 GN=ARL6IP5 PE=1 SV=1	2	ARL6IP5	TRUE	FALSE	20.7982	22.6383	21.7822	NA	NA	NA	21.7396	NA	NA	0.920786	NA	NA	NA	FALSE
sp|O76054|S14L2_HUMAN	sp|O76054|S14L2_HUMAN;sp|Q9UDX4|S14L3_HUMAN	>sp|O76054|S14L2_HUMAN SEC14-like protein 2 OS=Homo sapiens OX=9606 GN=SEC14L2 PE=1 SV=1	3	SEC14L2	FALSE	FALSE	23.2889	24.4456	NA	NA	NA	22.7658	23.8673	22.7658	-1.10141	0.859583	NA	NA	NA	FALSE
sp|O94832|MYO1D_HUMAN	sp|O94832|MYO1D_HUMAN	>sp|O94832|MYO1D_HUMAN Unconventional myosin-Id OS=Homo sapiens OX=9606 GN=MYO1D PE=1 SV=2	1	MYO1D	TRUE	FALSE	23.3065	23.2178	NA	NA	NA	20.7837	23.2622	20.7837	-2.47844	1.43161	NA	NA	NA	FALSE
sp|O95159|ZFPL1_HUMAN	sp|O95159|ZFPL1_HUMAN	>sp|O95159|ZFPL1_HUMAN Zinc finger protein-like 1 OS=Homo sapiens OX=9606 GN=ZFPL1 PE=1 SV=2	1	ZFPL1	FALSE	FALSE	21.6093	21.377	NA	NA	NA	23.6805	21.4931	23.6805	2.18737	1.26821	NA	NA	NA	FALSE
sp|O95336|6PGL_HUMAN	sp|O95336|6PGL_HUMAN	>sp|O95336|6PGL_HUMAN 6-phosphogluconolactonase OS=Homo sapiens OX=9606 GN=PGLS PE=1 SV=2	2	PGLS	TRUE	FALSE	23.2049	23.0014	22.1058	NA	NA	NA	22.7707	NA	NA	0.584756	NA	NA	NA	FALSE
sp|O95373|IPO7_HUMAN	sp|O95373|IPO7_HUMAN	>sp|O95373|IPO7_HUMAN Importin-7 OS=Homo sapiens OX=9606 GN=IPO7 PE=1 SV=1	2	IPO7	TRUE	FALSE	NA	NA	NA	26.1633	26.3169	26.274	NA	26.2514	NA	0.0792735	NA	NA	NA	FALSE
sp|O95394|AGM1_HUMAN	sp|O95394|AGM1_HUMAN	>sp|O95394|AGM1_HUMAN Phosphoacetylglucosamine mutase OS=Homo sapiens OX=9606 GN=PGM3 PE=1 SV=1	3	PGM3	TRUE	FALSE	25.2913	24.8584	23.4281	NA	NA	22.873	24.526	22.873	-1.65292	1.14757	NA	NA	NA	FALSE
sp|O95477|ABCA1_HUMAN	sp|O95477|ABCA1_HUMAN	>sp|O95477|ABCA1_HUMAN Phospholipid-transporting ATPase ABCA1 OS=Homo sapiens OX=9606 GN=ABCA1 PE=1 SV=3	5	ABCA1	FALSE	FALSE	24.066	24.1178	24.5284	NA	NA	NA	24.2374	NA	NA	0.25333	NA	NA	NA	FALSE
sp|O95490|AGRL2_HUMAN	sp|O95490|AGRL2_HUMAN	>sp|O95490|AGRL2_HUMAN Adhesion G protein-coupled receptor L2 OS=Homo sapiens OX=9606 GN=ADGRL2 PE=1 SV=2	8	ADGRL2	TRUE	FALSE	25.1542	24.5962	24.7458	NA	21.3136	NA	24.8321	21.3136	-3.51851	1.77499	NA	NA	NA	FALSE
sp|O95573|ACSL3_HUMAN	sp|O95573|ACSL3_HUMAN	>sp|O95573|ACSL3_HUMAN Long-chain-fatty-acid--CoA ligase 3 OS=Homo sapiens OX=9606 GN=ACSL3 PE=1 SV=3	5	ACSL3	TRUE	FALSE	22.6365	NA	NA	NA	NA	NA	22.6365	NA	NA	NA	NA	NA	NA	FALSE
sp|O95832|CLD1_HUMAN	sp|O95832|CLD1_HUMAN	>sp|O95832|CLD1_HUMAN Claudin-1 OS=Homo sapiens OX=9606 GN=CLDN1 PE=1 SV=1	2	CLDN1	TRUE	FALSE	25.2596	23.8929	23.2702	NA	NA	NA	24.1409	NA	NA	1.01763	NA	NA	NA	FALSE
sp|O95837|GNA14_HUMAN	sp|O95837|GNA14_HUMAN	>sp|O95837|GNA14_HUMAN Guanine nucleotide-binding protein subunit alpha-14 OS=Homo sapiens OX=9606 GN=GNA14 PE=1 SV=1	9	GNA14	TRUE	FALSE	24.2128	25.0874	24.9097	NA	NA	NA	24.7366	NA	NA	0.462252	NA	NA	NA	FALSE
sp|O96019|ACL6A_HUMAN	sp|O96019|ACL6A_HUMAN	>sp|O96019|ACL6A_HUMAN Actin-like protein 6A OS=Homo sapiens OX=9606 GN=ACTL6A PE=1 SV=1	1	ACTL6A	TRUE	FALSE	NA	23.9356	NA	NA	24.2377	NA	23.9356	24.2377	0.302036	0.213572	NA	NA	FALSE	FALSE
sp|P00491|PNPH_HUMAN	sp|P00491|PNPH_HUMAN	>sp|P00491|PNPH_HUMAN Purine nucleoside phosphorylase OS=Homo sapiens OX=9606 GN=PNP PE=1 SV=2	5	PNP	TRUE	FALSE	23.9912	25.4494	25.2203	NA	22.2677	NA	24.887	22.2677	-2.61924	1.45774	NA	NA	NA	FALSE
sp|P00749|UROK_HUMAN	sp|P00749|UROK_HUMAN	>sp|P00749|UROK_HUMAN Urokinase-type plasminogen activator OS=Homo sapiens OX=9606 GN=PLAU PE=1 SV=2	2	PLAU	TRUE	FALSE	23.9825	23.8997	23.8561	NA	NA	24.1483	23.9127	24.1483	0.23561	0.128941	NA	NA	FALSE	FALSE
sp|P00750|TPA_HUMAN	sp|P00750|TPA_HUMAN	>sp|P00750|TPA_HUMAN Tissue-type plasminogen activator OS=Homo sapiens OX=9606 GN=PLAT PE=1 SV=1	3	PLAT	TRUE	FALSE	24.2994	24.7377	25.0749	NA	NA	NA	24.704	NA	NA	0.388833	NA	NA	NA	FALSE
sp|P01024|CO3_HUMAN	sp|P01024|CO3_HUMAN	>sp|P01024|CO3_HUMAN Complement C3 OS=Homo sapiens OX=9606 GN=C3 PE=1 SV=2	12	C3	TRUE	FALSE	25.2233	24.838	22.3362	NA	NA	23.8605	24.1325	23.8605	-0.272025	1.28709	NA	NA	FALSE	TRUE
sp|P01034|CYTC_HUMAN	sp|P01034|CYTC_HUMAN	>sp|P01034|CYTC_HUMAN Cystatin-C OS=Homo sapiens OX=9606 GN=CST3 PE=1 SV=1	1	CST3	TRUE	FALSE	NA	22.04	NA	NA	23.405	24.6729	22.04	24.0389	1.99894	1.31675	NA	NA	NA	FALSE
sp|P01040|CYTA_HUMAN	sp|P01040|CYTA_HUMAN	>sp|P01040|CYTA_HUMAN Cystatin-A OS=Homo sapiens OX=9606 GN=CSTA PE=1 SV=1	3	CSTA	TRUE	FALSE	NA	NA	NA	NA	26.9756	NA	NA	26.9756	NA	NA	NA	NA	NA	FALSE
sp|P01111|RASN_HUMAN	sp|P01111|RASN_HUMAN	>sp|P01111|RASN_HUMAN GTPase NRas OS=Homo sapiens OX=9606 GN=NRAS PE=1 SV=1	9	NRAS	TRUE	FALSE	NA	21.259	25.1825	24.5683	NA	NA	23.2208	24.5683	1.34752	2.11037	NA	NA	NA	FALSE
sp|P01308|INS_HUMAN	sp|P01308|INS_HUMAN	>sp|P01308|INS_HUMAN Insulin OS=Homo sapiens OX=9606 GN=INS PE=1 SV=1	1	INS	TRUE	FALSE	23.1459	24.4626	27.5824	NA	NA	NA	25.0636	NA	NA	2.27848	NA	NA	NA	FALSE
sp|P01709|LV208_HUMAN;sp|P01706|LV211_HUMAN;sp|P0DOX8|IGL1_HUMAN	sp|P01709|LV208_HUMAN;sp|P01706|LV211_HUMAN;sp|P0DOX8|IGL1_HUMAN	>sp|P01709|LV208_HUMAN Immunoglobulin lambda variable 2-8 OS=Homo sapiens OX=9606 GN=IGLV2-8 PE=1 SV=2;>sp|P01706|LV211_HUMAN Immunoglobulin lambda variable 2-11 OS=Homo sapiens OX=9606 GN=IGLV2-11 PE=1 SV=2;>sp|P0DOX8|IGL1_HUMAN Immunoglobulin lambda-1 li	1	IGLV2-8;IGLV2-11	FALSE	FALSE	24.9632	25.1236	NA	NA	NA	NA	25.0434	NA	NA	0.113457	NA	NA	NA	FALSE
sp|P02462|CO4A1_HUMAN	sp|P02462|CO4A1_HUMAN;sp|P29400|CO4A5_HUMAN	>sp|P02462|CO4A1_HUMAN Collagen alpha-1(IV) chain OS=Homo sapiens OX=9606 GN=COL4A1 PE=1 SV=4	3	COL4A1	TRUE	FALSE	24.6729	25.0536	24.4525	NA	NA	NA	24.7264	NA	NA	0.304093	NA	NA	NA	FALSE
sp|P02656|APOC3_HUMAN	sp|P02656|APOC3_HUMAN	>sp|P02656|APOC3_HUMAN Apolipoprotein C-III OS=Homo sapiens OX=9606 GN=APOC3 PE=1 SV=1	1	APOC3	TRUE	FALSE	23.6504	22.8968	23.0446	NA	23.6884	NA	23.1973	23.6884	0.491149	0.408174	NA	NA	FALSE	TRUE
sp|P02753|RET4_HUMAN	sp|P02753|RET4_HUMAN	>sp|P02753|RET4_HUMAN Retinol-binding protein 4 OS=Homo sapiens OX=9606 GN=RBP4 PE=1 SV=3	2	RBP4	TRUE	FALSE	NA	21.3497	22.3713	NA	NA	24.4765	21.8605	24.4765	2.61596	1.59437	NA	NA	NA	TRUE
sp|P04040|CATA_HUMAN	sp|P04040|CATA_HUMAN	>sp|P04040|CATA_HUMAN Catalase OS=Homo sapiens OX=9606 GN=CAT PE=1 SV=3	6	CAT	TRUE	FALSE	NA	NA	NA	NA	26.5109	NA	NA	26.5109	NA	NA	NA	NA	NA	FALSE
sp|P04080|CYTB_HUMAN	sp|P04080|CYTB_HUMAN	>sp|P04080|CYTB_HUMAN Cystatin-B OS=Homo sapiens OX=9606 GN=CSTB PE=1 SV=2	3	CSTB	TRUE	FALSE	24.8981	25.7582	25.2271	NA	24.1622	NA	25.2945	24.1622	-1.13226	0.667895	NA	NA	NA	FALSE
sp|P04114|APOB_HUMAN	sp|P04114|APOB_HUMAN	>sp|P04114|APOB_HUMAN Apolipoprotein B-100 OS=Homo sapiens OX=9606 GN=APOB PE=1 SV=2	1	APOB	TRUE	FALSE	23.1138	22.5091	21.8339	NA	NA	NA	22.4856	NA	NA	0.640273	NA	NA	NA	FALSE
sp|P04179|SODM_HUMAN	sp|P04179|SODM_HUMAN	>sp|P04179|SODM_HUMAN Superoxide dismutase [Mn], mitochondrial OS=Homo sapiens OX=9606 GN=SOD2 PE=1 SV=3	1	SOD2	FALSE	FALSE	NA	21.0334	22.3754	NA	NA	21.9157	21.7044	21.9157	0.211321	0.682044	NA	NA	FALSE	FALSE
sp|P04843|RPN1_HUMAN	sp|P04843|RPN1_HUMAN	>sp|P04843|RPN1_HUMAN Dolichyl-diphosphooligosaccharide--protein glycosyltransferase subunit 1 OS=Homo sapiens OX=9606 GN=RPN1 PE=1 SV=1	1	RPN1	TRUE	FALSE	23.3801	23.9389	NA	NA	NA	NA	23.6595	NA	NA	0.395182	NA	NA	NA	FALSE
sp|P04921|GLPC_HUMAN	sp|P04921|GLPC_HUMAN	>sp|P04921|GLPC_HUMAN Glycophorin-C OS=Homo sapiens OX=9606 GN=GYPC PE=1 SV=1	1	GYPC	TRUE	FALSE	NA	23.1615	23.9563	NA	NA	NA	23.5589	NA	NA	0.561979	NA	NA	NA	FALSE
sp|P12236|ADT3_HUMAN;sp|P12235|ADT1_HUMAN;sp|P05141|ADT2_HUMAN;sp|Q9H0C2|ADT4_HUMAN	sp|P12236|ADT3_HUMAN;sp|P12235|ADT1_HUMAN;sp|P05141|ADT2_HUMAN;sp|Q9H0C2|ADT4_HUMAN	>sp|P12236|ADT3_HUMAN ADP/ATP translocase 3 OS=Homo sapiens OX=9606 GN=SLC25A6 PE=1 SV=4;>sp|P12235|ADT1_HUMAN ADP/ATP translocase 1 OS=Homo sapiens OX=9606 GN=SLC25A4 PE=1 SV=4;>sp|P05141|ADT2_HUMAN ADP/ATP translocase 2 OS=Homo sapiens OX=9606 GN=SLC25A5	1	SLC25A6;SLC25A4;SLC25A5	FALSE	FALSE	24.0645	21.8771	NA	NA	24.269	NA	22.9708	24.269	1.29815	1.32587	NA	NA	NA	FALSE
sp|P05198|IF2A_HUMAN	sp|P05198|IF2A_HUMAN	>sp|P05198|IF2A_HUMAN Eukaryotic translation initiation factor 2 subunit 1 OS=Homo sapiens OX=9606 GN=EIF2S1 PE=1 SV=3	1	EIF2S1	TRUE	FALSE	23.5553	22.8067	22.433	NA	24.0344	NA	22.9316	24.0344	1.1028	0.722343	NA	NA	NA	FALSE
sp|P05997|CO5A2_HUMAN	sp|P05997|CO5A2_HUMAN	>sp|P05997|CO5A2_HUMAN Collagen alpha-2(V) chain OS=Homo sapiens OX=9606 GN=COL5A2 PE=1 SV=3	2	COL5A2	TRUE	FALSE	NA	23.833	NA	NA	NA	23.3175	23.833	23.3175	-0.515513	0.364523	NA	NA	FALSE	FALSE
sp|P07305|H10_HUMAN	sp|P07305|H10_HUMAN	>sp|P07305|H10_HUMAN Histone H1.0 OS=Homo sapiens OX=9606 GN=H1-0 PE=1 SV=3	9	H1-0	FALSE	FALSE	NA	NA	NA	29.5329	29.989	26.4421	NA	28.6546	NA	1.92968	NA	NA	NA	FALSE
sp|P07358|CO8B_HUMAN	sp|P07358|CO8B_HUMAN	>sp|P07358|CO8B_HUMAN Complement component C8 beta chain OS=Homo sapiens OX=9606 GN=C8B PE=1 SV=3	3	C8B	FALSE	FALSE	25.9668	26.027	NA	22.1968	NA	NA	25.9969	22.1968	-3.80008	2.19418	NA	NA	NA	FALSE
sp|P07602|SAP_HUMAN	sp|P07602|SAP_HUMAN	>sp|P07602|SAP_HUMAN Prosaposin OS=Homo sapiens OX=9606 GN=PSAP PE=1 SV=2	2	PSAP	TRUE	FALSE	21.4099	20.0431	20.0079	NA	21.9251	NA	20.487	21.9251	1.43814	0.971153	NA	NA	NA	FALSE
sp|P07686|HEXB_HUMAN	sp|P07686|HEXB_HUMAN	>sp|P07686|HEXB_HUMAN Beta-hexosaminidase subunit beta OS=Homo sapiens OX=9606 GN=HEXB PE=1 SV=3	1	HEXB	TRUE	FALSE	NA	NA	NA	NA	25.4276	NA	NA	25.4276	NA	NA	NA	NA	NA	FALSE
sp|P07954|FUMH_HUMAN	sp|P07954|FUMH_HUMAN	>sp|P07954|FUMH_HUMAN Fumarate hydratase, mitochondrial OS=Homo sapiens OX=9606 GN=FH PE=1 SV=3	1	FH	TRUE	FALSE	NA	NA	NA	NA	NA	23.4211	NA	23.4211	NA	NA	NA	NA	NA	FALSE
sp|P08572|CO4A2_HUMAN	sp|P08572|CO4A2_HUMAN	>sp|P08572|CO4A2_HUMAN Collagen alpha-2(IV) chain OS=Homo sapiens OX=9606 GN=COL4A2 PE=1 SV=4	3	COL4A2	TRUE	FALSE	24.1229	24.07	24.1076	23.4701	NA	NA	24.1001	23.4701	-0.630052	0.315809	NA	NA	FALSE	FALSE
sp|P08581|MET_HUMAN	sp|P08581|MET_HUMAN	>sp|P08581|MET_HUMAN Hepatocyte growth factor receptor OS=Homo sapiens OX=9606 GN=MET PE=1 SV=4	1	MET	TRUE	FALSE	22.2036	21.9146	21.9112	23.175	NA	NA	22.0098	23.175	1.16522	0.598519	NA	NA	NA	FALSE
sp|P08582|TRFM_HUMAN	sp|P08582|TRFM_HUMAN	>sp|P08582|TRFM_HUMAN Melanotransferrin OS=Homo sapiens OX=9606 GN=MELTF PE=1 SV=2	2	MELTF	FALSE	FALSE	NA	24.3478	22.6629	NA	NA	NA	23.5054	NA	NA	1.19138	NA	NA	NA	FALSE
sp|P09960|LKHA4_HUMAN	sp|P09960|LKHA4_HUMAN	>sp|P09960|LKHA4_HUMAN Leukotriene A-4 hydrolase OS=Homo sapiens OX=9606 GN=LTA4H PE=1 SV=2	2	LTA4H	TRUE	FALSE	23.9671	22.8405	NA	NA	NA	22.4737	23.4038	22.4737	-0.930149	0.778262	NA	NA	FALSE	FALSE
sp|P09972|ALDOC_HUMAN	sp|P09972|ALDOC_HUMAN	>sp|P09972|ALDOC_HUMAN Fructose-bisphosphate aldolase C OS=Homo sapiens OX=9606 GN=ALDOC PE=1 SV=2	5	ALDOC	TRUE	FALSE	24.4082	24.1246	NA	NA	NA	NA	24.2664	NA	NA	0.200575	NA	NA	NA	FALSE
sp|P0C0L4|CO4A_HUMAN;sp|P0C0L5|CO4B_HUMAN	sp|P0C0L4|CO4A_HUMAN;sp|P0C0L5|CO4B_HUMAN	>sp|P0C0L4|CO4A_HUMAN Complement C4-A OS=Homo sapiens OX=9606 GN=C4A PE=1 SV=2;>sp|P0C0L5|CO4B_HUMAN Complement C4-B OS=Homo sapiens OX=9606 GN=C4B PE=1 SV=2	6	C4A;C4B	FALSE	FALSE	NA	NA	NA	NA	22.4317	23.4821	NA	22.9569	NA	0.742754	NA	NA	NA	FALSE
sp|P0CW20|LIMS4_HUMAN;sp|P0CW19|LIMS3_HUMAN	sp|P0CW20|LIMS4_HUMAN;sp|P0CW19|LIMS3_HUMAN	>sp|P0CW20|LIMS4_HUMAN LIM and senescent cell antigen-like-containing domain protein 4 OS=Homo sapiens OX=9606 GN=LIMS4 PE=1 SV=1;>sp|P0CW19|LIMS3_HUMAN LIM and senescent cell antigen-like-containing domain protein 3 OS=Homo sapiens OX=9606 GN=LIMS3 PE=2 S	2	LIMS4;LIMS3	FALSE	FALSE	24.2179	24.1228	24.4074	NA	NA	NA	24.2494	NA	NA	0.144902	NA	NA	NA	FALSE
sp|P0DJI9|SAA2_HUMAN;sp|P0DJI8|SAA1_HUMAN	sp|P0DJI9|SAA2_HUMAN;sp|P0DJI8|SAA1_HUMAN	>sp|P0DJI9|SAA2_HUMAN Serum amyloid A-2 proteincur OS=Homo sapiens OX=9606 GN=SAA2 PE=1 SV=1;>sp|P0DJI8|SAA1_HUMAN Serum amyloid A-1 protein OS=Homo sapiens OX=9606 GN=SAA1 PE=1 SV=1	2	SAA2;SAA1	FALSE	FALSE	24.3565	23.8762	NA	NA	NA	NA	24.1163	NA	NA	0.339567	NA	NA	NA	FALSE
sp|P0DMP2|SRG2B_HUMAN;sp|P0DJJ0|SRG2C_HUMAN	sp|P0DMP2|SRG2B_HUMAN;sp|P0DJJ0|SRG2C_HUMAN	>sp|P0DMP2|SRG2B_HUMAN SLIT-ROBO Rho GTPase-activating protein 2B OS=Homo sapiens OX=9606 GN=SRGAP2B PE=3 SV=1;>sp|P0DJJ0|SRG2C_HUMAN SLIT-ROBO Rho GTPase-activating protein 2C OS=Homo sapiens OX=9606 GN=SRGAP2C PE=1 SV=1	11	SRGAP2B;SRGAP2C	FALSE	FALSE	NA	22.8717	22.4216	NA	NA	20.8827	22.6466	20.8827	-1.76387	1.04294	NA	NA	NA	FALSE
sp|Q01081|U2AF1_HUMAN;sp|P0DN76|U2AF5_HUMAN;sp|Q8WU68|U2AF4_HUMAN	sp|Q01081|U2AF1_HUMAN;sp|P0DN76|U2AF5_HUMAN;sp|Q8WU68|U2AF4_HUMAN	>sp|Q01081|U2AF1_HUMAN Splicing factor U2AF 35 kDa subunit OS=Homo sapiens OX=9606 GN=U2AF1 PE=1 SV=3;>sp|P0DN76|U2AF5_HUMAN Splicing factor U2AF 35 kDa subunit-like protein OS=Homo sapiens OX=9606 GN=U2AF1L5 PE=1 SV=1;>sp|Q8WU68|U2AF4_HUMAN Splicing facto	2	U2AF1;U2AF1L5	FALSE	FALSE	21.9294	NA	NA	23.037	25.2359	24.8402	21.9294	24.371	2.44163	1.55123	NA	NA	NA	FALSE
sp|P10124|SRGN_HUMAN	sp|P10124|SRGN_HUMAN	>sp|P10124|SRGN_HUMAN Serglycin OS=Homo sapiens OX=9606 GN=SRGN PE=1 SV=3	1	SRGN	TRUE	FALSE	NA	NA	24.1591	NA	NA	NA	24.1591	NA	NA	NA	NA	NA	NA	FALSE
sp|P12004|PCNA_HUMAN	sp|P12004|PCNA_HUMAN	>sp|P12004|PCNA_HUMAN Proliferating cell nuclear antigen OS=Homo sapiens OX=9606 GN=PCNA PE=1 SV=1	5	PCNA	TRUE	FALSE	22.4414	NA	NA	24.8801	25.3978	26.3037	22.4414	25.5272	3.08577	1.65127	NA	NA	NA	FALSE
sp|P12277|KCRB_HUMAN	sp|P12277|KCRB_HUMAN	>sp|P12277|KCRB_HUMAN Creatine kinase B-type OS=Homo sapiens OX=9606 GN=CKB PE=1 SV=1	2	CKB	TRUE	FALSE	24.1234	22.857	NA	NA	NA	NA	23.4902	NA	NA	0.895509	NA	NA	NA	FALSE
sp|P13497|BMP1_HUMAN	sp|P13497|BMP1_HUMAN	>sp|P13497|BMP1_HUMAN Bone morphogenetic protein 1 OS=Homo sapiens OX=9606 GN=BMP1 PE=1 SV=2	3	BMP1	FALSE	FALSE	23.8462	23.5729	NA	NA	NA	24.4311	23.7096	24.4311	0.721581	0.438452	NA	NA	FALSE	FALSE
sp|P13674|P4HA1_HUMAN	sp|P13674|P4HA1_HUMAN	>sp|P13674|P4HA1_HUMAN Prolyl 4-hydroxylase subunit alpha-1 OS=Homo sapiens OX=9606 GN=P4HA1 PE=1 SV=2	1	P4HA1	TRUE	FALSE	22.222	20.9095	NA	NA	NA	NA	21.5657	NA	NA	0.928116	NA	NA	NA	FALSE
sp|P14384|CBPM_HUMAN	sp|P14384|CBPM_HUMAN	>sp|P14384|CBPM_HUMAN Carboxypeptidase M OS=Homo sapiens OX=9606 GN=CPM PE=1 SV=2	5	CPM	TRUE	FALSE	25.1103	25.1597	26.1177	NA	NA	21.5718	25.4625	21.5718	-3.89078	1.99989	NA	NA	NA	FALSE
sp|P15291|B4GT1_HUMAN	sp|P15291|B4GT1_HUMAN	>sp|P15291|B4GT1_HUMAN Beta-1,4-galactosyltransferase 1 OS=Homo sapiens OX=9606 GN=B4GALT1 PE=1 SV=5	1	B4GALT1	TRUE	FALSE	20.6421	21.8066	22.1835	NA	NA	22.8878	21.5441	22.8878	1.34378	0.939093	NA	NA	NA	FALSE
sp|P15374|UCHL3_HUMAN	sp|P15374|UCHL3_HUMAN	>sp|P15374|UCHL3_HUMAN Ubiquitin carboxyl-terminal hydrolase isozyme L3 OS=Homo sapiens OX=9606 GN=UCHL3 PE=1 SV=1	3	UCHL3	TRUE	FALSE	25.433	24.2088	24.2593	NA	NA	NA	24.6337	NA	NA	0.69266	NA	NA	NA	FALSE
sp|P15927|RFA2_HUMAN	sp|P15927|RFA2_HUMAN	>sp|P15927|RFA2_HUMAN Replication protein A 32 kDa subunit OS=Homo sapiens OX=9606 GN=RPA2 PE=1 SV=1	1	RPA2	TRUE	FALSE	NA	NA	NA	NA	NA	21.6343	NA	21.6343	NA	NA	NA	NA	NA	FALSE
sp|P16104|H2AX_HUMAN	sp|P16104|H2AX_HUMAN;sp|Q96QV6|H2A1A_HUMAN	>sp|P16104|H2AX_HUMAN Histone H2AX OS=Homo sapiens OX=9606 GN=H2AX PE=1 SV=2	8	H2AX	FALSE	FALSE	NA	24.6126	NA	22.7991	26.2968	23.8064	24.6126	24.3007	-0.311832	1.47834	NA	NA	FALSE	FALSE
sp|P16284|PECA1_HUMAN	sp|P16284|PECA1_HUMAN	>sp|P16284|PECA1_HUMAN Platelet endothelial cell adhesion molecule OS=Homo sapiens OX=9606 GN=PECAM1 PE=1 SV=2	1	PECAM1	TRUE	FALSE	23.5702	23.9695	NA	NA	NA	NA	23.7698	NA	NA	0.282356	NA	NA	NA	FALSE
sp|Q08209|PP2BA_HUMAN;sp|P16298|PP2BB_HUMAN;sp|P48454|PP2BC_HUMAN	sp|Q08209|PP2BA_HUMAN;sp|P16298|PP2BB_HUMAN;sp|P48454|PP2BC_HUMAN	>sp|Q08209|PP2BA_HUMAN Serine/threonine-protein phosphatase 2B catalytic subunit alpha isoform OS=Homo sapiens OX=9606 GN=PPP3CA PE=1 SV=1;>sp|P16298|PP2BB_HUMAN Serine/threonine-protein phosphatase 2B catalytic subunit beta isoform OS=Homo sapiens OX=9606	2	PPP3CA	TRUE	FALSE	24.4057	24.0417	24.16	NA	23.4382	NA	24.2025	23.4382	-0.764264	0.411109	NA	NA	FALSE	FALSE
sp|P16930|FAAA_HUMAN	sp|P16930|FAAA_HUMAN	>sp|P16930|FAAA_HUMAN Fumarylacetoacetase OS=Homo sapiens OX=9606 GN=FAH PE=1 SV=2	4	FAH	TRUE	FALSE	24.0813	24.4337	23.6815	NA	NA	NA	24.0655	NA	NA	0.376356	NA	NA	NA	FALSE
sp|P17844|DDX5_HUMAN	sp|P17844|DDX5_HUMAN	>sp|P17844|DDX5_HUMAN Probable ATP-dependent RNA helicase DDX5 OS=Homo sapiens OX=9606 GN=DDX5 PE=1 SV=1	5	DDX5	TRUE	FALSE	NA	NA	NA	23.1923	26.0937	23.1985	NA	24.1615	NA	1.67334	NA	NA	NA	FALSE
sp|P17858|PFKAL_HUMAN	sp|P17858|PFKAL_HUMAN	>sp|P17858|PFKAL_HUMAN ATP-dependent 6-phosphofructokinase, liver type OS=Homo sapiens OX=9606 GN=PFKL PE=1 SV=6	7	PFKL	TRUE	FALSE	24.225	21.5105	NA	NA	NA	NA	22.8677	NA	NA	1.91949	NA	NA	NA	FALSE
sp|P18827|SDC1_HUMAN	sp|P18827|SDC1_HUMAN	>sp|P18827|SDC1_HUMAN Syndecan-1 OS=Homo sapiens OX=9606 GN=SDC1 PE=1 SV=3	1	SDC1	TRUE	FALSE	NA	NA	NA	24.0963	24.2929	24.441	NA	24.2768	NA	0.172899	NA	NA	NA	FALSE
sp|P20700|LMNB1_HUMAN	sp|P20700|LMNB1_HUMAN;sp|Q03252|LMNB2_HUMAN	>sp|P20700|LMNB1_HUMAN Lamin-B1 OS=Homo sapiens OX=9606 GN=LMNB1 PE=1 SV=2	8	LMNB1	TRUE	FALSE	NA	NA	NA	24.3665	26.4319	26.1969	NA	25.6651	NA	1.13072	NA	NA	NA	FALSE
sp|P20962|PTMS_HUMAN	sp|P20962|PTMS_HUMAN	>sp|P20962|PTMS_HUMAN Parathymosin OS=Homo sapiens OX=9606 GN=PTMS PE=1 SV=2	2	PTMS	TRUE	FALSE	NA	NA	NA	26.1406	25.3594	23.5904	NA	25.0301	NA	1.30662	NA	NA	NA	FALSE
sp|P21266|GSTM3_HUMAN	sp|P21266|GSTM3_HUMAN;sp|P46439|GSTM5_HUMAN	>sp|P21266|GSTM3_HUMAN Glutathione S-transferase Mu 3 OS=Homo sapiens OX=9606 GN=GSTM3 PE=1 SV=3	4	GSTM3	TRUE	FALSE	24.0853	24.3287	23.5785	NA	NA	NA	23.9975	NA	NA	0.382744	NA	NA	NA	FALSE
sp|P21741|MK_HUMAN	sp|P21741|MK_HUMAN	>sp|P21741|MK_HUMAN Midkine OS=Homo sapiens OX=9606 GN=MDK PE=1 SV=1	4	MDK	TRUE	FALSE	NA	NA	NA	25.1394	23.7119	27.2164	NA	25.3559	NA	1.76224	NA	NA	NA	FALSE
sp|P21964|COMT_HUMAN	sp|P21964|COMT_HUMAN	>sp|P21964|COMT_HUMAN Catechol O-methyltransferase OS=Homo sapiens OX=9606 GN=COMT PE=1 SV=2	1	COMT	TRUE	FALSE	23.8893	NA	NA	23.2928	22.8402	23.1015	23.8893	23.0782	-0.811169	0.446004	NA	NA	FALSE	FALSE
sp|P21980|TGM2_HUMAN	sp|P21980|TGM2_HUMAN;sp|P49221|TGM4_HUMAN	>sp|P21980|TGM2_HUMAN Protein-glutamine gamma-glutamyltransferase 2 OS=Homo sapiens OX=9606 GN=TGM2 PE=1 SV=2	31	TGM2	TRUE	FALSE	30.2817	30.1296	29.1898	24.5488	NA	NA	29.867	24.5488	-5.31828	2.70263	NA	NA	NA	FALSE
sp|P22090|RS4Y1_HUMAN	sp|P22090|RS4Y1_HUMAN	>sp|P22090|RS4Y1_HUMAN 40S ribosomal protein S4, Y isoform 1 OS=Homo sapiens OX=9606 GN=RPS4Y1 PE=1 SV=2	6	RPS4Y1	TRUE	FALSE	18.74	22.5879	21.6101	NA	NA	NA	20.9793	NA	NA	2	NA	NA	NA	FALSE
sp|P22102|PUR2_HUMAN	sp|P22102|PUR2_HUMAN	>sp|P22102|PUR2_HUMAN Trifunctional purine biosynthetic protein adenosine-3 OS=Homo sapiens OX=9606 GN=GART PE=1 SV=1	4	GART	TRUE	FALSE	24.7247	NA	NA	25.2428	25.5057	24.0326	24.7247	24.927	0.20236	0.649449	NA	NA	FALSE	FALSE
sp|P22692|IBP4_HUMAN	sp|P22692|IBP4_HUMAN	>sp|P22692|IBP4_HUMAN Insulin-like growth factor-binding protein 4 OS=Homo sapiens OX=9606 GN=IGFBP4 PE=1 SV=2	1	IGFBP4	TRUE	FALSE	23.661	22.9676	NA	NA	NA	NA	23.3143	NA	NA	0.490284	NA	NA	NA	FALSE
sp|P23246|SFPQ_HUMAN	sp|P23246|SFPQ_HUMAN	>sp|P23246|SFPQ_HUMAN Splicing factor, proline- and glutamine-rich OS=Homo sapiens OX=9606 GN=SFPQ PE=1 SV=2	4	SFPQ	TRUE	FALSE	NA	NA	NA	22.9281	24.533	24.4287	NA	23.9633	NA	0.897969	NA	NA	NA	FALSE
sp|P23284|PPIB_HUMAN	sp|P23284|PPIB_HUMAN	>sp|P23284|PPIB_HUMAN Peptidyl-prolyl cis-trans isomerase B OS=Homo sapiens OX=9606 GN=PPIB PE=1 SV=2	1	PPIB	TRUE	FALSE	23.4757	22.7454	NA	NA	NA	23.0346	23.1106	23.0346	-0.076004	0.367774	NA	NA	FALSE	FALSE
sp|P23470|PTPRG_HUMAN	sp|P23470|PTPRG_HUMAN	>sp|P23470|PTPRG_HUMAN Receptor-type tyrosine-protein phosphatase gamma OS=Homo sapiens OX=9606 GN=PTPRG PE=1 SV=4	2	PTPRG	TRUE	FALSE	24.6102	24.1894	23.1262	22.7013	NA	NA	23.9753	22.7013	-1.27396	0.892009	NA	NA	NA	FALSE
sp|Q16778|H2B2E_HUMAN;sp|P33778|H2B1B_HUMAN;sp|P23527|H2B1O_HUMAN;sp|Q8N257|H2B3B_HUMAN	sp|Q16778|H2B2E_HUMAN;sp|P33778|H2B1B_HUMAN;sp|P23527|H2B1O_HUMAN;sp|Q8N257|H2B3B_HUMAN;sp|Q96A08|H2B1A_HUMAN;sp|Q6DRA6|H2B2D_HUMAN;sp|Q6DN03|H2B2C_HUMAN;sp|A0A2R8Y619|H2BE1_HUMAN	>sp|Q16778|H2B2E_HUMAN Histone H2B type 2-E OS=Homo sapiens OX=9606 GN=H2BC21 PE=1 SV=3;>sp|P33778|H2B1B_HUMAN Histone H2B type 1-B OS=Homo sapiens OX=9606 GN=H2BC3 PE=1 SV=2;>sp|P23527|H2B1O_HUMAN Histone H2B type 1-O OS=Homo sapiens OX=9606 GN=H2BC17 PE=	18	H2BC21;H2BC3;H2BC17	FALSE	FALSE	NA	22.3378	NA	30.3933	30.8222	31.5959	22.3378	30.9371	8.59932	4.32836	NA	NA	NA	FALSE
sp|P23921|RIR1_HUMAN	sp|P23921|RIR1_HUMAN	>sp|P23921|RIR1_HUMAN Ribonucleoside-diphosphate reductase large subunit OS=Homo sapiens OX=9606 GN=RRM1 PE=1 SV=1	2	RRM1	TRUE	FALSE	NA	NA	NA	NA	22.4099	23.093	NA	22.7514	NA	0.483008	NA	NA	NA	FALSE
sp|P24821|TENA_HUMAN	sp|P24821|TENA_HUMAN	>sp|P24821|TENA_HUMAN Tenascin OS=Homo sapiens OX=9606 GN=TNC PE=1 SV=3	8	TNC	TRUE	FALSE	NA	NA	NA	NA	21.5197	27.1594	NA	24.3396	NA	3.98788	NA	NA	NA	FALSE
sp|P25325|THTM_HUMAN	sp|P25325|THTM_HUMAN	>sp|P25325|THTM_HUMAN 3-mercaptopyruvate sulfurtransferase OS=Homo sapiens OX=9606 GN=MPST PE=1 SV=3	1	MPST	TRUE	FALSE	NA	NA	NA	NA	23.5047	NA	NA	23.5047	NA	NA	NA	NA	NA	FALSE
sp|P26232|CTNA2_HUMAN	sp|P26232|CTNA2_HUMAN	>sp|P26232|CTNA2_HUMAN Catenin alpha-2 OS=Homo sapiens OX=9606 GN=CTNNA2 PE=1 SV=5	7	CTNNA2	TRUE	FALSE	22.3896	23.0819	24.4235	NA	NA	21.584	23.2983	21.584	-1.71431	1.20315	NA	NA	NA	FALSE
sp|P27708|PYR1_HUMAN	sp|P27708|PYR1_HUMAN	>sp|P27708|PYR1_HUMAN CAD protein OS=Homo sapiens OX=9606 GN=CAD PE=1 SV=3	2	CAD	TRUE	FALSE	NA	21.5735	NA	NA	NA	21.0392	21.5735	21.0392	-0.534327	0.377826	NA	NA	FALSE	FALSE
sp|P29218|IMPA1_HUMAN	sp|P29218|IMPA1_HUMAN	>sp|P29218|IMPA1_HUMAN Inositol monophosphatase 1 OS=Homo sapiens OX=9606 GN=IMPA1 PE=1 SV=1	1	IMPA1	TRUE	FALSE	22.352	22.2402	21.8774	NA	NA	NA	22.1565	NA	NA	0.248147	NA	NA	NA	FALSE
sp|P30411|BKRB2_HUMAN	sp|P30411|BKRB2_HUMAN	>sp|P30411|BKRB2_HUMAN B2 bradykinin receptor OS=Homo sapiens OX=9606 GN=BDKRB2 PE=1 SV=2	2	BDKRB2	FALSE	FALSE	22.1477	22.5434	23.2632	NA	NA	NA	22.6515	NA	NA	0.565537	NA	NA	NA	FALSE
sp|P30419|NMT1_HUMAN;sp|O60551|NMT2_HUMAN	sp|P30419|NMT1_HUMAN;sp|O60551|NMT2_HUMAN	>sp|P30419|NMT1_HUMAN Glycylpeptide N-tetradecanoyltransferase 1 OS=Homo sapiens OX=9606 GN=NMT1 PE=1 SV=2;>sp|O60551|NMT2_HUMAN Glycylpeptide N-tetradecanoyltransferase 2 OS=Homo sapiens OX=9606 GN=NMT2 PE=1 SV=1	2	NMT1;NMT2	FALSE	FALSE	20.5948	20.6726	NA	NA	NA	NA	20.6337	NA	NA	0.0550612	NA	NA	NA	FALSE
sp|P30530|UFO_HUMAN	sp|P30530|UFO_HUMAN	>sp|P30530|UFO_HUMAN Tyrosine-protein kinase receptor UFO OS=Homo sapiens OX=9606 GN=AXL PE=1 SV=4	4	AXL	TRUE	FALSE	NA	NA	NA	26.1587	25.6932	25.9928	NA	25.9482	NA	0.235886	NA	NA	NA	FALSE
sp|P31040|SDHA_HUMAN	sp|P31040|SDHA_HUMAN	>sp|P31040|SDHA_HUMAN Succinate dehydrogenase [ubiquinone] flavoprotein subunit, mitochondrial OS=Homo sapiens OX=9606 GN=SDHA PE=1 SV=2	1	SDHA	TRUE	FALSE	NA	NA	NA	NA	20.6855	21.5499	NA	21.1177	NA	0.611257	NA	NA	NA	FALSE
sp|P31146|COR1A_HUMAN	sp|P31146|COR1A_HUMAN	>sp|P31146|COR1A_HUMAN Coronin-1A OS=Homo sapiens OX=9606 GN=CORO1A PE=1 SV=4	1	CORO1A	TRUE	FALSE	21.5555	NA	NA	NA	NA	NA	21.5555	NA	NA	NA	NA	NA	NA	FALSE
sp|P31153|METK2_HUMAN	sp|P31153|METK2_HUMAN	>sp|P31153|METK2_HUMAN S-adenosylmethionine synthase isoform type-2 OS=Homo sapiens OX=9606 GN=MAT2A PE=1 SV=1	1	MAT2A	TRUE	FALSE	24.2228	23.4987	NA	NA	24.5398	NA	23.8608	24.5398	0.679066	0.533636	NA	NA	FALSE	FALSE
sp|P31943|HNRH1_HUMAN;sp|P55795|HNRH2_HUMAN	sp|P31943|HNRH1_HUMAN;sp|P55795|HNRH2_HUMAN	>sp|P31943|HNRH1_HUMAN Heterogeneous nuclear ribonucleoprotein H OS=Homo sapiens OX=9606 GN=HNRNPH1 PE=1 SV=4;>sp|P55795|HNRH2_HUMAN Heterogeneous nuclear ribonucleoprotein H2 OS=Homo sapiens OX=9606 GN=HNRNPH2 PE=1 SV=1	3	HNRNPH1;HNRNPH2	FALSE	FALSE	21.1785	NA	NA	25.2402	25.7176	25.2569	21.1785	25.4049	4.22641	2.12475	NA	NA	NA	FALSE
sp|P32969|RL9_HUMAN	sp|P32969|RL9_HUMAN	>sp|P32969|RL9_HUMAN 60S ribosomal protein L9 OS=Homo sapiens OX=9606 GN=RPL9 PE=1 SV=1	8	RPL9	TRUE	FALSE	26.519	27.2237	25.611	NA	22.6769	NA	26.4512	22.6769	-3.77434	1.9993	NA	NA	NA	FALSE
sp|P33992|MCM5_HUMAN	sp|P33992|MCM5_HUMAN	>sp|P33992|MCM5_HUMAN DNA replication licensing factor MCM5 OS=Homo sapiens OX=9606 GN=MCM5 PE=1 SV=5	2	MCM5	TRUE	FALSE	NA	NA	NA	23.4424	24.8987	23.85	NA	24.0637	NA	0.751317	NA	NA	NA	FALSE
sp|P35606|COPB2_HUMAN	sp|P35606|COPB2_HUMAN	>sp|P35606|COPB2_HUMAN Coatomer subunit beta OS=Homo sapiens OX=9606 GN=COPB2 PE=1 SV=2	1	COPB2	TRUE	FALSE	21.7257	NA	NA	NA	23.675	23.1609	21.7257	23.418	1.69228	1.0103	NA	NA	NA	FALSE
sp|P35659|DEK_HUMAN	sp|P35659|DEK_HUMAN	>sp|P35659|DEK_HUMAN Protein DEK OS=Homo sapiens OX=9606 GN=DEK PE=1 SV=1	7	DEK	TRUE	FALSE	NA	22.1347	NA	22.57	27.8733	24.7003	22.1347	25.0479	2.91315	2.62098	NA	NA	NA	FALSE
sp|P36269|GGT5_HUMAN	sp|P36269|GGT5_HUMAN	>sp|P36269|GGT5_HUMAN Glutathione hydrolase 5 proenzyme OS=Homo sapiens OX=9606 GN=GGT5 PE=1 SV=2	8	GGT5	FALSE	FALSE	25.456	26.1603	26.5387	NA	NA	NA	26.0517	NA	NA	0.54945	NA	NA	NA	FALSE
sp|P36873|PP1G_HUMAN	sp|P36873|PP1G_HUMAN	>sp|P36873|PP1G_HUMAN Serine/threonine-protein phosphatase PP1-gamma catalytic subunit OS=Homo sapiens OX=9606 GN=PPP1CC PE=1 SV=1	12	PPP1CC	TRUE	FALSE	NA	NA	22.4384	23.7346	23.3516	NA	22.4384	23.5431	1.1047	0.665927	NA	NA	NA	FALSE
sp|P39060|COIA1_HUMAN	sp|P39060|COIA1_HUMAN	>sp|P39060|COIA1_HUMAN Collagen alpha-1(XVIII) chain OS=Homo sapiens OX=9606 GN=COL18A1 PE=1 SV=5	2	COL18A1	TRUE	FALSE	NA	23.4973	NA	24.711	NA	NA	23.4973	24.711	1.21375	0.858248	NA	NA	NA	FALSE
sp|P41217|OX2G_HUMAN	sp|P41217|OX2G_HUMAN	>sp|P41217|OX2G_HUMAN OX-2 membrane glycoprotein OS=Homo sapiens OX=9606 GN=CD200 PE=1 SV=4	4	CD200	TRUE	FALSE	23.8184	25.3351	25.6586	NA	NA	NA	24.9374	NA	NA	0.982471	NA	NA	NA	FALSE
sp|P46108|CRK_HUMAN	sp|P46108|CRK_HUMAN	>sp|P46108|CRK_HUMAN Adapter molecule crk OS=Homo sapiens OX=9606 GN=CRK PE=1 SV=2	1	CRK	TRUE	FALSE	21.2302	21.0225	21.1029	NA	21.441	NA	21.1185	21.441	0.322451	0.182501	NA	NA	FALSE	FALSE
sp|P48029|SC6A8_HUMAN	sp|P48029|SC6A8_HUMAN	>sp|P48029|SC6A8_HUMAN Sodium- and chloride-dependent creatine transporter 1 OS=Homo sapiens OX=9606 GN=SLC6A8 PE=1 SV=1	3	SLC6A8	TRUE	FALSE	24.2381	NA	25.5836	NA	NA	NA	24.9109	NA	NA	0.951422	NA	NA	NA	FALSE
sp|P48059|LIMS1_HUMAN	sp|P48059|LIMS1_HUMAN;sp|Q7Z4I7|LIMS2_HUMAN	>sp|P48059|LIMS1_HUMAN LIM and senescent cell antigen-like-containing domain protein 1 OS=Homo sapiens OX=9606 GN=LIMS1 PE=1 SV=4	10	LIMS1	TRUE	FALSE	27.2313	27.0303	26.0346	NA	NA	NA	26.7654	NA	NA	0.640791	NA	NA	NA	FALSE
sp|P48060|GLIP1_HUMAN	sp|P48060|GLIP1_HUMAN	>sp|P48060|GLIP1_HUMAN Glioma pathogenesis-related protein 1 OS=Homo sapiens OX=9606 GN=GLIPR1 PE=1 SV=3	1	GLIPR1	FALSE	FALSE	NA	19.7289	22.9216	NA	NA	NA	21.3253	NA	NA	2.25753	NA	NA	NA	FALSE
sp|P48637|GSHB_HUMAN	sp|P48637|GSHB_HUMAN	>sp|P48637|GSHB_HUMAN Glutathione synthetase OS=Homo sapiens OX=9606 GN=GSS PE=1 SV=1	2	GSS	TRUE	FALSE	23.5254	23.528	23.3423	NA	25.0074	NA	23.4653	25.0074	1.54216	0.775968	NA	NA	NA	FALSE
sp|P49023|PAXI_HUMAN	sp|P49023|PAXI_HUMAN	>sp|P49023|PAXI_HUMAN Paxillin OS=Homo sapiens OX=9606 GN=PXN PE=1 SV=3	5	PXN	TRUE	FALSE	25.1362	25.6286	24.9978	NA	NA	23.3231	25.2542	23.3231	-1.9311	1.00277	NA	NA	NA	FALSE
sp|P49736|MCM2_HUMAN	sp|P49736|MCM2_HUMAN	>sp|P49736|MCM2_HUMAN DNA replication licensing factor MCM2 OS=Homo sapiens OX=9606 GN=MCM2 PE=1 SV=4	3	MCM2	TRUE	FALSE	NA	NA	22.4521	23.6468	25.3934	24.73	22.4521	24.59	2.13795	1.28877	NA	NA	NA	FALSE
sp|P49756|RBM25_HUMAN	sp|P49756|RBM25_HUMAN	>sp|P49756|RBM25_HUMAN RNA-binding protein 25 OS=Homo sapiens OX=9606 GN=RBM25 PE=1 SV=3	1	RBM25	TRUE	FALSE	NA	20.4347	NA	22.7406	23.07	22.9418	20.4347	22.9174	2.48273	1.24875	NA	NA	NA	FALSE
sp|P49841|GSK3B_HUMAN	sp|P49841|GSK3B_HUMAN	>sp|P49841|GSK3B_HUMAN Glycogen synthase kinase-3 beta OS=Homo sapiens OX=9606 GN=GSK3B PE=1 SV=2	1	GSK3B	TRUE	FALSE	23.3851	22.7	NA	NA	NA	NA	23.0426	NA	NA	0.484373	NA	NA	NA	FALSE
sp|P50443|S26A2_HUMAN	sp|P50443|S26A2_HUMAN	>sp|P50443|S26A2_HUMAN Sulfate transporter OS=Homo sapiens OX=9606 GN=SLC26A2 PE=1 SV=2	4	SLC26A2	TRUE	FALSE	24.5008	24.4772	24.5996	NA	NA	NA	24.5259	NA	NA	0.0649353	NA	NA	NA	FALSE
sp|P51452|DUS3_HUMAN	sp|P51452|DUS3_HUMAN	>sp|P51452|DUS3_HUMAN Dual specificity protein phosphatase 3 OS=Homo sapiens OX=9606 GN=DUSP3 PE=1 SV=1	1	DUSP3	TRUE	FALSE	22.6237	22.7045	22.2148	NA	21.4526	NA	22.5143	21.4526	-1.06167	0.572479	NA	NA	NA	FALSE
sp|P51570|GALK1_HUMAN	sp|P51570|GALK1_HUMAN	>sp|P51570|GALK1_HUMAN Galactokinase OS=Homo sapiens OX=9606 GN=GALK1 PE=1 SV=1	1	GALK1	TRUE	FALSE	22.6521	21.9494	22.1559	NA	NA	NA	22.2525	NA	NA	0.361175	NA	NA	NA	FALSE
sp|P52566|GDIR2_HUMAN	sp|P52566|GDIR2_HUMAN	>sp|P52566|GDIR2_HUMAN Rho GDP-dissociation inhibitor 2 OS=Homo sapiens OX=9606 GN=ARHGDIB PE=1 SV=3	2	ARHGDIB	TRUE	FALSE	23.709	23.0176	23.4221	NA	NA	NA	23.3829	NA	NA	0.34733	NA	NA	NA	FALSE
sp|P52569|CTR2_HUMAN	sp|P52569|CTR2_HUMAN	>sp|P52569|CTR2_HUMAN Cationic amino acid transporter 2 OS=Homo sapiens OX=9606 GN=SLC7A2 PE=1 SV=2	10	SLC7A2	TRUE	FALSE	27.1328	27.1417	27.2467	NA	21.7473	NA	27.1737	21.7473	-5.42642	2.7137	NA	NA	NA	FALSE
sp|P52799|EFNB2_HUMAN	sp|P52799|EFNB2_HUMAN	>sp|P52799|EFNB2_HUMAN Ephrin-B2 OS=Homo sapiens OX=9606 GN=EFNB2 PE=1 SV=1	4	EFNB2	FALSE	FALSE	23.734	24.2383	24.1424	NA	NA	NA	24.0382	NA	NA	0.26776	NA	NA	NA	FALSE
sp|P53004|BIEA_HUMAN	sp|P53004|BIEA_HUMAN	>sp|P53004|BIEA_HUMAN Biliverdin reductase A OS=Homo sapiens OX=9606 GN=BLVRA PE=1 SV=2	2	BLVRA	TRUE	FALSE	23.9289	22.4718	22.4172	NA	22.5082	NA	22.9393	22.5082	-0.431051	0.732527	NA	NA	FALSE	FALSE
sp|P53634|CATC_HUMAN	sp|P53634|CATC_HUMAN	>sp|P53634|CATC_HUMAN Dipeptidyl peptidase 1 OS=Homo sapiens OX=9606 GN=CTSC PE=1 SV=2	2	CTSC	TRUE	FALSE	NA	21.9233	NA	23.0185	25.52	22.8065	21.9233	23.7817	1.85835	1.5433	NA	NA	NA	FALSE
sp|P54646|AAPK2_HUMAN;sp|Q13131|AAPK1_HUMAN	sp|P54646|AAPK2_HUMAN;sp|Q13131|AAPK1_HUMAN	>sp|P54646|AAPK2_HUMAN 5-AMP-activated protein kinase catalytic subunit alpha-2 OS=Homo sapiens OX=9606 GN=PRKAA2 PE=1 SV=2;>sp|Q13131|AAPK1_HUMAN 5-AMP-activated protein kinase catalytic subunit alpha-1 OS=Homo sapiens OX=9606 GN=PRKAA1 PE=1 SV=4	1	PRKAA2;PRKAA1	FALSE	FALSE	23.4039	23.2003	NA	NA	NA	NA	23.3021	NA	NA	0.143972	NA	NA	NA	FALSE
sp|P54652|HSP72_HUMAN	sp|P54652|HSP72_HUMAN	>sp|P54652|HSP72_HUMAN Heat shock-related 70 kDa protein 2 OS=Homo sapiens OX=9606 GN=HSPA2 PE=1 SV=1	15	HSPA2	TRUE	FALSE	NA	NA	NA	24.1847	24.4755	23.9751	NA	24.2118	NA	0.251323	NA	NA	NA	FALSE
sp|P54756|EPHA5_HUMAN;sp|P29320|EPHA3_HUMAN	sp|P54756|EPHA5_HUMAN;sp|P29320|EPHA3_HUMAN	>sp|P54756|EPHA5_HUMAN Ephrin type-A receptor 5 OS=Homo sapiens OX=9606 GN=EPHA5 PE=1 SV=3;>sp|P29320|EPHA3_HUMAN Ephrin type-A receptor 3 OS=Homo sapiens OX=9606 GN=EPHA3 PE=1 SV=2	3	EPHA5;EPHA3	FALSE	FALSE	NA	NA	NA	24.6875	24.4288	24.9969	NA	24.7044	NA	0.284409	NA	NA	NA	FALSE
sp|P54849|EMP1_HUMAN	sp|P54849|EMP1_HUMAN	>sp|P54849|EMP1_HUMAN Epithelial membrane protein 1 OS=Homo sapiens OX=9606 GN=EMP1 PE=1 SV=3	2	EMP1	FALSE	FALSE	24.8317	23.6644	NA	NA	NA	NA	24.248	NA	NA	0.825399	NA	NA	NA	FALSE
sp|P54852|EMP3_HUMAN	sp|P54852|EMP3_HUMAN	>sp|P54852|EMP3_HUMAN Epithelial membrane protein 3 OS=Homo sapiens OX=9606 GN=EMP3 PE=1 SV=1	1	EMP3	FALSE	FALSE	22.9599	22.9219	23.3765	23.5735	NA	NA	23.0861	23.5735	0.487432	0.319064	NA	NA	FALSE	FALSE
sp|P55000|SLUR1_HUMAN	sp|P55000|SLUR1_HUMAN	>sp|P55000|SLUR1_HUMAN Secreted Ly-6/uPAR-related protein 1 OS=Homo sapiens OX=9606 GN=SLURP1 PE=1 SV=2	2	SLURP1	FALSE	FALSE	NA	NA	NA	NA	25.9579	NA	NA	25.9579	NA	NA	NA	NA	NA	FALSE
sp|P55769|NH2L1_HUMAN	sp|P55769|NH2L1_HUMAN	>sp|P55769|NH2L1_HUMAN NHP2-like protein 1 OS=Homo sapiens OX=9606 GN=SNU13 PE=1 SV=3	1	SNU13	FALSE	FALSE	22.6886	21.9486	NA	23.8942	NA	NA	22.3186	23.8942	1.57564	0.982065	NA	NA	NA	FALSE
sp|P55809|SCOT1_HUMAN	sp|P55809|SCOT1_HUMAN	>sp|P55809|SCOT1_HUMAN Succinyl-CoA:3-ketoacid coenzyme A transferase 1, mitochondrial OS=Homo sapiens OX=9606 GN=OXCT1 PE=1 SV=1	2	OXCT1	FALSE	FALSE	NA	NA	NA	NA	22.8089	23.2579	NA	23.0334	NA	0.317538	NA	NA	NA	FALSE
sp|Q6EEV6|SUMO4_HUMAN;sp|P61956|SUMO2_HUMAN;sp|P55854|SUMO3_HUMAN	sp|Q6EEV6|SUMO4_HUMAN;sp|P61956|SUMO2_HUMAN;sp|P55854|SUMO3_HUMAN	>sp|Q6EEV6|SUMO4_HUMAN Small ubiquitin-related modifier 4 OS=Homo sapiens OX=9606 GN=SUMO4 PE=1 SV=2;>sp|P61956|SUMO2_HUMAN Small ubiquitin-related modifier 2 OS=Homo sapiens OX=9606 GN=SUMO2 PE=1 SV=3;>sp|P55854|SUMO3_HUMAN Small ubiquitin-related modifie	1	SUMO4;SUMO2	FALSE	FALSE	NA	NA	NA	25.7837	25.3795	24.8412	NA	25.3348	NA	0.472834	NA	NA	NA	FALSE
sp|P56159|GFRA1_HUMAN	sp|P56159|GFRA1_HUMAN	>sp|P56159|GFRA1_HUMAN GDNF family receptor alpha-1 OS=Homo sapiens OX=9606 GN=GFRA1 PE=1 SV=2	2	GFRA1	TRUE	FALSE	NA	NA	NA	23.6642	23.873	NA	NA	23.7686	NA	0.147613	NA	NA	NA	FALSE
sp|P59768|GBG2_HUMAN	sp|P59768|GBG2_HUMAN	>sp|P59768|GBG2_HUMAN Guanine nucleotide-binding protein G(I)/G(S)/G(O) subunit gamma-2 OS=Homo sapiens OX=9606 GN=GNG2 PE=1 SV=2	2	GNG2	TRUE	FALSE	22.9291	23.2038	24.2384	NA	22.1108	NA	23.4571	22.1108	-1.34626	0.877997	NA	NA	NA	FALSE
sp|P61513|RL37A_HUMAN	sp|P61513|RL37A_HUMAN;sp|A6NKH3|RL37L_HUMAN	>sp|P61513|RL37A_HUMAN 60S ribosomal protein L37a OS=Homo sapiens OX=9606 GN=RPL37A PE=1 SV=2	4	RPL37A	TRUE	FALSE	26.1302	26.2445	24.5559	NA	22.258	NA	25.6436	22.258	-3.38551	1.85986	NA	NA	NA	FALSE
sp|P61587|RND3_HUMAN	sp|P61587|RND3_HUMAN	>sp|P61587|RND3_HUMAN Rho-related GTP-binding protein RhoE OS=Homo sapiens OX=9606 GN=RND3 PE=1 SV=1	1	RND3	FALSE	FALSE	22.9971	22.602	22.2458	NA	NA	NA	22.615	NA	NA	0.375816	NA	NA	NA	FALSE
sp|P61619|S61A1_HUMAN;sp|Q9H9S3|S61A2_HUMAN	sp|P61619|S61A1_HUMAN;sp|Q9H9S3|S61A2_HUMAN	>sp|P61619|S61A1_HUMAN Protein transport protein Sec61 subunit alpha isoform 1 OS=Homo sapiens OX=9606 GN=SEC61A1 PE=1 SV=2;>sp|Q9H9S3|S61A2_HUMAN Protein transport protein Sec61 subunit alpha isoform 2 OS=Homo sapiens OX=9606 GN=SEC61A2 PE=2 SV=3	2	SEC61A1;SEC61A2	FALSE	FALSE	23.3558	NA	NA	NA	22.966	NA	23.3558	22.966	-0.389789	0.275622	NA	NA	FALSE	FALSE
sp|P61916|NPC2_HUMAN	sp|P61916|NPC2_HUMAN	>sp|P61916|NPC2_HUMAN NPC intracellular cholesterol transporter 2 OS=Homo sapiens OX=9606 GN=NPC2 PE=1 SV=1	1	NPC2	FALSE	FALSE	NA	NA	NA	NA	NA	23.5439	NA	23.5439	NA	NA	NA	NA	NA	FALSE
sp|P62081|RS7_HUMAN	sp|P62081|RS7_HUMAN	>sp|P62081|RS7_HUMAN 40S ribosomal protein S7 OS=Homo sapiens OX=9606 GN=RPS7 PE=1 SV=1	4	RPS7	TRUE	FALSE	23.9027	24.3239	22.5761	NA	20.9473	NA	23.6009	20.9473	-2.65362	1.52154	NA	NA	NA	FALSE
sp|P62736|ACTA_HUMAN;sp|P63267|ACTH_HUMAN	sp|P62736|ACTA_HUMAN;sp|P63267|ACTH_HUMAN	>sp|P62736|ACTA_HUMAN Actin, aortic smooth muscle OS=Homo sapiens OX=9606 GN=ACTA2 PE=1 SV=1;>sp|P63267|ACTH_HUMAN Actin, gamma-enteric smooth muscle OS=Homo sapiens OX=9606 GN=ACTG2 PE=1 SV=1	25	ACTA2;ACTG2	FALSE	FALSE	24.8006	23.1044	23.0365	NA	NA	NA	23.6472	NA	NA	0.999472	NA	NA	NA	FALSE
sp|P62745|RHOB_HUMAN	sp|P62745|RHOB_HUMAN	>sp|P62745|RHOB_HUMAN Rho-related GTP-binding protein RhoB OS=Homo sapiens OX=9606 GN=RHOB PE=1 SV=1	4	RHOB	TRUE	FALSE	24.8342	24.4094	23.7169	NA	NA	NA	24.3202	NA	NA	0.56399	NA	NA	NA	FALSE
sp|P62750|RL23A_HUMAN	sp|P62750|RL23A_HUMAN	>sp|P62750|RL23A_HUMAN 60S ribosomal protein L23a OS=Homo sapiens OX=9606 GN=RPL23A PE=1 SV=1	1	RPL23A	TRUE	FALSE	NA	21.8012	23.2659	NA	NA	NA	22.5335	NA	NA	1.03569	NA	NA	NA	FALSE
sp|P62995|TRA2B_HUMAN	sp|P62995|TRA2B_HUMAN	>sp|P62995|TRA2B_HUMAN Transformer-2 protein homolog beta OS=Homo sapiens OX=9606 GN=TRA2B PE=1 SV=1	3	TRA2B	TRUE	FALSE	NA	NA	23.0797	22.7043	25.8996	24.9649	23.0797	24.5229	1.44326	1.52319	NA	NA	NA	FALSE
sp|P67809|YBOX1_HUMAN	sp|P67809|YBOX1_HUMAN	>sp|P67809|YBOX1_HUMAN Y-box-binding protein 1 OS=Homo sapiens OX=9606 GN=YBX1 PE=1 SV=3	6	YBX1	TRUE	FALSE	NA	NA	NA	26.6532	26.7419	27.131	NA	26.842	NA	0.254146	NA	NA	NA	FALSE
sp|P68366|TBA4A_HUMAN	sp|P68366|TBA4A_HUMAN;sp|A6NHL2|TBAL3_HUMAN;sp|Q9H853|TBA4B_HUMAN	>sp|P68366|TBA4A_HUMAN Tubulin alpha-4A chain OS=Homo sapiens OX=9606 GN=TUBA4A PE=1 SV=1	27	TUBA4A	TRUE	FALSE	23.0387	22.8017	NA	NA	22.6154	NA	22.9202	22.6154	-0.304761	0.212152	NA	NA	FALSE	FALSE
sp|P69905|HBA_HUMAN	sp|P69905|HBA_HUMAN	>sp|P69905|HBA_HUMAN Hemoglobin subunit alpha OS=Homo sapiens OX=9606 GN=HBA1 PE=1 SV=2	4	HBA1	TRUE	FALSE	NA	NA	29.0906	NA	30.4494	NA	29.0906	30.4494	1.35878	0.960802	NA	NA	NA	FALSE
sp|P78310|CXAR_HUMAN	sp|P78310|CXAR_HUMAN	>sp|P78310|CXAR_HUMAN Coxsackievirus and adenovirus receptor OS=Homo sapiens OX=9606 GN=CXADR PE=1 SV=1	10	CXADR	TRUE	FALSE	26.904	26.7864	26.7064	NA	NA	23.5992	26.7989	23.5992	-3.1997	1.60191	NA	NA	NA	FALSE
sp|P78324|SHPS1_HUMAN	sp|P78324|SHPS1_HUMAN	>sp|P78324|SHPS1_HUMAN Tyrosine-protein phosphatase non-receptor type substrate 1 OS=Homo sapiens OX=9606 GN=SIRPA PE=1 SV=2	1	SIRPA	TRUE	FALSE	NA	21.5157	21.0674	NA	NA	21.9832	21.2915	21.9832	0.691657	0.457929	NA	NA	FALSE	FALSE
sp|P80303|NUCB2_HUMAN	sp|P80303|NUCB2_HUMAN	>sp|P80303|NUCB2_HUMAN Nucleobindin-2 OS=Homo sapiens OX=9606 GN=NUCB2 PE=1 SV=3	2	NUCB2	TRUE	FALSE	NA	21.1273	NA	25.5235	NA	24.2992	21.1273	24.9113	3.78405	2.26887	NA	NA	NA	FALSE
sp|P81605|DCD_HUMAN	sp|P81605|DCD_HUMAN	>sp|P81605|DCD_HUMAN Dermcidin OS=Homo sapiens OX=9606 GN=DCD PE=1 SV=2	1	DCD	TRUE	FALSE	NA	NA	24.5198	NA	NA	NA	24.5198	NA	NA	NA	NA	NA	NA	FALSE
sp|P98194|AT2C1_HUMAN	sp|P98194|AT2C1_HUMAN	>sp|P98194|AT2C1_HUMAN Calcium-transporting ATPase type 2C member 1 OS=Homo sapiens OX=9606 GN=ATP2C1 PE=1 SV=3	1	ATP2C1	TRUE	FALSE	23.1653	23.2768	NA	21.4374	NA	NA	23.221	21.4374	-1.78367	1.03131	NA	NA	NA	FALSE
sp|Q00765|REEP5_HUMAN	sp|Q00765|REEP5_HUMAN	>sp|Q00765|REEP5_HUMAN Receptor expression-enhancing protein 5 OS=Homo sapiens OX=9606 GN=REEP5 PE=1 SV=3	1	REEP5	TRUE	FALSE	23.9439	23.9655	NA	NA	NA	NA	23.9547	NA	NA	0.0152979	NA	NA	NA	FALSE
sp|Q01581|HMCS1_HUMAN	sp|Q01581|HMCS1_HUMAN	>sp|Q01581|HMCS1_HUMAN Hydroxymethylglutaryl-CoA synthase, cytoplasmic OS=Homo sapiens OX=9606 GN=HMGCS1 PE=1 SV=2	1	HMGCS1	TRUE	FALSE	NA	22.9892	NA	NA	23.5391	NA	22.9892	23.5391	0.549913	0.388847	NA	NA	FALSE	FALSE
sp|Q01970|PLCB3_HUMAN	sp|Q01970|PLCB3_HUMAN	>sp|Q01970|PLCB3_HUMAN 1-phosphatidylinositol 4,5-bisphosphate phosphodiesterase beta-3 OS=Homo sapiens OX=9606 GN=PLCB3 PE=1 SV=2	4	PLCB3	TRUE	FALSE	23.7978	23.7278	23.8212	NA	NA	NA	23.7822	NA	NA	0.0486239	NA	NA	NA	FALSE
sp|Q01973|ROR1_HUMAN	sp|Q01973|ROR1_HUMAN	>sp|Q01973|ROR1_HUMAN Inactive tyrosine-protein kinase transmembrane receptor ROR1 OS=Homo sapiens OX=9606 GN=ROR1 PE=1 SV=2	3	ROR1	TRUE	FALSE	23.5299	24.0245	21.5888	NA	NA	NA	23.0477	NA	NA	1.28743	NA	NA	NA	FALSE
sp|Q02539|H11_HUMAN;sp|P22492|H1T_HUMAN	sp|Q02539|H11_HUMAN;sp|P22492|H1T_HUMAN	>sp|Q02539|H11_HUMAN Histone H1.1 OS=Homo sapiens OX=9606 GN=H1-1 PE=1 SV=3;>sp|P22492|H1T_HUMAN Histone H1t OS=Homo sapiens OX=9606 GN=H1-6 PE=2 SV=4	8	H1-1;H1-6	FALSE	FALSE	NA	NA	NA	25.1217	25.2548	24.6481	NA	25.0082	NA	0.318881	NA	NA	NA	FALSE
sp|Q02763|TIE2_HUMAN	sp|Q02763|TIE2_HUMAN	>sp|Q02763|TIE2_HUMAN Angiopoietin-1 receptor OS=Homo sapiens OX=9606 GN=TEK PE=1 SV=2	2	TEK	FALSE	FALSE	22.5093	22.7468	21.2967	NA	NA	NA	22.1842	NA	NA	0.77778	NA	NA	NA	FALSE
sp|Q04771|ACVR1_HUMAN	sp|Q04771|ACVR1_HUMAN	>sp|Q04771|ACVR1_HUMAN Activin receptor type-1 OS=Homo sapiens OX=9606 GN=ACVR1 PE=1 SV=1	3	ACVR1	TRUE	FALSE	24.9445	24.5782	24.5258	NA	21.9202	NA	24.6829	21.9202	-2.76266	1.39383	NA	NA	NA	FALSE
sp|Q04837|SSBP_HUMAN	sp|Q04837|SSBP_HUMAN	>sp|Q04837|SSBP_HUMAN Single-stranded DNA-binding protein, mitochondrial OS=Homo sapiens OX=9606 GN=SSBP1 PE=1 SV=1	3	SSBP1	TRUE	FALSE	NA	NA	NA	25.35	25.3612	25.4224	NA	25.3779	NA	0.0390138	NA	NA	NA	FALSE
sp|Q05397|FAK1_HUMAN	sp|Q05397|FAK1_HUMAN	>sp|Q05397|FAK1_HUMAN Focal adhesion kinase 1 OS=Homo sapiens OX=9606 GN=PTK2 PE=1 SV=2	3	PTK2	TRUE	FALSE	24.0893	23.7191	22.6701	NA	NA	NA	23.4928	NA	NA	0.73613	NA	NA	NA	FALSE
sp|Q05519|SRS11_HUMAN	sp|Q05519|SRS11_HUMAN	>sp|Q05519|SRS11_HUMAN Serine/arginine-rich splicing factor 11 OS=Homo sapiens OX=9606 GN=SRSF11 PE=1 SV=1	2	SRSF11	FALSE	FALSE	22.1172	NA	NA	23.9047	25.7163	25.1535	22.1172	24.9248	2.80759	1.59492	NA	NA	NA	FALSE
sp|Q07812|BAX_HUMAN	sp|Q07812|BAX_HUMAN	>sp|Q07812|BAX_HUMAN Apoptosis regulator BAX OS=Homo sapiens OX=9606 GN=BAX PE=1 SV=1	1	BAX	TRUE	FALSE	21.3375	22.8569	22.654	NA	23.0007	NA	22.2828	23.0007	0.717947	0.763248	NA	NA	FALSE	FALSE
sp|Q07960|RHG01_HUMAN	sp|Q07960|RHG01_HUMAN	>sp|Q07960|RHG01_HUMAN Rho GTPase-activating protein 1 OS=Homo sapiens OX=9606 GN=ARHGAP1 PE=1 SV=1	3	ARHGAP1	TRUE	FALSE	24.1266	24.0803	21.5164	NA	22.8511	NA	23.2411	22.8511	-0.389969	1.2352	NA	NA	FALSE	FALSE
sp|Q08170|SRSF4_HUMAN	sp|Q08170|SRSF4_HUMAN	>sp|Q08170|SRSF4_HUMAN Serine/arginine-rich splicing factor 4 OS=Homo sapiens OX=9606 GN=SRSF4 PE=1 SV=2	5	SRSF4	TRUE	FALSE	NA	21.4135	NA	24.274	28.6069	22.8103	21.4135	25.2304	3.81692	3.1144	NA	NA	NA	FALSE
sp|Q08188|TGM3_HUMAN	sp|Q08188|TGM3_HUMAN	>sp|Q08188|TGM3_HUMAN Protein-glutamine gamma-glutamyltransferase E OS=Homo sapiens OX=9606 GN=TGM3 PE=1 SV=4	3	TGM3	TRUE	FALSE	NA	NA	NA	NA	26.7432	NA	NA	26.7432	NA	NA	NA	NA	NA	FALSE
sp|Q08357|S20A2_HUMAN	sp|Q08357|S20A2_HUMAN	>sp|Q08357|S20A2_HUMAN Sodium-dependent phosphate transporter 2 OS=Homo sapiens OX=9606 GN=SLC20A2 PE=1 SV=1	1	SLC20A2	TRUE	FALSE	22.8333	22.5833	NA	NA	NA	NA	22.7083	NA	NA	0.17679	NA	NA	NA	FALSE
sp|Q08629|TICN1_HUMAN	sp|Q08629|TICN1_HUMAN	>sp|Q08629|TICN1_HUMAN Testican-1 OS=Homo sapiens OX=9606 GN=SPOCK1 PE=1 SV=1	1	SPOCK1	TRUE	FALSE	NA	NA	NA	NA	NA	23.023	NA	23.023	NA	NA	NA	NA	NA	FALSE
sp|Q10588|BST1_HUMAN	sp|Q10588|BST1_HUMAN	>sp|Q10588|BST1_HUMAN ADP-ribosyl cyclase/cyclic ADP-ribose hydrolase 2 OS=Homo sapiens OX=9606 GN=BST1 PE=1 SV=2	4	BST1	TRUE	FALSE	25.3315	25.7839	25.559	NA	NA	23.4045	25.5582	23.4045	-2.1537	1.09258	NA	NA	NA	FALSE
sp|Q12765|SCRN1_HUMAN	sp|Q12765|SCRN1_HUMAN	>sp|Q12765|SCRN1_HUMAN Secernin-1 OS=Homo sapiens OX=9606 GN=SCRN1 PE=1 SV=2	2	SCRN1	TRUE	FALSE	22.4812	23.9178	23.0203	NA	22.8122	NA	23.1398	22.8122	-0.327525	0.614769	NA	NA	FALSE	FALSE
sp|Q12891|HYAL2_HUMAN	sp|Q12891|HYAL2_HUMAN	>sp|Q12891|HYAL2_HUMAN Hyaluronidase-2 OS=Homo sapiens OX=9606 GN=HYAL2 PE=1 SV=4	4	HYAL2	TRUE	FALSE	23.6414	25.38	23.9454	NA	NA	NA	24.3223	NA	NA	0.928537	NA	NA	NA	FALSE
sp|Q12974|TP4A2_HUMAN	sp|Q12974|TP4A2_HUMAN	>sp|Q12974|TP4A2_HUMAN Protein tyrosine phosphatase type IVA 2 OS=Homo sapiens OX=9606 GN=PTP4A2 PE=1 SV=1	2	PTP4A2	TRUE	FALSE	NA	NA	24.7104	25.186	NA	25.0786	24.7104	25.1323	0.421902	0.249435	NA	NA	FALSE	FALSE
sp|Q13177|PAK2_HUMAN	sp|Q13177|PAK2_HUMAN;sp|Q13153|PAK1_HUMAN;sp|O75914|PAK3_HUMAN	>sp|Q13177|PAK2_HUMAN Serine/threonine-protein kinase PAK 2 OS=Homo sapiens OX=9606 GN=PAK2 PE=1 SV=3	3	PAK2	TRUE	FALSE	25.0872	23.8864	22.8998	NA	NA	22.6223	23.9578	22.6223	-1.33548	1.1162	NA	NA	NA	FALSE
sp|Q13219|PAPP1_HUMAN	sp|Q13219|PAPP1_HUMAN	>sp|Q13219|PAPP1_HUMAN Pappalysin-1 OS=Homo sapiens OX=9606 GN=PAPPA PE=1 SV=3	3	PAPPA	TRUE	FALSE	24.2319	23.9639	25.2483	NA	22.0074	NA	24.4814	22.0074	-2.47401	1.35508	NA	NA	NA	FALSE
sp|Q13247|SRSF6_HUMAN	sp|Q13247|SRSF6_HUMAN;sp|Q13243|SRSF5_HUMAN	>sp|Q13247|SRSF6_HUMAN Serine/arginine-rich splicing factor 6 OS=Homo sapiens OX=9606 GN=SRSF6 PE=1 SV=2	3	SRSF6	TRUE	FALSE	NA	21.8894	NA	24.8723	26.7185	23.4465	21.8894	25.0124	3.12298	2.0573	NA	NA	NA	FALSE
sp|Q13263|TIF1B_HUMAN	sp|Q13263|TIF1B_HUMAN	>sp|Q13263|TIF1B_HUMAN Transcription intermediary factor 1-beta OS=Homo sapiens OX=9606 GN=TRIM28 PE=1 SV=5	2	TRIM28	TRUE	FALSE	NA	NA	NA	23.3612	24.3718	24.6564	NA	24.1298	NA	0.68069	NA	NA	NA	FALSE
sp|Q13442|HAP28_HUMAN	sp|Q13442|HAP28_HUMAN	>sp|Q13442|HAP28_HUMAN 28 kDa heat- and acid-stable phosphoprotein OS=Homo sapiens OX=9606 GN=PDAP1 PE=1 SV=1	1	PDAP1	FALSE	FALSE	22.6945	NA	NA	NA	23.3672	NA	22.6945	23.3672	0.672702	0.475672	NA	NA	FALSE	FALSE
sp|Q13444|ADA15_HUMAN	sp|Q13444|ADA15_HUMAN	>sp|Q13444|ADA15_HUMAN Disintegrin and metalloproteinase domain-containing protein 15 OS=Homo sapiens OX=9606 GN=ADAM15 PE=1 SV=4	2	ADAM15	TRUE	FALSE	21.1009	23.827	NA	24.0819	NA	NA	22.464	24.0819	1.61794	1.65238	NA	NA	NA	FALSE
sp|Q13595|TRA2A_HUMAN	sp|Q13595|TRA2A_HUMAN	>sp|Q13595|TRA2A_HUMAN Transformer-2 protein homolog alpha OS=Homo sapiens OX=9606 GN=TRA2A PE=1 SV=1	2	TRA2A	TRUE	FALSE	NA	NA	NA	NA	26.564	NA	NA	26.564	NA	NA	NA	NA	NA	FALSE
sp|Q13636|RAB31_HUMAN	sp|Q13636|RAB31_HUMAN	>sp|Q13636|RAB31_HUMAN Ras-related protein Rab-31 OS=Homo sapiens OX=9606 GN=RAB31 PE=1 SV=1	3	RAB31	FALSE	FALSE	NA	20.9556	21.1858	NA	NA	NA	21.0707	NA	NA	0.162783	NA	NA	NA	FALSE
sp|Q13637|RAB32_HUMAN	sp|Q13637|RAB32_HUMAN;sp|O14966|RAB7L_HUMAN;sp|P57729|RAB38_HUMAN	>sp|Q13637|RAB32_HUMAN Ras-related protein Rab-32 OS=Homo sapiens OX=9606 GN=RAB32 PE=1 SV=3	4	RAB32	TRUE	FALSE	24.5008	24.4427	24.4534	NA	NA	NA	24.4656	NA	NA	0.0309426	NA	NA	NA	FALSE
sp|Q13642|FHL1_HUMAN	sp|Q13642|FHL1_HUMAN	>sp|Q13642|FHL1_HUMAN Four and a half LIM domains protein 1 OS=Homo sapiens OX=9606 GN=FHL1 PE=1 SV=4	1	FHL1	TRUE	FALSE	22.4531	22.3354	NA	NA	NA	NA	22.3943	NA	NA	0.0832447	NA	NA	NA	FALSE
sp|Q13643|FHL3_HUMAN	sp|Q13643|FHL3_HUMAN	>sp|Q13643|FHL3_HUMAN Four and a half LIM domains protein 3 OS=Homo sapiens OX=9606 GN=FHL3 PE=1 SV=4	4	FHL3	FALSE	FALSE	24.6704	25.5035	23.9512	NA	NA	NA	24.7083	NA	NA	0.776861	NA	NA	NA	FALSE
sp|Q13835|PKP1_HUMAN	sp|Q13835|PKP1_HUMAN	>sp|Q13835|PKP1_HUMAN Plakophilin-1 OS=Homo sapiens OX=9606 GN=PKP1 PE=1 SV=2	14	PKP1	FALSE	FALSE	NA	NA	26.5834	23.2235	28.5859	22.951	26.5834	24.9201	-1.66332	2.72452	NA	NA	NA	FALSE
sp|Q13867|BLMH_HUMAN	sp|Q13867|BLMH_HUMAN	>sp|Q13867|BLMH_HUMAN Bleomycin hydrolase OS=Homo sapiens OX=9606 GN=BLMH PE=1 SV=1	2	BLMH	TRUE	FALSE	NA	NA	NA	NA	25.2879	23.7187	NA	24.5033	NA	1.10958	NA	NA	NA	FALSE
sp|Q13873|BMPR2_HUMAN	sp|Q13873|BMPR2_HUMAN	>sp|Q13873|BMPR2_HUMAN Bone morphogenetic protein receptor type-2 OS=Homo sapiens OX=9606 GN=BMPR2 PE=1 SV=2	1	BMPR2	TRUE	FALSE	NA	NA	24.2166	NA	NA	NA	24.2166	NA	NA	NA	NA	NA	NA	FALSE
sp|Q13907|IDI1_HUMAN	sp|Q13907|IDI1_HUMAN	>sp|Q13907|IDI1_HUMAN Isopentenyl-diphosphate Delta-isomerase 1 OS=Homo sapiens OX=9606 GN=IDI1 PE=1 SV=2	2	IDI1	TRUE	FALSE	22.7041	23.6434	NA	NA	NA	21.4416	23.1737	21.4416	-1.73214	1.10485	NA	NA	NA	FALSE
sp|Q14103|HNRPD_HUMAN	sp|Q14103|HNRPD_HUMAN	>sp|Q14103|HNRPD_HUMAN Heterogeneous nuclear ribonucleoprotein D0 OS=Homo sapiens OX=9606 GN=HNRNPD PE=1 SV=1	2	HNRNPD	TRUE	FALSE	NA	NA	22.3811	25.0016	25.6122	25.6073	22.3811	25.407	3.02591	1.53988	NA	NA	NA	FALSE
sp|Q14155|ARHG7_HUMAN	sp|Q14155|ARHG7_HUMAN	>sp|Q14155|ARHG7_HUMAN Rho guanine nucleotide exchange factor 7 OS=Homo sapiens OX=9606 GN=ARHGEF7 PE=1 SV=2	2	ARHGEF7	TRUE	FALSE	NA	22.5158	NA	NA	21.0217	21.7834	22.5158	21.4026	-1.11319	0.74706	NA	NA	NA	FALSE
sp|Q14161|GIT2_HUMAN	sp|Q14161|GIT2_HUMAN;sp|Q9Y2X7|GIT1_HUMAN	>sp|Q14161|GIT2_HUMAN ARF GTPase-activating protein GIT2 OS=Homo sapiens OX=9606 GN=GIT2 PE=1 SV=2	3	GIT2	FALSE	FALSE	22.359	22.0417	21.889	NA	NA	25.6184	22.0965	25.6184	3.52189	1.77179	NA	NA	NA	FALSE
sp|Q14315|FLNC_HUMAN	sp|Q14315|FLNC_HUMAN	>sp|Q14315|FLNC_HUMAN Filamin-C OS=Homo sapiens OX=9606 GN=FLNC PE=1 SV=3	6	FLNC	TRUE	FALSE	NA	23.7126	NA	NA	NA	NA	23.7126	NA	NA	NA	NA	NA	NA	FALSE
sp|Q14558|KPRA_HUMAN	sp|Q14558|KPRA_HUMAN	>sp|Q14558|KPRA_HUMAN Phosphoribosyl pyrophosphate synthase-associated protein 1 OS=Homo sapiens OX=9606 GN=PRPSAP1 PE=1 SV=2	1	PRPSAP1	TRUE	FALSE	NA	NA	NA	NA	22.6373	NA	NA	22.6373	NA	NA	NA	NA	NA	FALSE
sp|Q14642|I5P1_HUMAN	sp|Q14642|I5P1_HUMAN	>sp|Q14642|I5P1_HUMAN Inositol polyphosphate-5-phosphatase A OS=Homo sapiens OX=9606 GN=INPP5A PE=1 SV=1	3	INPP5A	TRUE	FALSE	21.37	23.9012	23.0188	NA	NA	NA	22.7633	NA	NA	1.28481	NA	NA	NA	FALSE
sp|Q14644|RASA3_HUMAN	sp|Q14644|RASA3_HUMAN	>sp|Q14644|RASA3_HUMAN Ras GTPase-activating protein 3 OS=Homo sapiens OX=9606 GN=RASA3 PE=1 SV=3	5	RASA3	TRUE	FALSE	22.1525	24.2318	24.5226	NA	NA	NA	23.6356	NA	NA	1.29264	NA	NA	NA	FALSE
sp|Q14914|PTGR1_HUMAN	sp|Q14914|PTGR1_HUMAN	>sp|Q14914|PTGR1_HUMAN Prostaglandin reductase 1 OS=Homo sapiens OX=9606 GN=PTGR1 PE=1 SV=2	2	PTGR1	TRUE	FALSE	NA	NA	NA	22.7982	23.9259	23.5338	NA	23.4193	NA	0.57252	NA	NA	NA	FALSE
sp|Q15036|SNX17_HUMAN	sp|Q15036|SNX17_HUMAN	>sp|Q15036|SNX17_HUMAN Sorting nexin-17 OS=Homo sapiens OX=9606 GN=SNX17 PE=1 SV=1	1	SNX17	TRUE	FALSE	20.1554	20.3712	21.3485	NA	NA	NA	20.6251	NA	NA	0.635781	NA	NA	NA	FALSE
sp|Q15041|AR6P1_HUMAN	sp|Q15041|AR6P1_HUMAN	>sp|Q15041|AR6P1_HUMAN ADP-ribosylation factor-like protein 6-interacting protein 1 OS=Homo sapiens OX=9606 GN=ARL6IP1 PE=1 SV=2	1	ARL6IP1	TRUE	FALSE	NA	NA	NA	NA	NA	24.7579	NA	24.7579	NA	NA	NA	NA	NA	FALSE
sp|Q15056|IF4H_HUMAN	sp|Q15056|IF4H_HUMAN	>sp|Q15056|IF4H_HUMAN Eukaryotic translation initiation factor 4H OS=Homo sapiens OX=9606 GN=EIF4H PE=1 SV=5	1	EIF4H	TRUE	FALSE	22.9961	22.7958	23.3216	NA	NA	NA	23.0379	NA	NA	0.265365	NA	NA	NA	FALSE
sp|Q15113|PCOC1_HUMAN	sp|Q15113|PCOC1_HUMAN	>sp|Q15113|PCOC1_HUMAN Procollagen C-endopeptidase enhancer 1 OS=Homo sapiens OX=9606 GN=PCOLCE PE=1 SV=2	4	PCOLCE	TRUE	FALSE	NA	NA	NA	NA	24.4322	26.8298	NA	25.631	NA	1.69541	NA	NA	NA	FALSE
sp|Q15283|RASA2_HUMAN	sp|Q15283|RASA2_HUMAN	>sp|Q15283|RASA2_HUMAN Ras GTPase-activating protein 2 OS=Homo sapiens OX=9606 GN=RASA2 PE=1 SV=3	5	RASA2	TRUE	FALSE	25.1864	25.1019	24.0293	NA	18.9041	NA	24.7725	18.9041	-5.86848	2.98113	NA	NA	NA	FALSE
sp|Q15287|RNPS1_HUMAN	sp|Q15287|RNPS1_HUMAN	>sp|Q15287|RNPS1_HUMAN RNA-binding protein with serine-rich domain 1 OS=Homo sapiens OX=9606 GN=RNPS1 PE=1 SV=1	2	RNPS1	TRUE	FALSE	23.4855	22.7561	22.307	24.8651	NA	NA	22.8495	24.8651	2.01554	1.11868	NA	NA	NA	FALSE
sp|Q15417|CNN3_HUMAN	sp|Q15417|CNN3_HUMAN	>sp|Q15417|CNN3_HUMAN Calponin-3 OS=Homo sapiens OX=9606 GN=CNN3 PE=1 SV=1	2	CNN3	TRUE	FALSE	NA	22.8966	NA	23.972	23.8751	24.0624	22.8966	23.9699	1.07324	0.54204	NA	NA	NA	FALSE
sp|Q15435|PP1R7_HUMAN	sp|Q15435|PP1R7_HUMAN	>sp|Q15435|PP1R7_HUMAN Protein phosphatase 1 regulatory subunit 7 OS=Homo sapiens OX=9606 GN=PPP1R7 PE=1 SV=1	1	PPP1R7	TRUE	FALSE	21.0556	20.9623	19.8185	NA	NA	19.942	20.6121	19.942	-0.670108	0.654687	NA	NA	FALSE	FALSE
sp|Q15517|CDSN_HUMAN	sp|Q15517|CDSN_HUMAN	>sp|Q15517|CDSN_HUMAN Corneodesmosin OS=Homo sapiens OX=9606 GN=CDSN PE=1 SV=3	1	CDSN	TRUE	FALSE	NA	NA	NA	NA	26.032	NA	NA	26.032	NA	NA	NA	NA	NA	FALSE
sp|Q15738|NSDHL_HUMAN	sp|Q15738|NSDHL_HUMAN	>sp|Q15738|NSDHL_HUMAN Sterol-4-alpha-carboxylate 3-dehydrogenase, decarboxylating OS=Homo sapiens OX=9606 GN=NSDHL PE=1 SV=2	1	NSDHL	TRUE	FALSE	21.2236	21.2846	NA	NA	NA	NA	21.2541	NA	NA	0.0430743	NA	NA	NA	FALSE
sp|Q16186|ADRM1_HUMAN	sp|Q16186|ADRM1_HUMAN	>sp|Q16186|ADRM1_HUMAN Proteasomal ubiquitin receptor ADRM1 OS=Homo sapiens OX=9606 GN=ADRM1 PE=1 SV=2	1	ADRM1	TRUE	FALSE	NA	20.9413	NA	22.1282	22.3993	22.5985	20.9413	22.3754	1.43401	0.742457	NA	NA	NA	FALSE
sp|Q16563|SYPL1_HUMAN	sp|Q16563|SYPL1_HUMAN	>sp|Q16563|SYPL1_HUMAN Synaptophysin-like protein 1 OS=Homo sapiens OX=9606 GN=SYPL1 PE=1 SV=1	1	SYPL1	TRUE	FALSE	24.0378	24.1469	23.7852	NA	NA	24.9288	23.99	24.9288	0.938804	0.493244	NA	NA	FALSE	FALSE
sp|Q16576|RBBP7_HUMAN	sp|Q16576|RBBP7_HUMAN	>sp|Q16576|RBBP7_HUMAN Histone-binding protein RBBP7 OS=Homo sapiens OX=9606 GN=RBBP7 PE=1 SV=1	5	RBBP7	TRUE	FALSE	20.545	NA	NA	25.8215	26.7941	25.9712	20.545	26.1956	5.65059	2.85747	NA	NA	NA	FALSE
sp|Q16610|ECM1_HUMAN	sp|Q16610|ECM1_HUMAN	>sp|Q16610|ECM1_HUMAN Extracellular matrix protein 1 OS=Homo sapiens OX=9606 GN=ECM1 PE=1 SV=2	5	ECM1	TRUE	FALSE	NA	NA	21.6574	NA	24.9348	25.784	21.6574	25.3594	3.702	2.17912	NA	NA	NA	FALSE
sp|Q16739|CEGT_HUMAN	sp|Q16739|CEGT_HUMAN	>sp|Q16739|CEGT_HUMAN Ceramide glucosyltransferase OS=Homo sapiens OX=9606 GN=UGCG PE=1 SV=1	1	UGCG	TRUE	FALSE	NA	NA	23.0764	NA	24.0153	23.7702	23.0764	23.8928	0.816349	0.486985	NA	NA	FALSE	FALSE
sp|Q16777|H2A2C_HUMAN;sp|Q6FI13|H2A2A_HUMAN	sp|Q16777|H2A2C_HUMAN;sp|Q6FI13|H2A2A_HUMAN	>sp|Q16777|H2A2C_HUMAN Histone H2A type 2-C OS=Homo sapiens OX=9606 GN=H2AC20 PE=1 SV=4;>sp|Q6FI13|H2A2A_HUMAN Histone H2A type 2-A OS=Homo sapiens OX=9606 GN=H2AC18 PE=1 SV=3	8	H2AC20;H2AC18	FALSE	FALSE	NA	NA	NA	NA	NA	21.9533	NA	21.9533	NA	NA	NA	NA	NA	FALSE
sp|Q29983|MICA_HUMAN	sp|Q29983|MICA_HUMAN	>sp|Q29983|MICA_HUMAN MHC class I polypeptide-related sequence A OS=Homo sapiens OX=9606 GN=MICA PE=1 SV=1	1	MICA	TRUE	FALSE	24.2215	24.0062	24.5023	NA	NA	NA	24.2433	NA	NA	0.248785	NA	NA	NA	FALSE
sp|Q2WGJ9|FR1L6_HUMAN	sp|Q2WGJ9|FR1L6_HUMAN	>sp|Q2WGJ9|FR1L6_HUMAN Fer-1-like protein 6 OS=Homo sapiens OX=9606 GN=FER1L6 PE=2 SV=2	1	FER1L6	FALSE	FALSE	22.1302	21.7435	21.1644	NA	NA	NA	21.6794	NA	NA	0.486109	NA	NA	NA	FALSE
sp|Q4KMP7|TB10B_HUMAN	sp|Q4KMP7|TB10B_HUMAN	>sp|Q4KMP7|TB10B_HUMAN TBC1 domain family member 10B OS=Homo sapiens OX=9606 GN=TBC1D10B PE=1 SV=3	1	TBC1D10B	TRUE	FALSE	NA	23.7849	NA	NA	NA	21.5251	23.7849	21.5251	-2.2598	1.59792	NA	NA	NA	FALSE
sp|Q53GA4|PHLA2_HUMAN	sp|Q53GA4|PHLA2_HUMAN	>sp|Q53GA4|PHLA2_HUMAN Pleckstrin homology-like domain family A member 2 OS=Homo sapiens OX=9606 GN=PHLDA2 PE=1 SV=2	2	PHLDA2	TRUE	FALSE	24.8933	24.4835	NA	NA	22.4813	NA	24.6884	22.4813	-2.2071	1.29064	NA	NA	NA	FALSE
sp|Q562R1|ACTBL_HUMAN	sp|Q562R1|ACTBL_HUMAN	>sp|Q562R1|ACTBL_HUMAN Beta-actin-like protein 2 OS=Homo sapiens OX=9606 GN=ACTBL2 PE=1 SV=2	9	ACTBL2	TRUE	FALSE	NA	NA	NA	NA	32.5024	NA	NA	32.5024	NA	NA	NA	NA	NA	FALSE
sp|Q5JQC4|CT47A_HUMAN	sp|Q5JQC4|CT47A_HUMAN	>sp|Q5JQC4|CT47A_HUMAN Cancer/testis antigen 47A OS=Homo sapiens OX=9606 GN=CT47A1 PE=2 SV=1	1	CT47A1	FALSE	FALSE	NA	NA	NA	NA	NA	21.2019	NA	21.2019	NA	NA	NA	NA	NA	FALSE
sp|Q5VT25|MRCKA_HUMAN	sp|Q5VT25|MRCKA_HUMAN	>sp|Q5VT25|MRCKA_HUMAN Serine/threonine-protein kinase MRCK alpha OS=Homo sapiens OX=9606 GN=CDC42BPA PE=1 SV=1	4	CDC42BPA	TRUE	FALSE	22.9738	22.5023	22.6206	NA	NA	NA	22.6989	NA	NA	0.245284	NA	NA	NA	FALSE
sp|Q5VXJ0|LIPK_HUMAN	sp|Q5VXJ0|LIPK_HUMAN	>sp|Q5VXJ0|LIPK_HUMAN Lipase member K OS=Homo sapiens OX=9606 GN=LIPK PE=2 SV=2	1	LIPK	FALSE	FALSE	NA	25.8793	26.7936	NA	23.016	NA	26.3365	23.016	-3.32049	1.97084	NA	NA	NA	FALSE
sp|Q68D85|NR3L1_HUMAN	sp|Q68D85|NR3L1_HUMAN	>sp|Q68D85|NR3L1_HUMAN Natural cytotoxicity triggering receptor 3 ligand 1 OS=Homo sapiens OX=9606 GN=NCR3LG1 PE=1 SV=1	1	NCR3LG1	FALSE	FALSE	NA	22.8576	NA	23.5874	24.0467	NA	22.8576	23.8171	0.959449	0.599663	NA	NA	FALSE	FALSE
sp|Q6EMK4|VASN_HUMAN	sp|Q6EMK4|VASN_HUMAN	>sp|Q6EMK4|VASN_HUMAN Vasorin OS=Homo sapiens OX=9606 GN=VASN PE=1 SV=1	2	VASN	TRUE	FALSE	NA	22.7395	NA	22.8438	23.9761	24.7228	22.7395	23.8476	1.1081	0.950599	NA	NA	NA	FALSE
sp|Q6N022|TEN4_HUMAN	sp|Q6N022|TEN4_HUMAN	>sp|Q6N022|TEN4_HUMAN Teneurin-4 OS=Homo sapiens OX=9606 GN=TENM4 PE=1 SV=2	2	TENM4	TRUE	FALSE	23.0363	24.1595	22.7829	NA	NA	NA	23.3262	NA	NA	0.732705	NA	NA	NA	FALSE
sp|Q6PJF5|RHDF2_HUMAN	sp|Q6PJF5|RHDF2_HUMAN	>sp|Q6PJF5|RHDF2_HUMAN Inactive rhomboid protein 2 OS=Homo sapiens OX=9606 GN=RHBDF2 PE=1 SV=2	3	RHBDF2	TRUE	FALSE	24.5844	24.3917	23.3981	NA	NA	NA	24.1247	NA	NA	0.636644	NA	NA	NA	FALSE
sp|Q6UWP8|SBSN_HUMAN	sp|Q6UWP8|SBSN_HUMAN	>sp|Q6UWP8|SBSN_HUMAN Suprabasin OS=Homo sapiens OX=9606 GN=SBSN PE=1 SV=2	3	SBSN	TRUE	FALSE	NA	NA	NA	NA	26.7883	NA	NA	26.7883	NA	NA	NA	NA	NA	FALSE
sp|Q6UXN9|WDR82_HUMAN	sp|Q6UXN9|WDR82_HUMAN	>sp|Q6UXN9|WDR82_HUMAN WD repeat-containing protein 82 OS=Homo sapiens OX=9606 GN=WDR82 PE=1 SV=1	1	WDR82	TRUE	FALSE	NA	21.0814	NA	24.218	NA	25.1047	21.0814	24.6614	3.57998	2.11391	NA	NA	NA	FALSE
sp|Q6ZMP0|THSD4_HUMAN	sp|Q6ZMP0|THSD4_HUMAN	>sp|Q6ZMP0|THSD4_HUMAN Thrombospondin type-1 domain-containing protein 4 OS=Homo sapiens OX=9606 GN=THSD4 PE=2 SV=2	2	THSD4	TRUE	FALSE	NA	NA	NA	NA	23.8573	NA	NA	23.8573	NA	NA	NA	NA	NA	FALSE
sp|Q6ZQQ6|WDR87_HUMAN	sp|Q6ZQQ6|WDR87_HUMAN	>sp|Q6ZQQ6|WDR87_HUMAN WD repeat-containing protein 87 OS=Homo sapiens OX=9606 GN=WDR87 PE=1 SV=3	1	WDR87	FALSE	FALSE	NA	NA	24.9655	26.8165	26.1825	25.5842	24.9655	26.1944	1.22884	0.79414	NA	NA	NA	FALSE
sp|Q6ZS17|RIPR1_HUMAN	sp|Q6ZS17|RIPR1_HUMAN	>sp|Q6ZS17|RIPR1_HUMAN Rho family-interacting cell polarization regulator 1 OS=Homo sapiens OX=9606 GN=RIPOR1 PE=1 SV=1	3	RIPOR1	FALSE	FALSE	22.9749	23.5132	22.5	NA	NA	NA	22.996	NA	NA	0.506895	NA	NA	NA	FALSE
sp|Q6ZVM7|TM1L2_HUMAN	sp|Q6ZVM7|TM1L2_HUMAN	>sp|Q6ZVM7|TM1L2_HUMAN TOM1-like protein 2 OS=Homo sapiens OX=9606 GN=TOM1L2 PE=1 SV=1	1	TOM1L2	TRUE	FALSE	NA	22.2172	NA	NA	NA	NA	22.2172	NA	NA	NA	NA	NA	NA	FALSE
sp|Q70E73|RAPH1_HUMAN	sp|Q70E73|RAPH1_HUMAN	>sp|Q70E73|RAPH1_HUMAN Ras-associated and pleckstrin homology domains-containing protein 1 OS=Homo sapiens OX=9606 GN=RAPH1 PE=1 SV=3	3	RAPH1	FALSE	FALSE	23.0931	22.8078	20.3283	NA	NA	NA	22.0764	NA	NA	1.52062	NA	NA	NA	FALSE
sp|Q7L1Q6|BZW1_HUMAN	sp|Q7L1Q6|BZW1_HUMAN	>sp|Q7L1Q6|BZW1_HUMAN Basic leucine zipper and W2 domain-containing protein 1 OS=Homo sapiens OX=9606 GN=BZW1 PE=1 SV=1	3	BZW1	TRUE	FALSE	23.1478	22.4303	NA	NA	21.198	NA	22.7891	21.198	-1.59103	0.986142	NA	NA	NA	FALSE
sp|Q7Z304|MAMC2_HUMAN	sp|Q7Z304|MAMC2_HUMAN	>sp|Q7Z304|MAMC2_HUMAN MAM domain-containing protein 2 OS=Homo sapiens OX=9606 GN=MAMDC2 PE=1 SV=3	15	MAMDC2	TRUE	FALSE	26.9251	26.7197	27.9759	NA	NA	24.4172	27.2069	24.4172	-2.78974	1.49946	NA	NA	NA	FALSE
sp|Q86TI2|DPP9_HUMAN	sp|Q86TI2|DPP9_HUMAN	>sp|Q86TI2|DPP9_HUMAN Dipeptidyl peptidase 9 OS=Homo sapiens OX=9606 GN=DPP9 PE=1 SV=3	1	DPP9	FALSE	FALSE	22.0253	22.6127	NA	NA	NA	NA	22.319	NA	NA	0.415409	NA	NA	NA	FALSE
sp|Q86W92|LIPB1_HUMAN	sp|Q86W92|LIPB1_HUMAN	>sp|Q86W92|LIPB1_HUMAN Liprin-beta-1 OS=Homo sapiens OX=9606 GN=PPFIBP1 PE=1 SV=2	4	PPFIBP1	TRUE	FALSE	23.4232	23.2886	22.7386	NA	NA	23.8538	23.1501	23.8538	0.703684	0.459887	NA	NA	FALSE	FALSE
sp|Q86Y82|STX12_HUMAN	sp|Q86Y82|STX12_HUMAN	>sp|Q86Y82|STX12_HUMAN Syntaxin-12 OS=Homo sapiens OX=9606 GN=STX12 PE=1 SV=1	4	STX12	TRUE	FALSE	25.6294	25.3026	25.8903	NA	NA	23.3451	25.6075	23.3451	-2.26237	1.15645	NA	NA	NA	FALSE
sp|Q8IUE6|H2A2B_HUMAN	sp|Q8IUE6|H2A2B_HUMAN	>sp|Q8IUE6|H2A2B_HUMAN Histone H2A type 2-B OS=Homo sapiens OX=9606 GN=H2AC21 PE=1 SV=3	5	H2AC21	FALSE	FALSE	NA	NA	NA	24.088	25.0894	24.6439	NA	24.6071	NA	0.501719	NA	NA	NA	FALSE
sp|Q8IV08|PLD3_HUMAN	sp|Q8IV08|PLD3_HUMAN	>sp|Q8IV08|PLD3_HUMAN 5-3 exonuclease PLD3 OS=Homo sapiens OX=9606 GN=PLD3 PE=1 SV=1	2	PLD3	TRUE	FALSE	NA	NA	NA	NA	24.2531	23.7577	NA	24.0054	NA	0.350297	NA	NA	NA	FALSE
sp|Q8IVB5|LIX1L_HUMAN	sp|Q8IVB5|LIX1L_HUMAN	>sp|Q8IVB5|LIX1L_HUMAN LIX1-like protein OS=Homo sapiens OX=9606 GN=LIX1L PE=2 SV=1	2	LIX1L	FALSE	FALSE	24.1177	23.1815	24.4734	23.6914	NA	NA	23.9242	23.6914	-0.232746	0.557133	NA	NA	FALSE	FALSE
sp|Q8IYI6|EXOC8_HUMAN	sp|Q8IYI6|EXOC8_HUMAN	>sp|Q8IYI6|EXOC8_HUMAN Exocyst complex component 8 OS=Homo sapiens OX=9606 GN=EXOC8 PE=1 SV=2	1	EXOC8	TRUE	FALSE	NA	23.0071	NA	23.4373	23.512	22.8021	23.0071	23.2505	0.243345	0.340955	NA	NA	FALSE	FALSE
sp|Q8N126|CADM3_HUMAN	sp|Q8N126|CADM3_HUMAN	>sp|Q8N126|CADM3_HUMAN Cell adhesion molecule 3 OS=Homo sapiens OX=9606 GN=CADM3 PE=1 SV=1	7	CADM3	FALSE	FALSE	26.5621	26.4006	25.4657	NA	NA	NA	26.1428	NA	NA	0.591924	NA	NA	NA	FALSE
sp|Q8N357|S35F6_HUMAN	sp|Q8N357|S35F6_HUMAN	>sp|Q8N357|S35F6_HUMAN Solute carrier family 35 member F6 OS=Homo sapiens OX=9606 GN=SLC35F6 PE=1 SV=1	1	SLC35F6	TRUE	FALSE	NA	23.9177	NA	26.0361	NA	NA	23.9177	26.0361	2.11843	1.49796	NA	NA	NA	FALSE
sp|Q8N3D4|EH1L1_HUMAN	sp|Q8N3D4|EH1L1_HUMAN	>sp|Q8N3D4|EH1L1_HUMAN EH domain-binding protein 1-like protein 1 OS=Homo sapiens OX=9606 GN=EHBP1L1 PE=1 SV=2	2	EHBP1L1	TRUE	FALSE	NA	21.0903	NA	24.7037	23.5147	24.4725	21.0903	24.2303	3.14002	1.65223	NA	NA	NA	FALSE
sp|Q8N474|SFRP1_HUMAN	sp|Q8N474|SFRP1_HUMAN	>sp|Q8N474|SFRP1_HUMAN Secreted frizzled-related protein 1 OS=Homo sapiens OX=9606 GN=SFRP1 PE=1 SV=1	3	SFRP1	TRUE	FALSE	NA	NA	26.2049	NA	NA	NA	26.2049	NA	NA	NA	NA	NA	NA	FALSE
sp|Q8N5C1|CAHM5_HUMAN	sp|Q8N5C1|CAHM5_HUMAN	>sp|Q8N5C1|CAHM5_HUMAN Calcium homeostasis modulator protein 5 OS=Homo sapiens OX=9606 GN=CALHM5 PE=2 SV=1	4	CALHM5	FALSE	FALSE	24.5396	25.6665	25.1724	NA	NA	NA	25.1262	NA	NA	0.564879	NA	NA	NA	FALSE
sp|Q8N697|S15A4_HUMAN	sp|Q8N697|S15A4_HUMAN	>sp|Q8N697|S15A4_HUMAN Solute carrier family 15 member 4 OS=Homo sapiens OX=9606 GN=SLC15A4 PE=1 SV=1	1	SLC15A4	FALSE	FALSE	22.2543	21.9185	22.844	NA	23.4323	NA	22.3389	23.4323	1.09335	0.667225	NA	NA	NA	FALSE
sp|Q8N8Y2|VA0D2_HUMAN	sp|Q8N8Y2|VA0D2_HUMAN	>sp|Q8N8Y2|VA0D2_HUMAN V-type proton ATPase subunit d 2 OS=Homo sapiens OX=9606 GN=ATP6V0D2 PE=1 SV=1	1	ATP6V0D2	TRUE	FALSE	NA	NA	NA	NA	NA	22.6062	NA	22.6062	NA	NA	NA	NA	NA	FALSE
sp|Q8NBP7|PCSK9_HUMAN	sp|Q8NBP7|PCSK9_HUMAN	>sp|Q8NBP7|PCSK9_HUMAN Proprotein convertase subtilisin/kexin type 9 OS=Homo sapiens OX=9606 GN=PCSK9 PE=1 SV=3	2	PCSK9	TRUE	FALSE	NA	NA	NA	NA	NA	24.0249	NA	24.0249	NA	NA	NA	NA	NA	FALSE
sp|Q8NBZ7|UXS1_HUMAN	sp|Q8NBZ7|UXS1_HUMAN	>sp|Q8NBZ7|UXS1_HUMAN UDP-glucuronic acid decarboxylase 1 OS=Homo sapiens OX=9606 GN=UXS1 PE=1 SV=1	1	UXS1	TRUE	FALSE	NA	21.2799	NA	NA	NA	NA	21.2799	NA	NA	NA	NA	NA	NA	FALSE
sp|Q8ND76|CCNY_HUMAN	sp|Q8ND76|CCNY_HUMAN	>sp|Q8ND76|CCNY_HUMAN Cyclin-Y OS=Homo sapiens OX=9606 GN=CCNY PE=1 SV=2	1	CCNY	TRUE	FALSE	NA	NA	23.1912	22.4637	NA	NA	23.1912	22.4637	-0.727427	0.514369	NA	NA	FALSE	FALSE
sp|Q8NFZ8|CADM4_HUMAN	sp|Q8NFZ8|CADM4_HUMAN	>sp|Q8NFZ8|CADM4_HUMAN Cell adhesion molecule 4 OS=Homo sapiens OX=9606 GN=CADM4 PE=1 SV=1	3	CADM4	TRUE	FALSE	NA	NA	21.6144	25.4301	25.0476	24.676	21.6144	25.0512	3.43686	1.74579	NA	NA	NA	FALSE
sp|Q8TAA9|VANG1_HUMAN	sp|Q8TAA9|VANG1_HUMAN	>sp|Q8TAA9|VANG1_HUMAN Vang-like protein 1 OS=Homo sapiens OX=9606 GN=VANGL1 PE=1 SV=1	4	VANGL1	TRUE	FALSE	24.7323	24.6445	25.2022	NA	22.7976	NA	24.8597	22.7976	-2.06205	1.0597	NA	NA	NA	FALSE
sp|Q8TB61|S35B2_HUMAN	sp|Q8TB61|S35B2_HUMAN	>sp|Q8TB61|S35B2_HUMAN Adenosine 3-phospho 5-phosphosulfate transporter 1 OS=Homo sapiens OX=9606 GN=SLC35B2 PE=1 SV=1	2	SLC35B2	TRUE	FALSE	22.655	NA	NA	21.4134	21.8196	23.8246	22.655	22.3525	-0.302439	1.06484	NA	NA	FALSE	FALSE
sp|Q8TF66|LRC15_HUMAN	sp|Q8TF66|LRC15_HUMAN	>sp|Q8TF66|LRC15_HUMAN Leucine-rich repeat-containing protein 15 OS=Homo sapiens OX=9606 GN=LRRC15 PE=2 SV=2	2	LRRC15	TRUE	FALSE	NA	NA	24.4048	NA	NA	24.9285	24.4048	24.9285	0.523761	0.370355	NA	NA	FALSE	FALSE
sp|Q8WTV0|SCRB1_HUMAN	sp|Q8WTV0|SCRB1_HUMAN	>sp|Q8WTV0|SCRB1_HUMAN Scavenger receptor class B member 1 OS=Homo sapiens OX=9606 GN=SCARB1 PE=1 SV=1	4	SCARB1	TRUE	FALSE	26.6327	26.4097	26.3489	NA	22.0747	NA	26.4638	22.0747	-4.38906	2.19792	NA	NA	NA	FALSE
sp|Q8WUX1|S38A5_HUMAN	sp|Q8WUX1|S38A5_HUMAN	>sp|Q8WUX1|S38A5_HUMAN Sodium-coupled neutral amino acid transporter 5 OS=Homo sapiens OX=9606 GN=SLC38A5 PE=1 SV=1	5	SLC38A5	TRUE	FALSE	26.5123	26.1843	27.3628	NA	NA	NA	26.6864	NA	NA	0.60826	NA	NA	NA	FALSE
sp|Q8WVK2|SNR27_HUMAN	sp|Q8WVK2|SNR27_HUMAN	>sp|Q8WVK2|SNR27_HUMAN U4/U6.U5 small nuclear ribonucleoprotein 27 kDa protein OS=Homo sapiens OX=9606 GN=SNRNP27 PE=1 SV=1	1	SNRNP27	FALSE	FALSE	22.9858	NA	NA	NA	NA	NA	22.9858	NA	NA	NA	NA	NA	NA	FALSE
sp|Q8WVV4|POF1B_HUMAN	sp|Q8WVV4|POF1B_HUMAN	>sp|Q8WVV4|POF1B_HUMAN Protein POF1B OS=Homo sapiens OX=9606 GN=POF1B PE=1 SV=3	2	POF1B	FALSE	FALSE	NA	NA	NA	NA	25.3127	NA	NA	25.3127	NA	NA	NA	NA	NA	FALSE
sp|Q92499|DDX1_HUMAN	sp|Q92499|DDX1_HUMAN	>sp|Q92499|DDX1_HUMAN ATP-dependent RNA helicase DDX1 OS=Homo sapiens OX=9606 GN=DDX1 PE=1 SV=2	1	DDX1	TRUE	FALSE	20.7729	NA	NA	NA	NA	NA	20.7729	NA	NA	NA	NA	NA	NA	FALSE
sp|Q92520|FAM3C_HUMAN	sp|Q92520|FAM3C_HUMAN	>sp|Q92520|FAM3C_HUMAN Protein FAM3C OS=Homo sapiens OX=9606 GN=FAM3C PE=1 SV=1	3	FAM3C	TRUE	FALSE	NA	NA	23.2436	NA	NA	26.881	23.2436	26.881	3.63739	2.57202	NA	NA	NA	FALSE
sp|Q92598|HS105_HUMAN	sp|Q92598|HS105_HUMAN	>sp|Q92598|HS105_HUMAN Heat shock protein 105 kDa OS=Homo sapiens OX=9606 GN=HSPH1 PE=1 SV=1	1	HSPH1	TRUE	FALSE	24.1367	NA	NA	NA	NA	NA	24.1367	NA	NA	NA	NA	NA	NA	FALSE
sp|Q92688|AN32B_HUMAN	sp|Q92688|AN32B_HUMAN	>sp|Q92688|AN32B_HUMAN Acidic leucine-rich nuclear phosphoprotein 32 family member B OS=Homo sapiens OX=9606 GN=ANP32B PE=1 SV=1	2	ANP32B	TRUE	FALSE	NA	NA	NA	22.9562	24.5167	22.5399	NA	23.3376	NA	1.04212	NA	NA	NA	FALSE
sp|Q92783|STAM1_HUMAN	sp|Q92783|STAM1_HUMAN	>sp|Q92783|STAM1_HUMAN Signal transducing adapter molecule 1 OS=Homo sapiens OX=9606 GN=STAM PE=1 SV=3	2	STAM	TRUE	FALSE	25.0979	24.2893	25.7842	NA	20.3963	NA	25.0571	20.3963	-4.66085	2.40919	NA	NA	NA	FALSE
sp|Q92841|DDX17_HUMAN	sp|Q92841|DDX17_HUMAN	>sp|Q92841|DDX17_HUMAN Probable ATP-dependent RNA helicase DDX17 OS=Homo sapiens OX=9606 GN=DDX17 PE=1 SV=2	3	DDX17	TRUE	FALSE	NA	NA	NA	23.2681	26.5224	23.1424	NA	24.311	NA	1.91618	NA	NA	NA	FALSE
sp|Q92945|FUBP2_HUMAN	sp|Q92945|FUBP2_HUMAN	>sp|Q92945|FUBP2_HUMAN Far upstream element-binding protein 2 OS=Homo sapiens OX=9606 GN=KHSRP PE=1 SV=4	4	KHSRP	TRUE	FALSE	NA	NA	NA	NA	24.587	25.4871	NA	25.0371	NA	0.63647	NA	NA	NA	FALSE
sp|Q93045|STMN2_HUMAN	sp|Q93045|STMN2_HUMAN	>sp|Q93045|STMN2_HUMAN Stathmin-2 OS=Homo sapiens OX=9606 GN=STMN2 PE=1 SV=3	5	STMN2	FALSE	FALSE	NA	21.1253	NA	27.4601	26.2294	26.1912	21.1253	26.6269	5.50154	2.8132	NA	NA	NA	FALSE
sp|Q93052|LPP_HUMAN	sp|Q93052|LPP_HUMAN	>sp|Q93052|LPP_HUMAN Lipoma-preferred partner OS=Homo sapiens OX=9606 GN=LPP PE=1 SV=1	3	LPP	TRUE	FALSE	24.5304	24.5953	22.9037	NA	NA	NA	24.0098	NA	NA	0.958432	NA	NA	NA	FALSE
sp|Q969E2|SCAM4_HUMAN	sp|Q969E2|SCAM4_HUMAN	>sp|Q969E2|SCAM4_HUMAN Secretory carrier-associated membrane protein 4 OS=Homo sapiens OX=9606 GN=SCAMP4 PE=1 SV=1	1	SCAMP4	TRUE	FALSE	23.4842	NA	NA	NA	NA	NA	23.4842	NA	NA	NA	NA	NA	NA	FALSE
sp|Q969T9|WBP2_HUMAN	sp|Q969T9|WBP2_HUMAN	>sp|Q969T9|WBP2_HUMAN WW domain-binding protein 2 OS=Homo sapiens OX=9606 GN=WBP2 PE=1 SV=1	1	WBP2	TRUE	FALSE	22.7426	22.605	NA	NA	NA	NA	22.6738	NA	NA	0.097332	NA	NA	NA	FALSE
sp|Q96A65|EXOC4_HUMAN	sp|Q96A65|EXOC4_HUMAN	>sp|Q96A65|EXOC4_HUMAN Exocyst complex component 4 OS=Homo sapiens OX=9606 GN=EXOC4 PE=1 SV=1	1	EXOC4	TRUE	FALSE	21.9208	21.5309	NA	NA	NA	NA	21.7258	NA	NA	0.275686	NA	NA	NA	FALSE
sp|Q96AM1|MRGRF_HUMAN	sp|Q96AM1|MRGRF_HUMAN	>sp|Q96AM1|MRGRF_HUMAN Mas-related G-protein coupled receptor member F OS=Homo sapiens OX=9606 GN=MRGPRF PE=2 SV=1	1	MRGPRF	FALSE	FALSE	21.0757	21.41	24.2534	NA	NA	NA	22.2464	NA	NA	1.74619	NA	NA	NA	FALSE
sp|Q96CX2|KCD12_HUMAN	sp|Q96CX2|KCD12_HUMAN;sp|Q68DU8|KCD16_HUMAN	>sp|Q96CX2|KCD12_HUMAN BTB/POZ domain-containing protein KCTD12 OS=Homo sapiens OX=9606 GN=KCTD12 PE=1 SV=1	4	KCTD12	TRUE	FALSE	25.5115	24.9647	24.1245	NA	NA	NA	24.8669	NA	NA	0.698648	NA	NA	NA	FALSE
sp|Q96EK6|GNA1_HUMAN	sp|Q96EK6|GNA1_HUMAN	>sp|Q96EK6|GNA1_HUMAN Glucosamine 6-phosphate N-acetyltransferase OS=Homo sapiens OX=9606 GN=GNPNAT1 PE=1 SV=1	1	GNPNAT1	TRUE	FALSE	21.7417	23.8089	24.234	NA	NA	NA	23.2615	NA	NA	1.33327	NA	NA	NA	FALSE
sp|Q96G03|PGM2_HUMAN	sp|Q96G03|PGM2_HUMAN	>sp|Q96G03|PGM2_HUMAN Phosphoglucomutase-2 OS=Homo sapiens OX=9606 GN=PGM2 PE=1 SV=4	3	PGM2	TRUE	FALSE	24.5738	23.8064	20.928	NA	NA	NA	23.1027	NA	NA	1.92208	NA	NA	NA	FALSE
sp|Q96HC4|PDLI5_HUMAN	sp|Q96HC4|PDLI5_HUMAN	>sp|Q96HC4|PDLI5_HUMAN PDZ and LIM domain protein 5 OS=Homo sapiens OX=9606 GN=PDLIM5 PE=1 SV=5	1	PDLIM5	TRUE	FALSE	22.5564	22.6364	NA	NA	NA	NA	22.5964	NA	NA	0.0565641	NA	NA	NA	FALSE
sp|Q96RD7|PANX1_HUMAN	sp|Q96RD7|PANX1_HUMAN	>sp|Q96RD7|PANX1_HUMAN Pannexin-1 OS=Homo sapiens OX=9606 GN=PANX1 PE=1 SV=4	1	PANX1	TRUE	FALSE	20.5883	20.4687	19.8144	NA	NA	NA	20.2905	NA	NA	0.416606	NA	NA	NA	FALSE
sp|Q96SA4|SERC2_HUMAN	sp|Q96SA4|SERC2_HUMAN	>sp|Q96SA4|SERC2_HUMAN Serine incorporator 2 OS=Homo sapiens OX=9606 GN=SERINC2 PE=2 SV=3	1	SERINC2	TRUE	FALSE	22.962	23.0783	23.2091	NA	NA	NA	23.0831	NA	NA	0.1236	NA	NA	NA	FALSE
sp|Q99436|PSB7_HUMAN	sp|Q99436|PSB7_HUMAN	>sp|Q99436|PSB7_HUMAN Proteasome subunit beta type-7 OS=Homo sapiens OX=9606 GN=PSMB7 PE=1 SV=1	1	PSMB7	TRUE	FALSE	NA	23.655	NA	22.5106	23.5439	NA	23.655	23.0272	-0.627785	0.631105	NA	NA	FALSE	FALSE
sp|Q99439|CNN2_HUMAN	sp|Q99439|CNN2_HUMAN	>sp|Q99439|CNN2_HUMAN Calponin-2 OS=Homo sapiens OX=9606 GN=CNN2 PE=1 SV=4	2	CNN2	TRUE	FALSE	NA	NA	NA	21.7591	NA	22.4279	NA	22.0935	NA	0.472907	NA	NA	NA	FALSE
sp|Q99623|PHB2_HUMAN	sp|Q99623|PHB2_HUMAN	>sp|Q99623|PHB2_HUMAN Prohibitin-2 OS=Homo sapiens OX=9606 GN=PHB2 PE=1 SV=2	1	PHB2	TRUE	FALSE	22.8937	21.8036	NA	NA	NA	NA	22.3486	NA	NA	0.77085	NA	NA	NA	FALSE
sp|Q99685|MGLL_HUMAN	sp|Q99685|MGLL_HUMAN	>sp|Q99685|MGLL_HUMAN Monoglyceride lipase OS=Homo sapiens OX=9606 GN=MGLL PE=1 SV=2	1	MGLL	TRUE	FALSE	21.2227	20.6551	21.2667	NA	NA	NA	21.0481	NA	NA	0.341114	NA	NA	NA	FALSE
sp|Q99729|ROAA_HUMAN	sp|Q99729|ROAA_HUMAN	>sp|Q99729|ROAA_HUMAN Heterogeneous nuclear ribonucleoprotein A/B OS=Homo sapiens OX=9606 GN=HNRNPAB PE=1 SV=2	1	HNRNPAB	TRUE	FALSE	NA	NA	NA	NA	NA	22.9138	NA	22.9138	NA	NA	NA	NA	NA	FALSE
sp|Q99733|NP1L4_HUMAN	sp|Q99733|NP1L4_HUMAN	>sp|Q99733|NP1L4_HUMAN Nucleosome assembly protein 1-like 4 OS=Homo sapiens OX=9606 GN=NAP1L4 PE=1 SV=1	4	NAP1L4	TRUE	FALSE	NA	20.7869	NA	NA	25.0191	24.6345	20.7869	24.8268	4.03988	2.34034	NA	NA	NA	FALSE
sp|Q99755|PI51A_HUMAN	sp|Q99755|PI51A_HUMAN	>sp|Q99755|PI51A_HUMAN Phosphatidylinositol 4-phosphate 5-kinase type-1 alpha OS=Homo sapiens OX=9606 GN=PIP5K1A PE=1 SV=1	4	PIP5K1A	TRUE	FALSE	23.077	23.751	23.244	NA	NA	NA	23.3573	NA	NA	0.351046	NA	NA	NA	FALSE
sp|Q99798|ACON_HUMAN	sp|Q99798|ACON_HUMAN	>sp|Q99798|ACON_HUMAN Aconitate hydratase, mitochondrial OS=Homo sapiens OX=9606 GN=ACO2 PE=1 SV=2	1	ACO2	TRUE	FALSE	21.1146	NA	NA	NA	NA	NA	21.1146	NA	NA	NA	NA	NA	NA	FALSE
sp|Q99985|SEM3C_HUMAN	sp|Q99985|SEM3C_HUMAN	>sp|Q99985|SEM3C_HUMAN Semaphorin-3C OS=Homo sapiens OX=9606 GN=SEMA3C PE=2 SV=2	3	SEMA3C	TRUE	FALSE	22.9155	24.2516	22.5114	NA	NA	21.9431	23.2261	21.9431	-1.28308	0.982134	NA	NA	NA	FALSE
sp|Q99988|GDF15_HUMAN	sp|Q99988|GDF15_HUMAN	>sp|Q99988|GDF15_HUMAN Growth/differentiation factor 15 OS=Homo sapiens OX=9606 GN=GDF15 PE=1 SV=3	1	GDF15	TRUE	FALSE	NA	24.1987	NA	NA	NA	NA	24.1987	NA	NA	NA	NA	NA	NA	FALSE
sp|Q9BQJ4|TMM47_HUMAN	sp|Q9BQJ4|TMM47_HUMAN	>sp|Q9BQJ4|TMM47_HUMAN Transmembrane protein 47 OS=Homo sapiens OX=9606 GN=TMEM47 PE=1 SV=1	1	TMEM47	TRUE	FALSE	23.1435	22.5102	NA	NA	21.8556	NA	22.8269	21.8556	-0.971309	0.644014	NA	NA	FALSE	FALSE
sp|Q9BR76|COR1B_HUMAN	sp|Q9BR76|COR1B_HUMAN	>sp|Q9BR76|COR1B_HUMAN Coronin-1B OS=Homo sapiens OX=9606 GN=CORO1B PE=1 SV=1	3	CORO1B	TRUE	FALSE	NA	NA	21.7363	24.9824	25.1666	24.2778	21.7363	24.8089	3.07269	1.58337	NA	NA	NA	FALSE
sp|Q9BRK5|CAB45_HUMAN	sp|Q9BRK5|CAB45_HUMAN	>sp|Q9BRK5|CAB45_HUMAN 45 kDa calcium-binding protein OS=Homo sapiens OX=9606 GN=SDF4 PE=1 SV=1	4	SDF4	TRUE	FALSE	NA	NA	NA	26.1695	22.8366	26.4867	NA	25.1643	NA	2.02202	NA	NA	NA	FALSE
sp|Q9BS26|ERP44_HUMAN	sp|Q9BS26|ERP44_HUMAN	>sp|Q9BS26|ERP44_HUMAN Endoplasmic reticulum resident protein 44 OS=Homo sapiens OX=9606 GN=ERP44 PE=1 SV=1	3	ERP44	TRUE	FALSE	24.674	22.8762	23.2698	NA	NA	NA	23.6067	NA	NA	0.945058	NA	NA	NA	FALSE
sp|Q9BS40|LXN_HUMAN	sp|Q9BS40|LXN_HUMAN	>sp|Q9BS40|LXN_HUMAN Latexin OS=Homo sapiens OX=9606 GN=LXN PE=1 SV=2	1	LXN	FALSE	FALSE	23.8587	23.8594	NA	NA	NA	23.0532	23.859	23.0532	-0.80589	0.465281	NA	NA	FALSE	FALSE
sp|Q9BSQ5|CCM2_HUMAN	sp|Q9BSQ5|CCM2_HUMAN	>sp|Q9BSQ5|CCM2_HUMAN Cerebral cavernous malformations 2 protein OS=Homo sapiens OX=9606 GN=CCM2 PE=1 SV=1	3	CCM2	TRUE	FALSE	23.8961	24.0241	23.8763	NA	NA	22.7199	23.9322	22.7199	-1.2123	0.609677	NA	NA	NA	FALSE
sp|Q9BSR8|YIPF4_HUMAN	sp|Q9BSR8|YIPF4_HUMAN	>sp|Q9BSR8|YIPF4_HUMAN Protein YIPF4 OS=Homo sapiens OX=9606 GN=YIPF4 PE=1 SV=1	1	YIPF4	FALSE	FALSE	23.5434	NA	23.7388	NA	NA	22.6025	23.6411	22.6025	-1.03859	0.607539	NA	NA	NA	FALSE
sp|Q9BTT0|AN32E_HUMAN	sp|Q9BTT0|AN32E_HUMAN	>sp|Q9BTT0|AN32E_HUMAN Acidic leucine-rich nuclear phosphoprotein 32 family member E OS=Homo sapiens OX=9606 GN=ANP32E PE=1 SV=1	2	ANP32E	TRUE	FALSE	NA	NA	NA	NA	23.621	NA	NA	23.621	NA	NA	NA	NA	NA	FALSE
sp|Q9BY67|CADM1_HUMAN	sp|Q9BY67|CADM1_HUMAN	>sp|Q9BY67|CADM1_HUMAN Cell adhesion molecule 1 OS=Homo sapiens OX=9606 GN=CADM1 PE=1 SV=2	3	CADM1	TRUE	FALSE	22.6817	NA	NA	NA	25.6304	25.588	22.6817	25.6092	2.92749	1.69032	NA	NA	NA	FALSE
sp|Q9BY76|ANGL4_HUMAN	sp|Q9BY76|ANGL4_HUMAN	>sp|Q9BY76|ANGL4_HUMAN Angiopoietin-related protein 4 OS=Homo sapiens OX=9606 GN=ANGPTL4 PE=1 SV=2	9	ANGPTL4	TRUE	FALSE	26.5788	26.7338	25.4017	NA	NA	22.1962	26.2381	22.1962	-4.04187	2.10664	NA	NA	NA	FALSE
sp|Q9BYI3|HYCCI_HUMAN	sp|Q9BYI3|HYCCI_HUMAN	>sp|Q9BYI3|HYCCI_HUMAN Hyccin OS=Homo sapiens OX=9606 GN=FAM126A PE=1 SV=2	2	FAM126A	FALSE	FALSE	20.13	20.8531	23.1112	NA	NA	22.4929	21.3648	22.4929	1.12811	1.38933	NA	NA	NA	FALSE
sp|Q9BZQ8|NIBA1_HUMAN	sp|Q9BZQ8|NIBA1_HUMAN	>sp|Q9BZQ8|NIBA1_HUMAN Protein Niban 1 OS=Homo sapiens OX=9606 GN=NIBAN1 PE=1 SV=1	6	NIBAN1	FALSE	FALSE	NA	NA	NA	29.8893	27.1099	26.9593	NA	27.9861	NA	1.64989	NA	NA	NA	FALSE
sp|Q9GZU7|CTDS1_HUMAN	sp|Q9GZU7|CTDS1_HUMAN	>sp|Q9GZU7|CTDS1_HUMAN Carboxy-terminal domain RNA polymerase II polypeptide A small phosphatase 1 OS=Homo sapiens OX=9606 GN=CTDSP1 PE=1 SV=1	1	CTDSP1	TRUE	FALSE	19.4239	21.4899	21.2899	NA	NA	21.1143	20.7346	21.1143	0.379728	0.949515	NA	NA	FALSE	FALSE
[truncated: 59 more rows]

## Sheet: proteomics_results_dictionary
Majority.protein.IDs	Uniprot identifiers for protein groups that have at least half of the peptides that the leading protein group has.
[truncated: 20 more rows]

[truncated: 8 more sheets: pathway_gobp, pathway_gocp, pathway_kegg, pathway_dictionary, heatmap_proteins, heatmap_dictionary, protein_network_degree, protein_network_dictionary]
